# Supplementary material for: A streamlined tandem tip-based workflow for sensitive nanoscale phosphoproteomics
Source: Commun Biol. 2023 Jan 18;6:70. doi: 10.1038/s42003-022-04400-x (PMC9849344; doi:10.1038/s42003-022-04400-x)
Supplement: Supplementary file 3 — Supplementary Data 1 [file 42003_2022_4400_MOESM3_ESM.xlsx]

## Sheet: Sheet1
Supplementary Data 1. The raw files and corresponding samples, experimental conditions and MS instrument setting.
Figure	Raw files	Cell	Protein/peptifdes input	sample input for LC-MS/MS (mL)	MS1			MS2
					AGC	Resoluion	IT	AGC	Resolution	IT
Figure 2	MCF7_PP150_plastic_LF_SIMAC_1	MCF-7	150 mg peptides	5 out of 12	400000	60k	50 ms	100000	50k	105 ms
	MCF7_PP150_plastic_LF_SIMAC_2
	MCF7_PP150_plastic_LF_SIMAC_3
	MCF7_PP150_plastic_LF_AIMAC_1
	MCF7_PP150_plastic_LF_AIMAC_2
	MCF7_PP150_plastic_LF_AIMAC_3
	MCF7_PP150_TMT_plastic_SIMAC_1
	MCF7_PP150_TMT_plastic_SIMAC_2
	MCF7_PP150_TMT_plastic_SIMAC_3
	MCF7_PP150_TMT_plastic_AIMAC_1
	MCF7_PP150_TMT_plastic_AIMAC_2
	MCF7_PP150_TMT_plastic_AIMAC_3
Figure S1	A549_10ug_Direct_TipIMAC_1	A549	10 mg proteins	5 out of 12	400000	60k	50 ms	50000	15k	300 ms
	A549_10ug_Direct_TipIMAC_2
	A549_10ug_Direct_TipIMAC_3
	A549_10ug_Direct_TipIMAC_4
	A549_10ug_inDirect_TipIMAC_1
	A549_10ug_inDirect_TipIMAC_2
	A549_10ug_inDirect_TipIMAC_3
	A549_10ug_inDirect_TipIMAC_4
	A549_10ug_inDirect_TipIMAC_5
Figure S3	Full_MCFQC_PP20_Control_No9	MCF-7	20 mg peptides	5 out of 12	3000000	35K	50 ms	200000	35K	200 ms
	Full_MCFQC_PP20_Tip_F1_No5		20 mg peptides	5 out of 12	3000000	35K	50 ms	200000	35K	300 ms
	Full_MCFQC_PP20_Tip_F2_No6				3000001	35K	50 ms	200001	35K	300 ms
	Full_MCFQC_PP20_Tip_F3_No7				3000002	35K	50 ms	200002	35K	300 ms
	Full_MCFQC_PP20_Tip_F4_No8				3000003	35K	50 ms	200003	35K	300 ms
Figure 3	AML_IMAC_Tip_DIA_Library_F1_Rep1	AML	500 mg peptides	5 out of 12	400000	60k	50 ms	100000	50k	105 ms
	AML_IMAC_Tip_DIA_Library_F1_Rep2
	AML_IMAC_Tip_DIA_Library_F2_Rep1
	AML_IMAC_Tip_DIA_Library_F2_Rep2
	AML_IMAC_Tip_DIA_Library_F3_Rep1
	AML_IMAC_Tip_DIA_Library_F3_Rep2
	AML_IMAC_Tip_DIA_Library_F4_Rep1
	AML_IMAC_Tip_DIA_Library_F4_Rep2
	AML_IMAC_Tip_DIA_Library_F5_Rep1
	AML_IMAC_Tip_DIA_Library_F5_Rep2
	AML_IMAC_Tip_DIA_Library_F6_Rep1
	AML_IMAC_Tip_DIA_Library_F6_Rep2
	AML_IMAC_DDA_1ug_1		1 mg proteins		400000	60K	50 ms	50000	15k	500 ms
	AML_IMAC_DDA_1ug_2
	AML_IMAC_DDA_1ug_3
	AML_IMAC_DDA_10ug_1		10 mg proteins		400000	60K	50 ms	50000	15k	500 ms
	AML_IMAC_DDA_10ug_2
	AML_IMAC_DDA_10ug_3
	AML_IMAC_DIA_1ug_1		1 mg proteins		3000000	120K	60 ms	3000000	15K	120 ms
	AML_IMAC_DIA_1ug_2
	AML_IMAC_DIA_1ug_3
	AML_IMAC_DIA_10ug_1		10 mg proteins
	AML_IMAC_DIA_10ug_2
	AML_IMAC_DIA_10ug_3
Figure 3	A549_50ug_Control_TipIMAC_1	A549	50 mg proteins	5 out of 12	400000	60K	50 ms	50000	15k	150 ms
	A549_50ug_Control_TipIMAC_2
	A549_50ug_Control_TipIMAC_3
	A549_10ug_tip_TipIMAC_1		10 mg proteins	5 out of 12	400000	60K	50 ms	50000	15k	300 ms
	A549_10ug_tip_TipIMAC_2
	A549_10ug_tip_TipIMAC_3
	A549_1ug_tip_TipIMAC_1		1 mg proteins	5 out of 12	400000	60K	50 ms	50000	15k	500 ms
	A549_1ug_tip_TipIMAC_2
	A549_1ug_tip_TipIMAC_3
	A549_01ug_UREA_TipIMAC_1		0.1 mg proteins	5 out of 12	400000	60K	50 ms	50000	15k	1000 ms
	A549_01ug_UREA_TipIMAC_2
	A549_01ug_UREA_TipIMAC_3
	A549_01ug_UREA_TipIMAC_4
	A549_01ug_DDM_TipIMAC_1
	A549_01ug_DDM_TipIMAC_2
	A549_01ug_DDM_TipIMAC_3
	A549_01ug_DDM_TipIMAC_4
Figure 4	AML_TMTpro_mimicSC_IMAC_Boost_100x	AML	10ng sample and 1 mg boost	5 out of 12	400000	60K	50 ms	1000000	60K	500 ms
	AML_TMTpro_mimicSC_IMAC_Boost_100x_IT1500		10ng sample and 1 mg boost		400000	60K	50 ms	1000000	60K	1500 ms
	AML_TMTpro_mimicSC_IMAC_Boost_1000x		1ng sample and 1 mg boost		400000	60K	50 ms	1000000	60K	500 ms
	AML_TMTpro_mimicSC_IMAC_Boost_1000x_IT1500		1ng sample and 1 mg boost		400000	60K	50 ms	1000000	60K	1500 ms
	AML_TMTpro_mimicSC_IMAC_Boost_10000x		0.1ng sample and 1 mg boost		400000	60K	50 ms	1000000	60K	500 ms
	AML_TMTpro_mimicSC_IMAC_Boost_10000x_IT1500		0.1ng sample and 1 mg boost		400000	60K	50 ms	1000000	60K	1500 ms
Figure 5, Figure S5	MCF10_1ugBoost_TMT16_100cell_IT3S_E_1	MCF10A	100 cells and 1 mg boost	5 out of 12	400000	60K	50 ms	1000000	60K	3000 ms
	MCF10_1ugBoost_TMT16_100cell_IT3S_E_2				400000	60K	50 ms	1000000	60K	3000 ms
Figure S6	MCF10_1ugBoost_TMT16_10cell_IT3S_E_1	MCF10A	10 cells and 1 mg boost	5 out of 12	400000	60K	50 ms	1000000	60K	3000 ms
	MCF10_1ugBoost_TMT16_10cell_IT3S_E_2				400000	60K	50 ms	1000000	60K	3000 ms
Figure 6	microPOTS_TMT_200x200_tipIMAC_3	Spleen tissue	200×200×12 µm	10 out of 12	3000000	70K	100 ms	1000000	70K	2000 ms
	LCM_Spleen_TMT_200um_tipIMAC_FT-2			10 out of 12	3000000	70K	100 ms	1000000	70K	150 ms
