# Supplementary material for: A streamlined tandem tip-based workflow for sensitive nanoscale phosphoproteomics
Source: Commun Biol. 2023 Jan 18;6:70. doi: 10.1038/s42003-022-04400-x (PMC9849344; doi:10.1038/s42003-022-04400-x)
Supplement: Supplementary file 4 — Supplementary Data 2 [file 42003_2022_4400_MOESM4_ESM.xlsx]

## Sheet: Description
Supplementary Data 2. Pathway enrichment analysis of significantly changed phosphopeptides between EGF- and mock-treated cells. Identification results in Exp. A (a) and B (b). (c) Quantitation results. (d) KEGG pathway. (e) Reactome pathway.

## Sheet: (a) ID in Exp A
Spectrum	Spectrum File	Peptide	Modified Peptide	Prev AA	Next AA	Peptide Length	Charge	Retention	Observed Mass	Calibrated Observed Mass	Observed M/Z	Calibrated Observed M/Z	Calculated Peptide Mass	Calculated M/Z	Delta Mass	Expectation	Hyperscore	Nextscore	PeptideProphet Probability	Number of Enzymatic Termini	Number of Missed Cleavages	Protein Start	Protein End	Intensity	Assigned Modifications	Observed Modifications	M:15.9949	M:15.9949 Best Localization	STY:79.9663	STY:79.9663 Best Localization	Purity	Is Unique	Protein	Protein ID	Entry Name	Gene	Protein Description	Mapped Genes	Mapped Proteins	Quan Usage	sample-01	sample-02	sample-03	sample-04	sample-05	sample-06	sample-07	sample-08	sample-09
MCF10_1ugBoost_TMT16_100cell_IT3S_E_1_02Apr21_Pippin_Rep-21-01-08.04406.04406.2	interact-MCF10_1ugBoost_TMT16_100cell_IT3S_E_1_02Apr21_Pippin_Rep-21-01-08.mod.pep.xml	QLSSGVSEIR	n[305]QLS[167]SGVSEIR	R	H	10	2	3562.78	1458.74	1458.74	730.377	730.376	1458.74	730.378	-0.0028	2.52142e-08	29.588	29.359	1	2	0	80	89	38823808	3S(79.9663), N-term(304.2072)				QLS(0.988)S(0.006)GVS(0.007)EIR	0.988	0.93	TRUE	sp|P04792|HSPB1_HUMAN	P04792	HSPB1_HUMAN	HSPB1	Heat shock protein beta-1			TRUE	436921	432.066	13793	0	0	0	0	0	472.724
MCF10_1ugBoost_TMT16_100cell_IT3S_E_1_02Apr21_Pippin_Rep-21-01-08.04268.04268.3	interact-MCF10_1ugBoost_TMT16_100cell_IT3S_E_1_02Apr21_Pippin_Rep-21-01-08.mod.pep.xml	IESPKLER	n[305]IES[167]PKLER	K	T	8	3	3421.98	1658.92	1658.92	553.982	553.982	1658.93	553.982	-0.0017	0.000211407	20.391	14.558	0.9992	2	1	807	814	4.77426e+06	3S(79.9663), 5K(304.2072), N-term(304.2072)				IES(1.000)PKLER	1	1	TRUE	sp|Q92598|HS105_HUMAN	Q92598	HS105_HUMAN	HSPH1	Heat shock protein 105 kDa			TRUE	399540	744.477	20081.4	0	161.32	0	0	0	920.932
MCF10_1ugBoost_TMT16_100cell_IT3S_E_1_02Apr21_Pippin_Rep-21-01-08.03554.03554.3	interact-MCF10_1ugBoost_TMT16_100cell_IT3S_E_1_02Apr21_Pippin_Rep-21-01-08.mod.pep.xml	ERSPALK	n[305]ERS[167]PALK	R	S	7	3	2707.95	1487.84	1487.84	496.953	496.953	1487.84	496.952	0.0011	0.000714205	20.925	14.835	0.9969	2	1	246	252	6.41903e+06	3S(79.9663), 7K(304.2072), N-term(304.2072)				ERS(1.000)PALK	1	0.99	TRUE	sp|Q9Y2W1|TR150_HUMAN	Q9Y2W1	TR150_HUMAN	THRAP3	Thyroid hormone receptor-associated protein 3			TRUE	397949	663.499	23024.3	0	111.49	0	0	0	410.987
MCF10_1ugBoost_TMT16_100cell_IT3S_E_1_02Apr21_Pippin_Rep-21-01-08.03006.03006.3	interact-MCF10_1ugBoost_TMT16_100cell_IT3S_E_1_02Apr21_Pippin_Rep-21-01-08.mod.pep.xml	QRSSPVTK	n[305]QRSS[167]PVTK	K	R	8	3	2118.38	1589.88	1589.88	530.967	530.967	1589.88	530.967	0.0002	0.00152057	16.766	16.632	0.9993	2	1	643	650	6.88882e+06	4S(79.9663), 8K(304.2072), N-term(304.2072)				QRS(0.008)S(0.986)PVT(0.006)K	0.986	0.96	TRUE	sp|Q8IYB3|SRRM1_HUMAN	Q8IYB3	SRRM1_HUMAN	SRRM1	Serine/arginine repetitive matrix protein 1			TRUE	341874	756.99	20430.5	0	116.047	0	0	0	690.272
MCF10_1ugBoost_TMT16_100cell_IT3S_E_1_02Apr21_Pippin_Rep-21-01-08.03794.03794.3	interact-MCF10_1ugBoost_TMT16_100cell_IT3S_E_1_02Apr21_Pippin_Rep-21-01-08.mod.pep.xml	RASFAEK	n[305]RAS[167]FAEK	K	T	7	3	2937.09	1495.8	1495.81	499.609	499.609	1495.8	499.609	0.0009	0.000342737	18.347	11.259	0.9933	2	1	1719	1725	6.04597e+06	3S(79.9663), 7K(304.2072), N-term(304.2072)				RAS(1.000)FAEK	1	0.99	TRUE	sp|Q15149|PLEC_HUMAN	Q15149	PLEC_HUMAN	PLEC	Plectin			TRUE	335962	829.856	19329.4	0	82.7087	0	0	0	660.549
MCF10_1ugBoost_TMT16_100cell_IT3S_E_1_02Apr21_Pippin_Rep-21-01-08.03182.03182.3	interact-MCF10_1ugBoost_TMT16_100cell_IT3S_E_1_02Apr21_Pippin_Rep-21-01-08.mod.pep.xml	RFSPPRR	n[305]RFS[167]PPRR	R	M	7	3	2325.64	1298.69	1298.69	433.905	433.904	1298.69	433.905	-0.0018	0.0643886	13.375	10.697	0.9967	2	2	249	255	3.55522e+06	3S(79.9663), N-term(304.2072)				RFS(1.000)PPRR	1	0.99	TRUE	sp|Q15287|RNPS1_HUMAN	Q15287	RNPS1_HUMAN	RNPS1	RNA-binding protein with serine-rich domain 1			TRUE	338076	675.182	18213.2	0	0	0	0	0	957.862
MCF10_1ugBoost_TMT16_100cell_IT3S_E_1_02Apr21_Pippin_Rep-21-01-08.03852.03852.3	interact-MCF10_1ugBoost_TMT16_100cell_IT3S_E_1_02Apr21_Pippin_Rep-21-01-08.mod.pep.xml	YRSPYSGPK	n[305]YRS[167]PYSGPK	R	F	9	3	2992.83	1741.9	1741.9	581.642	581.642	1741.9	581.642	-0.0008	4.58318e-06	20.404	18.627	0.999	2	1	95	103	4286176	3S(79.9663), 9K(304.2072), N-term(304.2072)				Y(0.003)RS(0.992)PY(0.003)S(0.003)GPK	0.992	0.96	TRUE	sp|Q14498|RBM39_HUMAN	Q14498	RBM39_HUMAN	RBM39	RNA-binding protein 39			TRUE	321062	640.836	17052.2	0	0	0	0	0	0
MCF10_1ugBoost_TMT16_100cell_IT3S_E_1_02Apr21_Pippin_Rep-21-01-08.03658.03658.3	interact-MCF10_1ugBoost_TMT16_100cell_IT3S_E_1_02Apr21_Pippin_Rep-21-01-08.mod.pep.xml	SPSQLRK	n[305]S[167]PSQLRK	K	G	7	3	2808.34	1502.85	1502.85	501.956	501.956	1502.85	501.956	-0.0006	0.00570758	15.682	13.192	0.9002	2	1	331	337	6975701	1S(79.9663), 7K(304.2072), N-term(304.2072)				S(0.991)PS(0.009)QLRK	0.991	0.97	TRUE	sp|O00499|BIN1_HUMAN	O00499	BIN1_HUMAN	BIN1	Myc box-dependent-interacting protein 1			TRUE	314523	400.507	18582	0	233.656	0	0	0	0
MCF10_1ugBoost_TMT16_100cell_IT3S_E_1_02Apr21_Pippin_Rep-21-01-08.05349.05349.3	interact-MCF10_1ugBoost_TMT16_100cell_IT3S_E_1_02Apr21_Pippin_Rep-21-01-08.mod.pep.xml	IDISPSTLRK	n[305]IDIS[167]PSTLRK	R	H	10	3	4635.84	1817.03	1817.03	606.685	606.684	1817.03	606.684	-0.0014	0.00698189	14.588	12.302	0.741	2	1	655	664	3.41775e+06	10K(304.2072), 4S(79.9663), N-term(304.2072)				IDIS(0.992)PS(0.004)T(0.004)LRK	0.992	0.58	TRUE	sp|Q9NYF8|BCLF1_HUMAN	Q9NYF8	BCLF1_HUMAN	BCLAF1	Bcl-2-associated transcription factor 1			TRUE	223068	682.565	19330.1	0	652.56	0	0	0	271.449
MCF10_1ugBoost_TMT16_100cell_IT3S_E_1_02Apr21_Pippin_Rep-21-01-08.04440.04440.3	interact-MCF10_1ugBoost_TMT16_100cell_IT3S_E_1_02Apr21_Pippin_Rep-21-01-08.mod.pep.xml	LSSLRASTSK	n[305]LSS[167]LRASTSK	R	S	10	3	3596.26	1736.97	1736.96	579.997	579.995	1736.97	579.997	-0.0039	0.00050687	19.102	17.334	0.9842	2	1	234	243	8398964	10K(304.2072), 3S(79.9663), N-term(304.2072)				LS(0.002)S(0.993)LRAS(0.002)T(0.002)S(0.002)K	0.993	1	TRUE	sp|P62753|RS6_HUMAN	P62753	RS6_HUMAN	RPS6	40S ribosomal protein S6			TRUE	223796	441.872	12116	0	50.5823	0	0	0	0
MCF10_1ugBoost_TMT16_100cell_IT3S_E_1_02Apr21_Pippin_Rep-21-01-08.04158.04158.3	interact-MCF10_1ugBoost_TMT16_100cell_IT3S_E_1_02Apr21_Pippin_Rep-21-01-08.mod.pep.xml	LELQGPRGSPNAR	n[305]LELQGPRGS[167]PNAR	R	S	13	3	3305.06	1777.92	1777.92	593.646	593.646	1777.92	593.646	-0.0003	1.236e-11	34.777	14.061	1	2	1	555	567	18698018	9S(79.9663), N-term(304.2072)				LELQGPRGS(1.000)PNAR	1	1	TRUE	sp|P19338|NUCL_HUMAN	P19338	NUCL_HUMAN	NCL	Nucleolin			TRUE	212380	171.825	9926.05	0	0	0	0	0	721.262
MCF10_1ugBoost_TMT16_100cell_IT3S_E_1_02Apr21_Pippin_Rep-21-01-08.03982.03982.3	interact-MCF10_1ugBoost_TMT16_100cell_IT3S_E_1_02Apr21_Pippin_Rep-21-01-08.mod.pep.xml	AEEDEILNRSPR	n[305]AEEDEILNRS[167]PR	K	N	12	3	3135.27	1811.88	1811.87	604.966	604.965	1811.87	604.965	-0.0012	4e-14	33.717	9.605	1	2	1	574	585	134655808	10S(79.9663), N-term(304.2072)				AEEDEILNRS(1.000)PR	1	0.99	TRUE	sp|P27824|CALX_HUMAN	P27824	CALX_HUMAN	CANX	Calnexin			TRUE	204715	182.893	10129.1	0	0	0	0	0	757.913
MCF10_1ugBoost_TMT16_100cell_IT3S_E_1_02Apr21_Pippin_Rep-21-01-08.03722.03722.3	interact-MCF10_1ugBoost_TMT16_100cell_IT3S_E_1_02Apr21_Pippin_Rep-21-01-08.mod.pep.xml	LQPERGSPK	n[305]LQPERGS[167]PK	R	K	9	3	2872.94	1698.93	1698.93	567.317	567.318	1698.93	567.318	0.0017	0.000265627	19.75	9.622	0.995	2	1	723	731	2.64509e+06	7S(79.9663), 9K(304.2072), N-term(304.2072)				LQPERGS(1.000)PK	1	1	TRUE	sp|Q9UKV3|ACINU_HUMAN	Q9UKV3	ACINU_HUMAN	ACIN1	Apoptotic chromatin condensation inducer in the nucleus			TRUE	195641	232.607	10388.4	0	0	0	0	0	236.216
MCF10_1ugBoost_TMT16_100cell_IT3S_E_1_02Apr21_Pippin_Rep-21-01-08.04628.04628.3	interact-MCF10_1ugBoost_TMT16_100cell_IT3S_E_1_02Apr21_Pippin_Rep-21-01-08.mod.pep.xml	LTRIPSAK	n[305]LTRIPS[167]AK	K	K	8	3	3794.18	1572.92	1572.92	525.316	525.315	1572.92	525.316	-0.0007	0.00653506	15.239	5.791	0.9891	2	1	99	106	2.00995e+06	6S(79.9663), 8K(304.2072), N-term(304.2072)				LT(0.008)RIPS(0.992)AK	0.992	1	TRUE	sp|Q15121|PEA15_HUMAN	Q15121	PEA15_HUMAN	PEA15	Astrocytic phosphoprotein PEA-15			TRUE	192752	402.529	10816.7	0	73.8196	0	0	0	371.542
MCF10_1ugBoost_TMT16_100cell_IT3S_E_1_02Apr21_Pippin_Rep-21-01-08.03270.03270.2	interact-MCF10_1ugBoost_TMT16_100cell_IT3S_E_1_02Apr21_Pippin_Rep-21-01-08.mod.pep.xml	LNQPGTPTR	n[305]LNQPGT[181]PTR	R	T	9	2	2422.04	1366.69	1366.69	684.354	684.354	1366.69	684.354	0.0006	3.16416e-06	23.603	21.16	1	2	0	389	397	6.42565e+06	6T(79.9663), N-term(304.2072)				LNQPGT(0.991)PT(0.009)R	0.991	0.99	TRUE	sp|P36507|MP2K2_HUMAN	P36507	MP2K2_HUMAN	MAP2K2	Dual specificity mitogen-activated protein kinase kinase 2			TRUE	198975	111.85	6027.89	0	0	0	0	0	363.852
MCF10_1ugBoost_TMT16_100cell_IT3S_E_1_02Apr21_Pippin_Rep-21-01-08.03786.03786.4	interact-MCF10_1ugBoost_TMT16_100cell_IT3S_E_1_02Apr21_Pippin_Rep-21-01-08.mod.pep.xml	QKSPEIHRR	n[305]QKS[167]PEIHRR	R	I	9	4	2931.24	1838.02	1838.02	460.512	460.512	1838.02	460.512	-0.0002	0.00308339	17.781	12.557	0.9992	2	2	646	654	1.15496e+06	2K(304.2072), 3S(79.9663), N-term(304.2072)				QKS(1.000)PEIHRR	1	0.67	TRUE	sp|Q9NYF8|BCLF1_HUMAN	Q9NYF8	BCLF1_HUMAN	BCLAF1	Bcl-2-associated transcription factor 1			TRUE	192597	164.515	11192.3	0	0	0	0	0	120.387
MCF10_1ugBoost_TMT16_100cell_IT3S_E_1_02Apr21_Pippin_Rep-21-01-08.04708.04708.3	interact-MCF10_1ugBoost_TMT16_100cell_IT3S_E_1_02Apr21_Pippin_Rep-21-01-08.mod.pep.xml	SGLTVPTSPK	n[305]SGLTVPTS[167]PK	R	G	10	3	3892.92	1673.93	1673.93	558.983	558.982	1673.92	558.982	0.0006	4.72589e-05	22.415	20.564	0.9986	2	0	87	96	4777086	10K(304.2072), 8S(79.9663), N-term(304.2072)				S(0.002)GLT(0.002)VPT(0.129)S(0.866)PK	0.866	0.99	TRUE	sp|Q53EL6|PDCD4_HUMAN	Q53EL6	PDCD4_HUMAN	PDCD4	Programmed cell death protein 4			TRUE	189365	0	9953.15	0	0	0	0	0	0
MCF10_1ugBoost_TMT16_100cell_IT3S_E_1_02Apr21_Pippin_Rep-21-01-08.04234.04234.3	interact-MCF10_1ugBoost_TMT16_100cell_IT3S_E_1_02Apr21_Pippin_Rep-21-01-08.mod.pep.xml	GRLSPVPVPR	n[305]GRLS[167]PVPVPR	R	A	10	3	3385.65	1460.82	1460.82	487.947	487.946	1460.82	487.947	-0.0014	0.000105811	21.04	8.474	0.9947	2	1	132	141	5894179	4S(79.9663), N-term(304.2072)				GRLS(1.000)PVPVPR	1	1	TRUE	sp|Q9UKM9|RALY_HUMAN	Q9UKM9	RALY_HUMAN	RALY	RNA-binding protein Raly			TRUE	185086	367.664	9533.56	0	0	0	0	0	226.704
MCF10_1ugBoost_TMT16_100cell_IT3S_E_1_02Apr21_Pippin_Rep-21-01-08.02608.02608.3	interact-MCF10_1ugBoost_TMT16_100cell_IT3S_E_1_02Apr21_Pippin_Rep-21-01-08.mod.pep.xml	DRSPLRR	n[305]DRS[167]PLRR	R	S	7	3	1638.2	1282.68	1282.68	428.568	428.568	1282.68	428.568	-0.0006	0.00113602	18.063	14.215	1	2	2	213	219	2.73482e+06	3S(79.9663), N-term(304.2072)				DRS(1.000)PLRR	1	0.99	FALSE	sp|Q96PK6|RBM14_HUMAN	Q96PK6	RBM14_HUMAN	RBM14	RNA-binding protein 14	RBM4, RBM4B	sp|Q9BQ04|RBM4B_HUMAN, sp|Q9BWF3|RBM4_HUMAN	TRUE	181837	314.813	9897.91	0	0	0	0	0	230.946
MCF10_1ugBoost_TMT16_100cell_IT3S_E_1_02Apr21_Pippin_Rep-21-01-08.06429.06429.3	interact-MCF10_1ugBoost_TMT16_100cell_IT3S_E_1_02Apr21_Pippin_Rep-21-01-08.mod.pep.xml	LVINGNPITIFQERDPSK	n[305]LVINGNPITIFQERDPS[167]K	K	I	18	3	5973.09	2728.48	2728.48	910.501	910.501	2728.48	910.501	0.0002	1.49006e-08	24.934	18.665	0.9987	2	1	67	84	1.03048e+06	17S(79.9663), 18K(304.2072), N-term(304.2072)				LVINGNPIT(0.009)IFQERDPS(0.991)K	0.991	0.9	TRUE	sp|P04406|G3P_HUMAN	P04406	G3P_HUMAN	GAPDH	Glyceraldehyde-3-phosphate dehydrogenase			TRUE	179466	334.123	12467.5	0	316.214	0	0	0	265.67
MCF10_1ugBoost_TMT16_100cell_IT3S_E_1_02Apr21_Pippin_Rep-21-01-08.06459.06459.3	interact-MCF10_1ugBoost_TMT16_100cell_IT3S_E_1_02Apr21_Pippin_Rep-21-01-08.mod.pep.xml	AGTLSITEFADMLSGNAGGFRSR	n[305]AGTLSITEFADM[147]LSGNAGGFRS[167]R	R	S	23	3	5986.72	2757.31	2757.31	920.112	920.111	2757.31	920.111	-0.0007	0	55.195	36.582	1	2	1	4361	4383	2.07857e+06	12M(15.9949), 22S(79.9663), N-term(304.2072)		AGTLSITEFADM(1.000)LSGNAGGFRSR	1	AGT(0.002)LS(0.002)IT(0.002)EFADMLS(0.002)GNAGGFRS(0.992)R	0.992	1	TRUE	sp|Q15149|PLEC_HUMAN	Q15149	PLEC_HUMAN	PLEC	Plectin			TRUE	178626	230.794	12501.6	0	375.792	0	0	0	280.462
MCF10_1ugBoost_TMT16_100cell_IT3S_E_1_02Apr21_Pippin_Rep-21-01-08.03990.03990.3	interact-MCF10_1ugBoost_TMT16_100cell_IT3S_E_1_02Apr21_Pippin_Rep-21-01-08.mod.pep.xml	QPSATRLPK	n[305]QPS[167]ATRLPK	R	G	9	3	3140.98	1684.95	1684.95	562.658	562.658	1684.95	562.658	-0.0004	0.000888142	16.044	13.241	0.9997	2	1	137	145	3352448	3S(79.9663), 9K(304.2072), N-term(304.2072)				QPS(0.991)AT(0.009)RLPK	0.991	1	FALSE	sp|Q6NZ67|MZT2B_HUMAN	Q6NZ67	MZT2B_HUMAN	MZT2B	Mitotic-spindle organizing protein 2B	MZT2A	sp|Q6P582|MZT2A_HUMAN	TRUE	174714	515.171	14949.5	0	385.716	0	0	0	0
MCF10_1ugBoost_TMT16_100cell_IT3S_E_1_02Apr21_Pippin_Rep-21-01-08.03880.03880.3	interact-MCF10_1ugBoost_TMT16_100cell_IT3S_E_1_02Apr21_Pippin_Rep-21-01-08.mod.pep.xml	LRSSVPGVR	n[305]LRSS[167]VPGVR	R	L	9	3	3019.34	1353.74	1353.74	452.255	452.255	1353.75	452.256	-0.0018	0.0806798	13.772	13.772	0.7438	2	1	70	78	8805995	4S(79.9663), N-term(304.2072)				LRS(0.028)S(0.972)VPGVR	0.972	0.98	TRUE	sp|P08670|VIME_HUMAN	P08670	VIME_HUMAN	VIM	Vimentin			TRUE	175591	299.205	11195.1	0	0	0	0	0	335.57
MCF10_1ugBoost_TMT16_100cell_IT3S_E_1_02Apr21_Pippin_Rep-21-01-08.03720.03720.2	interact-MCF10_1ugBoost_TMT16_100cell_IT3S_E_1_02Apr21_Pippin_Rep-21-01-08.mod.pep.xml	QPSSPYEDK	n[305]QPSS[167]PYEDK	K	D	9	2	2871.57	1737.85	1737.84	869.931	869.93	1737.85	869.931	-0.0023	0.000289515	21.537	21.305	0.9993	2	0	330	338	3446774	4S(79.9663), 9K(304.2072), N-term(304.2072)				QPS(0.013)S(0.982)PY(0.005)EDK	0.982	1	TRUE	sp|Q9UQ35|SRRM2_HUMAN	Q9UQ35	SRRM2_HUMAN	SRRM2	Serine/arginine repetitive matrix protein 2			TRUE	175558	112.828	6540.01	0	0	0	0	0	243.135
MCF10_1ugBoost_TMT16_100cell_IT3S_E_1_02Apr21_Pippin_Rep-21-01-08.02868.02868.3	interact-MCF10_1ugBoost_TMT16_100cell_IT3S_E_1_02Apr21_Pippin_Rep-21-01-08.mod.pep.xml	RASSPFRR	n[305]RASS[167]PFRR	K	V	8	3	1969.3	1359.71	1359.71	454.244	454.244	1359.71	454.244	-0.0003	0.0101132	13.471	11.639	0.9942	2	2	620	627	5676736	4S(79.9663), N-term(304.2072)				RAS(0.023)S(0.977)PFRR	0.977	0.99	TRUE	sp|Q14978|NOLC1_HUMAN	Q14978	NOLC1_HUMAN	NOLC1	Nucleolar and coiled-body phosphoprotein 1			TRUE	165265	325.718	9130.67	0	77.5426	0	0	0	571.227
MCF10_1ugBoost_TMT16_100cell_IT3S_E_1_02Apr21_Pippin_Rep-21-01-08.03602.03602.2	interact-MCF10_1ugBoost_TMT16_100cell_IT3S_E_1_02Apr21_Pippin_Rep-21-01-08.mod.pep.xml	GNDPLTSSPGR	n[305]GNDPLTSS[167]PGR	R	S	11	2	2754.03	1483.7	1483.7	742.857	742.856	1483.7	742.857	-0.0024	1.2e-13	35.244	32.954	1	2	0	20	30	2.38185e+06	8S(79.9663), N-term(304.2072)				GNDPLT(0.005)S(0.008)S(0.987)PGR	0.987	0.93	TRUE	sp|P49736|MCM2_HUMAN	P49736	MCM2_HUMAN	MCM2	DNA replication licensing factor MCM2			TRUE	171940	145.037	7059.63	0	0	0	0	0	0
MCF10_1ugBoost_TMT16_100cell_IT3S_E_1_02Apr21_Pippin_Rep-21-01-08.03282.03282.3	interact-MCF10_1ugBoost_TMT16_100cell_IT3S_E_1_02Apr21_Pippin_Rep-21-01-08.mod.pep.xml	RFVSEGDGGR	n[305]RFVS[167]EGDGGR	K	L	10	3	2434.79	1462.69	1462.69	488.57	488.57	1462.69	488.57	-0.0022	1.10143e-05	21.643	8.449	1	2	1	454	463	4223771	4S(79.9663), N-term(304.2072)				RFVS(1.000)EGDGGR	1	1	TRUE	sp|Q53EL6|PDCD4_HUMAN	Q53EL6	PDCD4_HUMAN	PDCD4	Programmed cell death protein 4			TRUE	167050	349.327	8782.59	0	78.9635	0	0	0	0
MCF10_1ugBoost_TMT16_100cell_IT3S_E_1_02Apr21_Pippin_Rep-21-01-08.04958.04958.3	interact-MCF10_1ugBoost_TMT16_100cell_IT3S_E_1_02Apr21_Pippin_Rep-21-01-08.mod.pep.xml	FLMECRNSPVTK	n[305]FLM[147]ECRNS[167]PVTK	K	T	12	3	4182.8	2185.09	2185.09	729.371	729.37	2185.09	729.371	-0.0051	1.32133e-09	28.19	19.333	1	2	1	58	69	1.44382e+06	12K(304.2072), 3M(15.9949), 5C(57.0215), 8S(79.9663), N-term(304.2072)		FLM(1.000)ECRNSPVTK	1	FLMECRNS(0.992)PVT(0.008)K	0.992	1	TRUE	sp|Q13541|4EBP1_HUMAN	Q13541	4EBP1_HUMAN	EIF4EBP1	Eukaryotic translation initiation factor 4E-binding protein 1			TRUE	164957	195.154	8770.77	0	0	0	0	0	0
MCF10_1ugBoost_TMT16_100cell_IT3S_E_1_02Apr21_Pippin_Rep-21-01-08.03340.03340.3	interact-MCF10_1ugBoost_TMT16_100cell_IT3S_E_1_02Apr21_Pippin_Rep-21-01-08.mod.pep.xml	ALPQTPRPR	n[305]ALPQT[181]PRPR	K	S	9	3	2495.61	1418.77	1418.77	473.931	473.931	1418.77	473.931	-0.0006	0.000259094	22.872	9.815	1	2	0	1488	1496	3364157	5T(79.9663), N-term(304.2072)				ALPQT(1.000)PRPR	1	1	TRUE	sp|Q9UQ35|SRRM2_HUMAN	Q9UQ35	SRRM2_HUMAN	SRRM2	Serine/arginine repetitive matrix protein 2			TRUE	164478	298.247	7982.43	0	0	0	0	0	85.7642
MCF10_1ugBoost_TMT16_100cell_IT3S_E_1_02Apr21_Pippin_Rep-21-01-08.03996.03996.3	interact-MCF10_1ugBoost_TMT16_100cell_IT3S_E_1_02Apr21_Pippin_Rep-21-01-08.mod.pep.xml	ARLSYSDK	n[305]ARLS[167]YSDK	K	N	8	3	3144.68	1626.86	1626.86	543.295	543.294	1626.86	543.295	-0.0013	1.37756e-06	19.654	15.794	0.9981	2	1	642	649	2.648e+06	4S(79.9663), 8K(304.2072), N-term(304.2072)				ARLS(0.988)Y(0.006)S(0.005)DK	0.988	1	TRUE	sp|Q05655|KPCD_HUMAN	Q05655	KPCD_HUMAN	PRKCD	Protein kinase C delta type			TRUE	161107	308.978	9527.35	0	0	0	0	0	0
MCF10_1ugBoost_TMT16_100cell_IT3S_E_1_02Apr21_Pippin_Rep-21-01-08.03770.03770.3	interact-MCF10_1ugBoost_TMT16_100cell_IT3S_E_1_02Apr21_Pippin_Rep-21-01-08.mod.pep.xml	STFREESPLR	n[305]STFREES[167]PLR	K	I	10	3	2915.95	1604.79	1604.79	535.937	535.937	1604.79	535.937	0	1.18536e-05	20.197	11.684	1	2	1	525	534	7.16711e+06	7S(79.9663), N-term(304.2072)				S(0.009)T(0.010)FREES(0.981)PLR	0.981	0.86	TRUE	sp|Q9NYF8|BCLF1_HUMAN	Q9NYF8	BCLF1_HUMAN	BCLAF1	Bcl-2-associated transcription factor 1			TRUE	158086	339.271	8408.36	0	0	0	0	0	163.039
MCF10_1ugBoost_TMT16_100cell_IT3S_E_1_02Apr21_Pippin_Rep-21-01-08.03392.03392.2	interact-MCF10_1ugBoost_TMT16_100cell_IT3S_E_1_02Apr21_Pippin_Rep-21-01-08.mod.pep.xml	LSPSPTSQR	n[305]LSPS[167]PTSQR	R	S	9	2	2545.56	1355.68	1355.68	678.846	678.845	1355.68	678.846	-0.0017	1.02925e-06	25.905	21.392	1	2	0	389	397	22398700	4S(79.9663), N-term(304.2072)				LS(0.004)PS(0.989)PT(0.003)S(0.003)QR	0.989	1	TRUE	sp|P02545|LMNA_HUMAN	P02545	LMNA_HUMAN	LMNA	Prelamin-A/C			TRUE	162144	171.473	4895.83	0	0	0	0	0	197.041
MCF10_1ugBoost_TMT16_100cell_IT3S_E_1_02Apr21_Pippin_Rep-21-01-08.02854.02854.3	interact-MCF10_1ugBoost_TMT16_100cell_IT3S_E_1_02Apr21_Pippin_Rep-21-01-08.mod.pep.xml	RGFSANSAR	n[305]RGFSANS[167]AR	R	L	9	3	1952.2	1348.66	1348.66	450.56	450.559	1348.66	450.56	-0.0015	0.00488673	14.139	11.862	0.9978	2	1	16	24	1.77611e+06	7S(79.9663), N-term(304.2072)				RGFS(0.012)ANS(0.988)AR	0.988	0.98	FALSE	sp|P02538|K2C6A_HUMAN	P02538	K2C6A_HUMAN	KRT6A	Keratin, type II cytoskeletal 6A	KRT6B, KRT6C	sp|P04259|K2C6B_HUMAN, sp|P48668|K2C6C_HUMAN	TRUE	155201	341.32	8801.65	0	28.9769	0	25.8701	0	321.004
MCF10_1ugBoost_TMT16_100cell_IT3S_E_1_02Apr21_Pippin_Rep-21-01-08.03434.03434.3	interact-MCF10_1ugBoost_TMT16_100cell_IT3S_E_1_02Apr21_Pippin_Rep-21-01-08.mod.pep.xml	SIRDTPAK	n[305]SIRDT[181]PAK	K	N	8	3	2595.6	1574.87	1574.87	525.963	525.962	1574.87	525.963	-0.0019	0.0565975	18.811	13.795	0.9759	2	1	195	202	1.96271e+06	5T(79.9663), 8K(304.2072), N-term(304.2072)				S(0.007)IRDT(0.993)PAK	0.993	1	TRUE	sp|P06748|NPM_HUMAN	P06748	NPM_HUMAN	NPM1	Nucleophosmin			TRUE	157839	229.464	9368.99	0	0	0	0	0	0
MCF10_1ugBoost_TMT16_100cell_IT3S_E_1_02Apr21_Pippin_Rep-21-01-08.03302.03302.3	interact-MCF10_1ugBoost_TMT16_100cell_IT3S_E_1_02Apr21_Pippin_Rep-21-01-08.mod.pep.xml	RSSLGEK	n[305]RSS[167]LGEK	R	G	7	3	2454.33	1463.8	1463.8	488.94	488.941	1463.8	488.94	0.0007	0.00084599	16.582	16.582	0.9999	2	1	480	486	1.12529e+06	3S(79.9663), 7K(304.2072), N-term(304.2072)				RS(0.010)S(0.990)LGEK	0.99	0.81	TRUE	sp|Q9BXF6|RFIP5_HUMAN	Q9BXF6	RFIP5_HUMAN	RAB11FIP5	Rab11 family-interacting protein 5			TRUE	157127	247.679	9846.36	0	147.259	0	0	0	66.21
MCF10_1ugBoost_TMT16_100cell_IT3S_E_1_02Apr21_Pippin_Rep-21-01-08.03714.03714.3	interact-MCF10_1ugBoost_TMT16_100cell_IT3S_E_1_02Apr21_Pippin_Rep-21-01-08.mod.pep.xml	RVPSPTPAPK	n[305]RVPS[167]PTPAPK	K	E	10	3	2866.49	1736.98	1736.98	580.002	580	1736.98	580.002	-0.0042	1.53423e-05	24.505	20.394	1	2	1	2578	2587	9609316	10K(304.2072), 4S(79.9663), N-term(304.2072)				RVPS(0.967)PT(0.033)PAPK	0.967	0.89	TRUE	sp|Q9UQ35|SRRM2_HUMAN	Q9UQ35	SRRM2_HUMAN	SRRM2	Serine/arginine repetitive matrix protein 2			TRUE	154352	187.509	7395.17	0	0	0	0	0	163.409
MCF10_1ugBoost_TMT16_100cell_IT3S_E_1_02Apr21_Pippin_Rep-21-01-08.04254.04254.2	interact-MCF10_1ugBoost_TMT16_100cell_IT3S_E_1_02Apr21_Pippin_Rep-21-01-08.mod.pep.xml	TFSATVR	n[305]TFS[167]ATVR	R	A	7	2	3407.54	1164.59	1164.59	583.3	583.3	1164.59	583.301	-0.0006	0.365335	16.344	14.847	0.9484	2	0	50	56	13035600	3S(79.9663), N-term(304.2072)				T(0.005)FS(0.987)AT(0.008)VR	0.987	0.96	TRUE	sp|Q9Y2V2|CHSP1_HUMAN	Q9Y2V2	CHSP1_HUMAN	CARHSP1	Calcium-regulated heat-stable protein 1			TRUE	155809	158.376	5257.7	0	0	0	0	0	178.417
MCF10_1ugBoost_TMT16_100cell_IT3S_E_1_02Apr21_Pippin_Rep-21-01-08.03740.03740.3	interact-MCF10_1ugBoost_TMT16_100cell_IT3S_E_1_02Apr21_Pippin_Rep-21-01-08.mod.pep.xml	LGSPKPER	n[305]LGS[167]PKPER	R	Q	8	3	2885.59	1570.87	1570.87	524.631	524.632	1570.87	524.631	0.0003	2.86754e-05	18.457	9.514	0.9995	2	0	866	873	2.91103e+06	3S(79.9663), 5K(304.2072), N-term(304.2072)				LGS(1.000)PKPER	1	1	TRUE	sp|Q86VM9|ZCH18_HUMAN	Q86VM9	ZCH18_HUMAN	ZC3H18	Zinc finger CCCH domain-containing protein 18			TRUE	150996	250.196	8164.95	0	59.3108	0	0	0	344.383
MCF10_1ugBoost_TMT16_100cell_IT3S_E_1_02Apr21_Pippin_Rep-21-01-08.03216.03216.2	interact-MCF10_1ugBoost_TMT16_100cell_IT3S_E_1_02Apr21_Pippin_Rep-21-01-08.mod.pep.xml	QGMSPTFSR	n[305]QGM[147]S[167]PTFSR	R	S	9	2	2366.85	1409.63	1409.63	705.824	705.823	1409.63	705.824	-0.0023	1.11682e-07	26.145	21.548	1	2	0	385	393	4069346	3M(15.9949), 4S(79.9663), N-term(304.2072)		QGM(1.000)SPTFSR	1	QGMS(0.991)PT(0.005)FS(0.004)R	0.991	1	TRUE	sp|O94929|ABLM3_HUMAN	O94929	ABLM3_HUMAN	ABLIM3	Actin-binding LIM protein 3			TRUE	155530	84.9577	4494.24	0	0	0	0	0	0
MCF10_1ugBoost_TMT16_100cell_IT3S_E_1_02Apr21_Pippin_Rep-21-01-08.05208.05208.2	interact-MCF10_1ugBoost_TMT16_100cell_IT3S_E_1_02Apr21_Pippin_Rep-21-01-08.mod.pep.xml	SLYGLGGSK	n[305]S[167]LYGLGGSK	R	R	9	2	4473.29	1568.85	1568.85	785.43	785.431	1568.85	785.43	0.0015	5.74835e-07	27.903	23.662	1	2	0	60	68	8266803	1S(79.9663), 9K(304.2072), N-term(304.2072)				S(0.982)LY(0.010)GLGGS(0.008)K	0.982	1	FALSE	sp|P02538|K2C6A_HUMAN	P02538	K2C6A_HUMAN	KRT6A	Keratin, type II cytoskeletal 6A	KRT6B, KRT6C	sp|P04259|K2C6B_HUMAN, sp|P48668|K2C6C_HUMAN	TRUE	151455	177.007	5373.49	0	34.6424	0	0	0	65.757
MCF10_1ugBoost_TMT16_100cell_IT3S_E_1_02Apr21_Pippin_Rep-21-01-08.02926.02926.2	interact-MCF10_1ugBoost_TMT16_100cell_IT3S_E_1_02Apr21_Pippin_Rep-21-01-08.mod.pep.xml	DYDDMSPR	n[305]DYDDM[147]S[167]PR	R	R	8	2	2035.74	1397.55	1397.55	699.783	699.781	1397.55	699.782	-0.0014	0.000260615	22.836	14.299	0.9978	2	0	279	286	16797578	5M(15.9949), 6S(79.9663), N-term(304.2072)		DYDDM(1.000)SPR	1	DY(0.008)DDMS(0.992)PR	0.992	1	TRUE	sp|P61978|HNRPK_HUMAN	P61978	HNRPK_HUMAN	HNRNPK	Heterogeneous nuclear ribonucleoprotein K			TRUE	153456	102.408	3992.22	0	0	0	0	0	139.582
MCF10_1ugBoost_TMT16_100cell_IT3S_E_1_02Apr21_Pippin_Rep-21-01-08.03310.03310.2	interact-MCF10_1ugBoost_TMT16_100cell_IT3S_E_1_02Apr21_Pippin_Rep-21-01-08.mod.pep.xml	TASFSESR	n[305]TAS[167]FSESR	R	A	8	2	2461.19	1267.58	1267.58	634.796	634.795	1267.58	634.796	-0.0004	2.21116e-07	24.622	20.156	0.9998	2	0	453	460	3.7739e+06	3S(79.9663), N-term(304.2072)				T(0.003)AS(0.988)FS(0.005)ES(0.004)R	0.988	0.98	TRUE	sp|P53396|ACLY_HUMAN	P53396	ACLY_HUMAN	ACLY	ATP-citrate synthase			TRUE	152426	175.2	4296.97	0	0	0	0	0	0
MCF10_1ugBoost_TMT16_100cell_IT3S_E_1_02Apr21_Pippin_Rep-21-01-08.03840.03840.3	interact-MCF10_1ugBoost_TMT16_100cell_IT3S_E_1_02Apr21_Pippin_Rep-21-01-08.mod.pep.xml	QFTSSSSMK	n[305]QFTSSSS[167]M[147]K	R	G	9	3	2983.67	1705.82	1705.83	569.615	569.616	1705.82	569.615	0.0012	0.000290659	23.977	22.1	0.9915	2	0	7	15	5.79901e+06	7S(79.9663), 8M(15.9949), 9K(304.2072), N-term(304.2072)		QFTSSSSM(1.000)K	1	QFT(0.002)S(0.002)S(0.002)S(0.015)S(0.978)MK	0.978	0.69	FALSE	sp|P02533|K1C14_HUMAN	P02533	K1C14_HUMAN	KRT14	Keratin, type I cytoskeletal 14	KRT16	sp|P08779|K1C16_HUMAN	TRUE	147483	197.791	7949.59	0	0	0	0	0	125.484
MCF10_1ugBoost_TMT16_100cell_IT3S_E_1_02Apr21_Pippin_Rep-21-01-08.03366.03366.3	interact-MCF10_1ugBoost_TMT16_100cell_IT3S_E_1_02Apr21_Pippin_Rep-21-01-08.mod.pep.xml	EEHGGLIRSPR	n[305]EEHGGLIRS[167]PR	K	H	11	3	2516.39	1633.83	1633.83	545.616	545.616	1633.83	545.616	-0.0001	2.5405e-10	35.675	13.268	1	2	1	71	81	2.70515e+06	9S(79.9663), N-term(304.2072)				EEHGGLIRS(1.000)PR	1	1	TRUE	sp|P26368|U2AF2_HUMAN	P26368	U2AF2_HUMAN	U2AF2	Splicing factor U2AF 65 kDa subunit			TRUE	140435	148.317	9371.87	0	343.31	0	0	0	0
MCF10_1ugBoost_TMT16_100cell_IT3S_E_1_02Apr21_Pippin_Rep-21-01-08.03468.03468.3	interact-MCF10_1ugBoost_TMT16_100cell_IT3S_E_1_02Apr21_Pippin_Rep-21-01-08.mod.pep.xml	RYSPPIQR	n[305]RYS[167]PPIQR	R	R	8	3	2629.4	1399.73	1399.73	467.584	467.584	1399.73	467.584	-0.0007	0.00213919	21.179	19.427	0.9993	2	1	595	602	3.75863e+06	3S(79.9663), N-term(304.2072)				RY(0.026)S(0.974)PPIQR	0.974	1	TRUE	sp|Q8IYB3|SRRM1_HUMAN	Q8IYB3	SRRM1_HUMAN	SRRM1	Serine/arginine repetitive matrix protein 1			TRUE	140019	0	7764.9	0	0	0	0	0	0
MCF10_1ugBoost_TMT16_100cell_IT3S_E_1_02Apr21_Pippin_Rep-21-01-08.04022.04022.3	interact-MCF10_1ugBoost_TMT16_100cell_IT3S_E_1_02Apr21_Pippin_Rep-21-01-08.mod.pep.xml	AMADELSEK	n[305]AM[147]ADELS[167]EK	K	Q	9	3	3168.93	1696.82	1696.82	566.615	566.615	1696.82	566.615	-0.0012	0.00449045	21.04	12.515	0.9905	2	0	31	39	11367297	2M(15.9949), 7S(79.9663), 9K(304.2072), N-term(304.2072)		AM(1.000)ADELSEK	1	AMADELS(1.000)EK	1	1	TRUE	sp|Q03135|CAV1_HUMAN	Q03135	CAV1_HUMAN	CAV1	Caveolin-1			TRUE	137764	249.279	6962.72	0	0	0	0	0	0
MCF10_1ugBoost_TMT16_100cell_IT3S_E_1_02Apr21_Pippin_Rep-21-01-08.03080.03080.2	interact-MCF10_1ugBoost_TMT16_100cell_IT3S_E_1_02Apr21_Pippin_Rep-21-01-08.mod.pep.xml	DMESPTK	n[305]DM[147]ES[167]PTK	K	L	7	2	2207.46	1510.72	1510.72	756.37	756.369	1510.72	756.369	-0.0009	0.00117969	16.639	12.837	0.9787	2	0	277	283	2.96512e+06	2M(15.9949), 4S(79.9663), 7K(304.2072), N-term(304.2072)		DM(1.000)ESPTK	1	DMES(0.991)PT(0.009)K	0.991	1	TRUE	sp|P27816|MAP4_HUMAN	P27816	MAP4_HUMAN	MAP4	Microtubule-associated protein 4			TRUE	138219	126.235	4287.78	0	20.8332	0	0	0	119.151
MCF10_1ugBoost_TMT16_100cell_IT3S_E_1_02Apr21_Pippin_Rep-21-01-08.03422.03422.3	interact-MCF10_1ugBoost_TMT16_100cell_IT3S_E_1_02Apr21_Pippin_Rep-21-01-08.mod.pep.xml	GDRSPEPGQTWTR	n[305]GDRS[167]PEPGQTWTR	K	E	13	3	2583.13	1869.87	1869.87	624.298	624.297	1869.87	624.297	-0.0002	4e-14	40.176	19.12	1	2	1	90	102	2.72815e+06	4S(79.9663), N-term(304.2072)				GDRS(0.992)PEPGQT(0.004)WT(0.004)R	0.992	1	TRUE	sp|Q09666|AHNK_HUMAN	Q09666	AHNK_HUMAN	AHNAK	Neuroblast differentiation-associated protein AHNAK			TRUE	132765	171.341	6592.25	0	0	0	0	0	199.17
MCF10_1ugBoost_TMT16_100cell_IT3S_E_1_02Apr21_Pippin_Rep-21-01-08.02810.02810.3	interact-MCF10_1ugBoost_TMT16_100cell_IT3S_E_1_02Apr21_Pippin_Rep-21-01-08.mod.pep.xml	VTVSRASSSR	n[305]VTVSRAS[167]SSR	R	S	10	3	1900.97	1432.74	1432.74	478.586	478.586	1432.74	478.586	0.0008	3.47313e-08	29.416	24.917	1	2	1	398	407	2.74516e+06	7S(79.9663), N-term(304.2072)				VT(0.002)VS(0.003)RAS(0.984)S(0.004)S(0.006)R	0.984	0.99	TRUE	sp|P20700|LMNB1_HUMAN	P20700	LMNB1_HUMAN	LMNB1	Lamin-B1			TRUE	132934	253.715	6454.48	0	0	0	0	0	266.469
MCF10_1ugBoost_TMT16_100cell_IT3S_E_1_02Apr21_Pippin_Rep-21-01-08.04976.04976.3	interact-MCF10_1ugBoost_TMT16_100cell_IT3S_E_1_02Apr21_Pippin_Rep-21-01-08.mod.pep.xml	STFREESPLRIK	n[305]STFREES[167]PLRIK	K	M	12	3	4199.98	2150.18	2150.18	717.732	717.732	2150.17	717.732	0.0009	9.1848e-09	23.759	14.724	1	2	2	525	536	1849390	12K(304.2072), 7S(79.9663), N-term(304.2072)				S(0.009)T(0.009)FREES(0.982)PLRIK	0.982	0.61	TRUE	sp|Q9NYF8|BCLF1_HUMAN	Q9NYF8	BCLF1_HUMAN	BCLAF1	Bcl-2-associated transcription factor 1			TRUE	128127	420.2	9923.04	0	151.804	0	0	0	190.64
MCF10_1ugBoost_TMT16_100cell_IT3S_E_1_02Apr21_Pippin_Rep-21-01-08.03844.03844.3	interact-MCF10_1ugBoost_TMT16_100cell_IT3S_E_1_02Apr21_Pippin_Rep-21-01-08.mod.pep.xml	SPVKTVPR	n[305]S[167]PVKTVPR	K	A	8	3	2987.63	1570.91	1570.91	524.644	524.644	1570.91	524.644	0.0013	0.0308434	12.333	8.824	0.9584	2	1	444	451	1.53303e+06	1S(79.9663), 4K(304.2072), N-term(304.2072)				S(0.991)PVKT(0.009)VPR	0.991	0.99	TRUE	sp|Q5VWN6|TASO2_HUMAN	Q5VWN6	TASO2_HUMAN	TASOR2	Protein TASOR 2			TRUE	130063	216.527	7399.81	0	80.5664	0	0	0	85.8506
MCF10_1ugBoost_TMT16_100cell_IT3S_E_1_02Apr21_Pippin_Rep-21-01-08.03848.03848.3	interact-MCF10_1ugBoost_TMT16_100cell_IT3S_E_1_02Apr21_Pippin_Rep-21-01-08.mod.pep.xml	RLSMSEVK	n[305]RLS[167]M[147]SEVK	R	D	8	3	2989.9	1652.88	1652.88	551.968	551.967	1652.88	551.968	-0.0035	0.000432046	20.044	14.764	1	2	1	1664	1671	1.44757e+06	3S(79.9663), 4M(15.9949), 8K(304.2072), N-term(304.2072)		RLSM(1.000)SEVK	1	RLS(0.990)MS(0.010)EVK	0.99	0.97	TRUE	sp|Q8TDM6|DLG5_HUMAN	Q8TDM6	DLG5_HUMAN	DLG5	Disks large homolog 5			TRUE	131083	144.621	6913.02	0	77.385	0	0	0	0
MCF10_1ugBoost_TMT16_100cell_IT3S_E_1_02Apr21_Pippin_Rep-21-01-08.02550.02550.3	interact-MCF10_1ugBoost_TMT16_100cell_IT3S_E_1_02Apr21_Pippin_Rep-21-01-08.mod.pep.xml	SPEIHRR	n[305]S[167]PEIHRR	K	I	7	3	1560.37	1277.66	1277.66	426.892	426.892	1277.66	426.893	-0.0012	0.000997603	18.082	11.027	1	2	1	648	654	2576245	1S(79.9663), N-term(304.2072)				S(1.000)PEIHRR	1	0.94	FALSE	sp|Q9NYF8|BCLF1_HUMAN	Q9NYF8	BCLF1_HUMAN	BCLAF1	Bcl-2-associated transcription factor 1	THRAP3	sp|Q9Y2W1|TR150_HUMAN	TRUE	128300	240.999	6865.28	0	35.1279	0	0	0	195.308
MCF10_1ugBoost_TMT16_100cell_IT3S_E_1_02Apr21_Pippin_Rep-21-01-08.04436.04436.2	interact-MCF10_1ugBoost_TMT16_100cell_IT3S_E_1_02Apr21_Pippin_Rep-21-01-08.mod.pep.xml	VVVSPTK	n[305]VVVS[167]PTK	K	K	7	2	3592.98	1416.82	1416.82	709.419	709.42	1416.82	709.419	0.0009	0.0114502	17.415	16.479	0.9957	2	0	64	70	2.63596e+06	4S(79.9663), 7K(304.2072), N-term(304.2072)				VVVS(0.986)PT(0.014)K	0.986	0.95	TRUE	sp|P19338|NUCL_HUMAN	P19338	NUCL_HUMAN	NCL	Nucleolin			TRUE	122249	66.5874	4426.75	0	0	0	0	0	1653.16
MCF10_1ugBoost_TMT16_100cell_IT3S_E_1_02Apr21_Pippin_Rep-21-01-08.05006.05006.4	interact-MCF10_1ugBoost_TMT16_100cell_IT3S_E_1_02Apr21_Pippin_Rep-21-01-08.mod.pep.xml	RIDISPSTLRK	n[305]RIDIS[167]PSTLRK	R	H	11	4	4231.26	1973.13	1973.13	494.29	494.289	1973.13	494.29	-0.0036	5.86856e-05	18.405	15.934	1	2	2	654	664	1.21823e+06	11K(304.2072), 5S(79.9663), N-term(304.2072)				RIDIS(0.771)PS(0.119)T(0.110)LRK	0.771	0.52	TRUE	sp|Q9NYF8|BCLF1_HUMAN	Q9NYF8	BCLF1_HUMAN	BCLAF1	Bcl-2-associated transcription factor 1			TRUE	125555	183.073	7973.54	0	0	0	0	0	134.929
MCF10_1ugBoost_TMT16_100cell_IT3S_E_1_02Apr21_Pippin_Rep-21-01-08.04190.04190.2	interact-MCF10_1ugBoost_TMT16_100cell_IT3S_E_1_02Apr21_Pippin_Rep-21-01-08.mod.pep.xml	IAASSSFR	n[305]IAASSS[167]FR	K	S	8	2	3338.92	1221.61	1221.61	611.811	611.811	1221.61	611.811	-0.0013	8.88466e-08	21.071	19.349	0.9991	2	0	283	290	4.61658e+06	6S(79.9663), N-term(304.2072)				IAAS(0.003)S(0.004)S(0.992)FR	0.992	1	TRUE	sp|Q99961|SH3G1_HUMAN	Q99961	SH3G1_HUMAN	SH3GL1	Endophilin-A2			TRUE	130498	70.6066	3861.09	0	0	0	0	0	27.4901
MCF10_1ugBoost_TMT16_100cell_IT3S_E_1_02Apr21_Pippin_Rep-21-01-08.03608.03608.3	interact-MCF10_1ugBoost_TMT16_100cell_IT3S_E_1_02Apr21_Pippin_Rep-21-01-08.mod.pep.xml	TRTFSATVR	n[305]TRTFS[167]ATVR	R	A	9	3	2757.11	1421.73	1421.73	474.919	474.918	1421.74	474.919	-0.0024	1.76916e-06	17.354	15.875	1	2	1	48	56	2.82624e+06	5S(79.9663), N-term(304.2072)				T(0.012)RT(0.031)FS(0.944)AT(0.013)VR	0.944	0.99	TRUE	sp|Q9Y2V2|CHSP1_HUMAN	Q9Y2V2	CHSP1_HUMAN	CARHSP1	Calcium-regulated heat-stable protein 1			TRUE	126573	217.181	6265.07	0	32.6198	0	0	0	234.411
MCF10_1ugBoost_TMT16_100cell_IT3S_E_1_02Apr21_Pippin_Rep-21-01-08.02870.02870.3	interact-MCF10_1ugBoost_TMT16_100cell_IT3S_E_1_02Apr21_Pippin_Rep-21-01-08.mod.pep.xml	RLSTPQR	n[305]RLS[167]TPQR	R	G	7	3	1970.86	1240.66	1240.66	414.561	414.561	1240.66	414.561	0.0007	0.481872	16.563	14.766	0.9581	2	1	507	513	1.60619e+06	3S(79.9663), N-term(304.2072)				RLS(0.974)T(0.026)PQR	0.974	1	TRUE	sp|Q8IVF2|AHNK2_HUMAN	Q8IVF2	AHNK2_HUMAN	AHNAK2	Protein AHNAK2			TRUE	126713	289.212	6689.69	0	51.2045	0	0	0	47.2955
MCF10_1ugBoost_TMT16_100cell_IT3S_E_1_02Apr21_Pippin_Rep-21-01-08.04788.04788.3	interact-MCF10_1ugBoost_TMT16_100cell_IT3S_E_1_02Apr21_Pippin_Rep-21-01-08.mod.pep.xml	YWGPASPTHK	n[305]YWGPAS[167]PTHK	K	L	10	3	3984.7	1830.93	1830.93	611.318	611.318	1830.93	611.318	0.0002	4.5e-13	26.766	24.415	1	2	0	565	574	1.40316e+06	10K(304.2072), 6S(79.9663), N-term(304.2072)				Y(0.004)WGPAS(0.990)PT(0.006)HK	0.99	0.99	TRUE	sp|Q9H6S3|ES8L2_HUMAN	Q9H6S3	ES8L2_HUMAN	EPS8L2	Epidermal growth factor receptor kinase substrate 8-like protein 2			TRUE	126621	257.414	6427.99	0	0	0	0	0	0
MCF10_1ugBoost_TMT16_100cell_IT3S_E_1_02Apr21_Pippin_Rep-21-01-08.03780.03780.3	interact-MCF10_1ugBoost_TMT16_100cell_IT3S_E_1_02Apr21_Pippin_Rep-21-01-08.mod.pep.xml	RRSPSLSSK	n[305]RRS[167]PSLSSK	K	H	9	3	2924.97	1704.95	1704.95	569.325	569.325	1704.95	569.325	-0.0007	0.0133737	14.995	12.945	0.9982	2	2	651	659	1.88532e+06	3S(79.9663), 9K(304.2072), N-term(304.2072)				RRS(0.991)PS(0.003)LS(0.003)S(0.003)K	0.991	0.97	TRUE	sp|Q8IYB3|SRRM1_HUMAN	Q8IYB3	SRRM1_HUMAN	SRRM1	Serine/arginine repetitive matrix protein 1			TRUE	124084	94.4969	6453.32	0	0	0	0	0	98.6409
MCF10_1ugBoost_TMT16_100cell_IT3S_E_1_02Apr21_Pippin_Rep-21-01-08.03350.03350.3	interact-MCF10_1ugBoost_TMT16_100cell_IT3S_E_1_02Apr21_Pippin_Rep-21-01-08.mod.pep.xml	RSSSEGLSK	n[305]RSS[167]SEGLSK	R	G	9	3	2504.37	1637.86	1637.86	546.962	546.961	1637.86	546.962	-0.0028	1.1962e-06	24.086	24.086	0.9985	2	1	572	580	1.28587e+06	3S(79.9663), 9K(304.2072), N-term(304.2072)				RS(0.003)S(0.991)S(0.003)EGLS(0.003)K	0.991	0.98	TRUE	sp|Q86V48|LUZP1_HUMAN	Q86V48	LUZP1_HUMAN	LUZP1	Leucine zipper protein 1			TRUE	122722	286.621	7492.28	51.5269	91.3365	0	0	0	60.4991
MCF10_1ugBoost_TMT16_100cell_IT3S_E_1_02Apr21_Pippin_Rep-21-01-08.04934.04934.2	interact-MCF10_1ugBoost_TMT16_100cell_IT3S_E_1_02Apr21_Pippin_Rep-21-01-08.mod.pep.xml	SQLDSLK	n[305]S[167]QLDSLK	K	R	7	2	4151.79	1477.81	1477.8	739.91	739.909	1477.8	739.909	0.0003	0.000795184	21.395	14.2	0.9991	2	0	162	168	1.39889e+06	1S(79.9663), 7K(304.2072), N-term(304.2072)				S(0.974)QLDS(0.026)LK	0.974	1	TRUE	sp|Q14693|LPIN1_HUMAN	Q14693	LPIN1_HUMAN	LPIN1	Phosphatidate phosphatase LPIN1			TRUE	124330	162.073	4348.27	0	51.433	0	0	0	0
MCF10_1ugBoost_TMT16_100cell_IT3S_E_1_02Apr21_Pippin_Rep-21-01-08.04800.04800.3	interact-MCF10_1ugBoost_TMT16_100cell_IT3S_E_1_02Apr21_Pippin_Rep-21-01-08.mod.pep.xml	RSVVSFDK	n[305]RSVVS[167]FDK	K	V	8	3	3997.38	1624.88	1624.89	542.635	542.636	1624.88	542.635	0.002	0.000297771	17.526	10.921	0.9999	2	1	600	607	1.5005e+06	5S(79.9663), 8K(304.2072), N-term(304.2072)				RS(0.029)VVS(0.971)FDK	0.971	0.99	TRUE	sp|Q15424|SAFB1_HUMAN	Q15424	SAFB1_HUMAN	SAFB	Scaffold attachment factor B1			TRUE	119345	283.544	6808.85	0	0	0	0	0	215.286
MCF10_1ugBoost_TMT16_100cell_IT3S_E_1_02Apr21_Pippin_Rep-21-01-08.04002.04002.3	interact-MCF10_1ugBoost_TMT16_100cell_IT3S_E_1_02Apr21_Pippin_Rep-21-01-08.mod.pep.xml	RFSSGGEEDDFDR	n[305]RFS[167]SGGEEDDFDR	R	S	13	3	3148.16	1899.79	1899.8	634.272	634.273	1899.8	634.273	0.0004	2.52207e-06	37.894	35.442	1	2	1	501	513	6.23668e+06	3S(79.9663), N-term(304.2072)				RFS(0.987)S(0.013)GGEEDDFDR	0.987	1	TRUE	sp|O94929|ABLM3_HUMAN	O94929	ABLM3_HUMAN	ABLIM3	Actin-binding LIM protein 3			TRUE	122372	167.607	6404.53	0	0	0	0	0	0
MCF10_1ugBoost_TMT16_100cell_IT3S_E_1_02Apr21_Pippin_Rep-21-01-08.04634.04634.2	interact-MCF10_1ugBoost_TMT16_100cell_IT3S_E_1_02Apr21_Pippin_Rep-21-01-08.mod.pep.xml	SSSLGNLK	n[305]SSS[167]LGNLK	K	K	8	2	3800.3	1492.81	1492.81	747.415	747.415	1492.81	747.415	-0.0001	0.0322199	23.657	21.653	0.9995	2	0	464	471	1.09419e+06	3S(79.9663), 8K(304.2072), N-term(304.2072)				S(0.007)S(0.010)S(0.984)LGNLK	0.984	0.97	TRUE	sp|Q86W92|LIPB1_HUMAN	Q86W92	LIPB1_HUMAN	PPFIBP1	Liprin-beta-1			TRUE	121105	84.6782	5031.48	0	61.0748	0	0	0	60.7907
MCF10_1ugBoost_TMT16_100cell_IT3S_E_1_02Apr21_Pippin_Rep-21-01-08.03306.03306.3	interact-MCF10_1ugBoost_TMT16_100cell_IT3S_E_1_02Apr21_Pippin_Rep-21-01-08.mod.pep.xml	VSRTPEPK	n[305]VSRT[181]PEPK	R	K	8	3	2457.45	1600.88	1600.88	534.635	534.635	1600.88	534.635	-0.0001	0.17188	19.129	15.946	0.9983	2	1	724	731	1.02848e+06	4T(79.9663), 8K(304.2072), N-term(304.2072)				VS(0.007)RT(0.993)PEPK	0.993	0.94	TRUE	sp|Q8IYB3|SRRM1_HUMAN	Q8IYB3	SRRM1_HUMAN	SRRM1	Serine/arginine repetitive matrix protein 1			TRUE	115943	188.387	7337.42	0	0	0	0	0	80.1617
MCF10_1ugBoost_TMT16_100cell_IT3S_E_1_02Apr21_Pippin_Rep-21-01-08.05120.05120.3	interact-MCF10_1ugBoost_TMT16_100cell_IT3S_E_1_02Apr21_Pippin_Rep-21-01-08.mod.pep.xml	SLYNLGGSK	n[305]S[167]LYNLGGSK	R	R	9	3	4367.32	1625.87	1625.87	542.964	542.963	1625.87	542.963	0.0003	0.000126568	22.617	20.48	0.9875	2	0	64	72	5881236	1S(79.9663), 9K(304.2072), N-term(304.2072)				S(0.990)LY(0.006)NLGGS(0.004)K	0.99	0.98	TRUE	sp|P13647|K2C5_HUMAN	P13647	K2C5_HUMAN	KRT5	Keratin, type II cytoskeletal 5			TRUE	111794	357.467	9836.29	0	275.268	0	0	0	0
MCF10_1ugBoost_TMT16_100cell_IT3S_E_1_02Apr21_Pippin_Rep-21-01-08.05717.05717.5	interact-MCF10_1ugBoost_TMT16_100cell_IT3S_E_1_02Apr21_Pippin_Rep-21-01-08.mod.pep.xml	DTEDREAFQTGQNDYKCSECGK	n[305]DTEDREAFQT[181]GQNDY[243]KCS[167]ECGK	R	T	22	5	5127.19	3792.54	3792.55	759.516	759.517	3789.59	758.926	2.9575	0.915118	11.652	0	0.5581	2	2	183	204	146422	10T(79.9663), 15Y(79.9663), 16K(304.2072), 17C(57.0215), 18S(79.9663), 20C(57.0215), 22K(304.2072), N-term(304.2072)				DT(0.021)EDREAFQT(0.993)GQNDY(0.993)KCS(0.993)ECGK	0.993	0.88	TRUE	sp|Q8NEK5|ZN548_HUMAN	Q8NEK5	ZN548_HUMAN	ZNF548	Zinc finger protein 548			FALSE	112419	363.583	8654.56	0	328.735	0	0	0	0
MCF10_1ugBoost_TMT16_100cell_IT3S_E_1_02Apr21_Pippin_Rep-21-01-08.06455.06455.3	interact-MCF10_1ugBoost_TMT16_100cell_IT3S_E_1_02Apr21_Pippin_Rep-21-01-08.mod.pep.xml	LGDVSPTQIDVSQFGSFK	n[305]LGDVS[167]PTQIDVSQFGSFK	K	E	18	3	5985.35	2612.34	2612.34	871.788	871.786	2612.34	871.787	-0.0012	0	52.494	52.476	1	2	0	1497	1514	1294165	18K(304.2072), 5S(79.9663), N-term(304.2072)				LGDVS(0.955)PT(0.037)QIDVS(0.005)QFGS(0.003)FK	0.955	1	TRUE	sp|P46821|MAP1B_HUMAN	P46821	MAP1B_HUMAN	MAP1B	Microtubule-associated protein 1B			TRUE	111065	254.507	8425	0	217.758	0	0	100.597	195.95
MCF10_1ugBoost_TMT16_100cell_IT3S_E_1_02Apr21_Pippin_Rep-21-01-08.03788.03788.2	interact-MCF10_1ugBoost_TMT16_100cell_IT3S_E_1_02Apr21_Pippin_Rep-21-01-08.mod.pep.xml	SPSPVLR	n[305]SPS[167]PVLR	K	L	7	2	2932.06	1138.61	1138.61	570.31	570.31	1138.61	570.311	-0.0019	0.00602183	16.187	14.191	0.9467	2	0	230	236	1.07265e+06	3S(79.9663), N-term(304.2072)				S(0.010)PS(0.990)PVLR	0.99	0.68	TRUE	sp|O43432|IF4G3_HUMAN	O43432	IF4G3_HUMAN	EIF4G3	Eukaryotic translation initiation factor 4 gamma 3			TRUE	106844	418.157	11802.8	0	786.429	0	0	0	145.339
MCF10_1ugBoost_TMT16_100cell_IT3S_E_1_02Apr21_Pippin_Rep-21-01-08.04258.04258.3	interact-MCF10_1ugBoost_TMT16_100cell_IT3S_E_1_02Apr21_Pippin_Rep-21-01-08.mod.pep.xml	VDNLTYRTSPDTLRR	n[305]VDNLTYRTS[167]PDTLRR	K	V	15	3	3412.39	2190.11	2190.11	731.044	731.044	2190.11	731.044	-0.0014	4.88e-12	28.714	27.655	1	2	2	18	32	2.35907e+06	9S(79.9663), N-term(304.2072)				VDNLT(0.002)Y(0.002)RT(0.003)S(0.865)PDT(0.129)LRR	0.865	0.97	TRUE	sp|Q01130|SRSF2_HUMAN	Q01130	SRSF2_HUMAN	SRSF2	Serine/arginine-rich splicing factor 2			TRUE	110701	172.557	8472.73	0	0	0	0	0	0
MCF10_1ugBoost_TMT16_100cell_IT3S_E_1_02Apr21_Pippin_Rep-21-01-08.06367.06367.5	interact-MCF10_1ugBoost_TMT16_100cell_IT3S_E_1_02Apr21_Pippin_Rep-21-01-08.mod.pep.xml	SKSPLPPEEEAKDEEEDQTLVNLDTYTSDLHFQVSK	n[305]SKS[167]PLPPEEEAKDEEEDQTLVNLDTYTSDLHFQVSK	R	D	36	5	5946.88	5415.75	5415.76	1084.16	1084.16	5414.74	1083.96	1.0151	0	100.005	94.158	1	2	2	226	261	814825	12K(304.2072), 2K(304.2072), 36K(304.2072), 3S(79.9663), N-term(304.2072)				S(0.001)KS(0.978)PLPPEEEAKDEEEDQT(0.006)LVNLDT(0.004)Y(0.003)T(0.003)S(0.003)DLHFQVS(0.002)K	0.978	1	TRUE	sp|Q1KMD3|HNRL2_HUMAN	Q1KMD3	HNRL2_HUMAN	HNRNPUL2	Heterogeneous nuclear ribonucleoprotein U-like protein 2			TRUE	111046	256.788	8243.1	45.6389	273.705	0	0	0	63.6115
MCF10_1ugBoost_TMT16_100cell_IT3S_E_1_02Apr21_Pippin_Rep-21-01-08.04330.04330.3	interact-MCF10_1ugBoost_TMT16_100cell_IT3S_E_1_02Apr21_Pippin_Rep-21-01-08.mod.pep.xml	QSSSRFNLSK	n[305]QSS[167]SRFNLSK	R	N	10	3	3487.29	1840.97	1840.97	614.664	614.663	1840.97	614.664	-0.0004	7.05828e-06	21.01	20.622	1	2	1	87	96	972379	10K(304.2072), 3S(79.9663), N-term(304.2072)				QS(0.003)S(0.991)S(0.002)RFNLS(0.003)K	0.991	0.99	TRUE	sp|Q14738|2A5D_HUMAN	Q14738	2A5D_HUMAN	PPP2R5D	Serine/threonine-protein phosphatase 2A 56 kDa regulatory subunit delta isoform			TRUE	112918	119.929	6169.86	0	96.1191	0	0	0	80.675
MCF10_1ugBoost_TMT16_100cell_IT3S_E_1_02Apr21_Pippin_Rep-21-01-08.02630.02630.3	interact-MCF10_1ugBoost_TMT16_100cell_IT3S_E_1_02Apr21_Pippin_Rep-21-01-08.mod.pep.xml	RDYDDMSPR	n[305]RDYDDM[147]S[167]PR	R	R	9	3	1656.8	1553.65	1553.65	518.891	518.891	1553.65	518.891	-0.0004	0.00109848	19.54	11.342	1	2	1	278	286	2.81485e+06	6M(15.9949), 7S(79.9663), N-term(304.2072)		RDYDDM(1.000)SPR	1	RDY(0.007)DDMS(0.993)PR	0.993	0.89	TRUE	sp|P61978|HNRPK_HUMAN	P61978	HNRPK_HUMAN	HNRNPK	Heterogeneous nuclear ribonucleoprotein K			TRUE	109456	192.954	5619.25	0	0	0	0	0	0
MCF10_1ugBoost_TMT16_100cell_IT3S_E_1_02Apr21_Pippin_Rep-21-01-08.03148.03148.3	interact-MCF10_1ugBoost_TMT16_100cell_IT3S_E_1_02Apr21_Pippin_Rep-21-01-08.mod.pep.xml	GSPRPQAPK	n[305]GS[167]PRPQAPK	K	A	9	3	2288.43	1624.9	1624.9	542.639	542.639	1624.89	542.639	0.0012	3.73501e-05	19.291	8.983	0.9756	2	0	537	545	1.27465e+06	2S(79.9663), 9K(304.2072), N-term(304.2072)				GS(1.000)PRPQAPK	1	0.97	TRUE	sp|Q14978|NOLC1_HUMAN	Q14978	NOLC1_HUMAN	NOLC1	Nucleolar and coiled-body phosphoprotein 1			TRUE	105984	78.8146	5804.12	0	42.9724	0	0	0	356.197
MCF10_1ugBoost_TMT16_100cell_IT3S_E_1_02Apr21_Pippin_Rep-21-01-08.04926.04926.3	interact-MCF10_1ugBoost_TMT16_100cell_IT3S_E_1_02Apr21_Pippin_Rep-21-01-08.mod.pep.xml	QRSPIALPVK	n[305]QRS[167]PIALPVK	R	Q	10	3	4145.93	1796.06	1796.06	599.693	599.693	1796.06	599.693	0.0014	1.279e-11	31.398	10.283	1	2	1	209	218	1.19167e+06	10K(304.2072), 3S(79.9663), N-term(304.2072)				QRS(1.000)PIALPVK	1	0.97	TRUE	sp|Q8TF01|PNISR_HUMAN	Q8TF01	PNISR_HUMAN	PNISR	Arginine/serine-rich protein PNISR			TRUE	107285	65.4615	6120.23	0	0	0	0	0	54.004
MCF10_1ugBoost_TMT16_100cell_IT3S_E_1_02Apr21_Pippin_Rep-21-01-08.06451.06451.4	interact-MCF10_1ugBoost_TMT16_100cell_IT3S_E_1_02Apr21_Pippin_Rep-21-01-08.mod.pep.xml	ATSNVFAMFDQSQIQEFK	n[305]ATS[167]NVFAM[147]FDQSQIQEFK	R	E	18	4	5983.65	2794.36	2794.35	699.596	699.596	2794.35	699.596	-0.0002	0	54.599	51.97	1	2	0	18	35	2.50672e+06	18K(304.2072), 3S(79.9663), 8M(15.9949), N-term(304.2072)		ATSNVFAM(1.000)FDQSQIQEFK	1	AT(0.003)S(0.993)NVFAMFDQS(0.004)QIQEFK	0.993	0.97	FALSE	sp|O14950|ML12B_HUMAN	O14950	ML12B_HUMAN	MYL12B	Myosin regulatory light chain 12B	MYL12A, MYL9	sp|P19105|ML12A_HUMAN, sp|P24844|MYL9_HUMAN	TRUE	106405	190.414	6842.41	0	0	0	0	0	0
MCF10_1ugBoost_TMT16_100cell_IT3S_E_1_02Apr21_Pippin_Rep-21-01-08.04270.04270.3	interact-MCF10_1ugBoost_TMT16_100cell_IT3S_E_1_02Apr21_Pippin_Rep-21-01-08.mod.pep.xml	KYPSPQK	n[305]KYPS[167]PQK	K	T	7	3	3422.57	1839.05	1839.05	614.024	614.023	1839.05	614.023	0.0002	0.00238029	16.954	14.849	0.9985	2	1	117	123	1.06799e+06	1K(304.2072), 4S(79.9663), 7K(304.2072), N-term(304.2072)				KY(0.008)PS(0.992)PQK	0.992	0.89	TRUE	sp|Q9P2N5|RBM27_HUMAN	Q9P2N5	RBM27_HUMAN	RBM27	RNA-binding protein 27			TRUE	105870	117.255	6316.95	0	74.8758	0	0	0	0
MCF10_1ugBoost_TMT16_100cell_IT3S_E_1_02Apr21_Pippin_Rep-21-01-08.03218.03218.2	interact-MCF10_1ugBoost_TMT16_100cell_IT3S_E_1_02Apr21_Pippin_Rep-21-01-08.mod.pep.xml	SPCPQEK	n[305]S[167]PCPQEK	K	S	7	2	2367.6	1532.76	1532.76	767.385	767.385	1532.76	767.385	-0.0001	0.0193128	18.215	11.085	0.9949	2	0	1014	1020	1.10331e+06	1S(79.9663), 3C(57.0215), 7K(304.2072), N-term(304.2072)				S(1.000)PCPQEK	1	1	TRUE	sp|Q9UQ35|SRRM2_HUMAN	Q9UQ35	SRRM2_HUMAN	SRRM2	Serine/arginine repetitive matrix protein 2			TRUE	108307	105.104	3785.14	0	0	0	0	0	0
MCF10_1ugBoost_TMT16_100cell_IT3S_E_1_02Apr21_Pippin_Rep-21-01-08.04930.04930.3	interact-MCF10_1ugBoost_TMT16_100cell_IT3S_E_1_02Apr21_Pippin_Rep-21-01-08.mod.pep.xml	GEFSASPMLK	n[305]GEFSAS[167]PM[147]LK	R	S	10	3	4147.9	1769.89	1769.89	590.971	590.971	1769.89	590.971	0.0009	0.00147491	20.488	16.472	0.9943	2	0	1119	1128	2266787	10K(304.2072), 6S(79.9663), 8M(15.9949), N-term(304.2072)		GEFSASPM(1.000)LK	1	GEFS(0.006)AS(0.994)PMLK	0.994	1	TRUE	sp|Q9UQ35|SRRM2_HUMAN	Q9UQ35	SRRM2_HUMAN	SRRM2	Serine/arginine repetitive matrix protein 2			TRUE	106879	132.614	5364.99	0	0	0	0	0	0
MCF10_1ugBoost_TMT16_100cell_IT3S_E_1_02Apr21_Pippin_Rep-21-01-08.03284.03284.2	interact-MCF10_1ugBoost_TMT16_100cell_IT3S_E_1_02Apr21_Pippin_Rep-21-01-08.mod.pep.xml	SFSEGGER	n[305]SFS[167]EGGER	R	L	8	2	2436.02	1251.55	1251.55	626.78	626.78	1251.55	626.78	-0.0002	0.000322664	22.465	16.272	1	2	0	90	97	1.59775e+06	3S(79.9663), N-term(304.2072)				S(0.007)FS(0.993)EGGER	0.993	0.9	TRUE	sp|Q07352|TISB_HUMAN	Q07352	TISB_HUMAN	ZFP36L1	mRNA decay activator protein ZFP36L1			TRUE	107891	93.4251	3156.84	0	0	0	0	0	0
MCF10_1ugBoost_TMT16_100cell_IT3S_E_1_02Apr21_Pippin_Rep-21-01-08.03292.03292.3	interact-MCF10_1ugBoost_TMT16_100cell_IT3S_E_1_02Apr21_Pippin_Rep-21-01-08.mod.pep.xml	GVCMYRTAK	n[305]GVCMY[243]RT[181]AK	R	T	9	3	2445.06	1852.86	1852.86	618.627	618.627	1852.86	618.628	-0.0041	4.07843	11.047	10.427	0.6852	2	1	492	500	2355247	3C(57.0215), 5Y(79.9663), 7T(79.9663), 9K(304.2072), N-term(304.2072)				GVCMY(1.000)RT(1.000)AK	1	1	TRUE	sp|Q66K14|TBC9B_HUMAN	Q66K14	TBC9B_HUMAN	TBC1D9B	TBC1 domain family member 9B			FALSE	104192	206.823	4976.28	0	0	0	0	0	0
MCF10_1ugBoost_TMT16_100cell_IT3S_E_1_02Apr21_Pippin_Rep-21-01-08.04532.04532.3	interact-MCF10_1ugBoost_TMT16_100cell_IT3S_E_1_02Apr21_Pippin_Rep-21-01-08.mod.pep.xml	LKLSPSPSSR	n[305]LKLS[167]PSPSSR	R	V	10	3	3689.39	1758.99	1758.99	587.337	587.337	1758.99	587.337	-0.0004	6.47512e-07	26.2	21.49	1	2	1	388	397	1.96629e+06	2K(304.2072), 4S(79.9663), N-term(304.2072)				LKLS(0.980)PS(0.007)PS(0.006)S(0.006)R	0.98	0.98	FALSE	sp|P20700|LMNB1_HUMAN	P20700	LMNB1_HUMAN	LMNB1	Lamin-B1	LMNB2	sp|Q03252|LMNB2_HUMAN	TRUE	104228	86.6653	5821.33	0	0	0	0	0	84.4934
MCF10_1ugBoost_TMT16_100cell_IT3S_E_1_02Apr21_Pippin_Rep-21-01-08.04294.04294.2	interact-MCF10_1ugBoost_TMT16_100cell_IT3S_E_1_02Apr21_Pippin_Rep-21-01-08.mod.pep.xml	TPTSPLK	n[305]TPTS[167]PLK	K	M	7	2	3448.37	1430.8	1430.8	716.409	716.409	1430.8	716.409	0.0011	0.22524	18.814	17.263	0.9045	2	0	113	119	1.02429e+06	4S(79.9663), 7K(304.2072), N-term(304.2072)				T(0.006)PT(0.029)S(0.965)PLK	0.965	0.97	TRUE	sp|O60264|SMCA5_HUMAN	O60264	SMCA5_HUMAN	SMARCA5	SWI/SNF-related matrix-associated actin-dependent regulator of chromatin subfamily A member 5			TRUE	103576	115.933	3795.64	0	0	0	0	0	368.425
MCF10_1ugBoost_TMT16_100cell_IT3S_E_1_02Apr21_Pippin_Rep-21-01-08.03012.03012.2	interact-MCF10_1ugBoost_TMT16_100cell_IT3S_E_1_02Apr21_Pippin_Rep-21-01-08.mod.pep.xml	SGSVSNYR	n[305]SGS[167]VSNYR	R	S	8	2	2124.23	1252.58	1252.58	627.296	627.295	1252.58	627.296	-0.0015	1.75975e-09	24.751	20.483	1	2	0	494	501	1.44946e+06	3S(79.9663), N-term(304.2072)				S(0.003)GS(0.988)VS(0.005)NY(0.005)R	0.988	1	TRUE	sp|Q13131|AAPK1_HUMAN	Q13131	AAPK1_HUMAN	PRKAA1	5'-AMP-activated protein kinase catalytic subunit alpha-1			TRUE	107260	81.7805	2559.64	0	0	0	0	0	0
MCF10_1ugBoost_TMT16_100cell_IT3S_E_1_02Apr21_Pippin_Rep-21-01-08.02426.02426.3	interact-MCF10_1ugBoost_TMT16_100cell_IT3S_E_1_02Apr21_Pippin_Rep-21-01-08.mod.pep.xml	RRSPPPR	n[305]RRS[167]PPPR	R	R	7	3	1379.6	1248.68	1248.68	417.233	417.233	1248.68	417.233	-0.0003	0.0117126	15.125	10.816	0.9999	2	2	106	112	1.40078e+06	3S(79.9663), N-term(304.2072)				RRS(1.000)PPPR	1	0.99	TRUE	sp|P84103|SRSF3_HUMAN	P84103	SRSF3_HUMAN	SRSF3	Serine/arginine-rich splicing factor 3			TRUE	101286	126.858	5295.71	0	0	0	45.154	0	228.119
MCF10_1ugBoost_TMT16_100cell_IT3S_E_1_02Apr21_Pippin_Rep-21-01-08.04180.04180.3	interact-MCF10_1ugBoost_TMT16_100cell_IT3S_E_1_02Apr21_Pippin_Rep-21-01-08.mod.pep.xml	ATVTPSPVK	n[305]ATVTPS[167]PVK	K	G	9	3	3327.81	1586.89	1586.89	529.971	529.971	1586.89	529.972	-0.0001	3.04895e-05	24.397	20.25	1	2	0	176	184	6285984	6S(79.9663), 9K(304.2072), N-term(304.2072)				AT(0.003)VT(0.004)PS(0.993)PVK	0.993	1	TRUE	sp|Q9H1E3|NUCKS_HUMAN	Q9H1E3	NUCKS_HUMAN	NUCKS1	Nuclear ubiquitous casein and cyclin-dependent kinase substrate 1			TRUE	100994	154.63	5351.75	0	35.8391	0	0	0	276.973
MCF10_1ugBoost_TMT16_100cell_IT3S_E_1_02Apr21_Pippin_Rep-21-01-08.03660.03660.3	interact-MCF10_1ugBoost_TMT16_100cell_IT3S_E_1_02Apr21_Pippin_Rep-21-01-08.mod.pep.xml	LQAKESPQR	n[305]LQAKES[167]PQR	R	K	9	3	2809.1	1743.95	1743.95	582.325	582.324	1743.95	582.325	-0.0014	1.08301e-07	21.58	10.663	1	2	1	72	80	1.28583e+06	4K(304.2072), 6S(79.9663), N-term(304.2072)				LQAKES(1.000)PQR	1	0.97	TRUE	sp|Q15061|WDR43_HUMAN	Q15061	WDR43_HUMAN	WDR43	WD repeat-containing protein 43			TRUE	100380	133.459	5625.95	0	101.921	0	0	0	131.525
MCF10_1ugBoost_TMT16_100cell_IT3S_E_1_02Apr21_Pippin_Rep-21-01-08.04466.04466.2	interact-MCF10_1ugBoost_TMT16_100cell_IT3S_E_1_02Apr21_Pippin_Rep-21-01-08.mod.pep.xml	EYGSPLK	n[305]EYGS[167]PLK	R	A	7	2	3619.28	1480.78	1480.78	741.398	741.398	1480.78	741.398	-0.0007	0.00123833	16.804	15.61	0.9941	2	0	586	592	1.01144e+06	4S(79.9663), 7K(304.2072), N-term(304.2072)				EY(0.017)GS(0.983)PLK	0.983	0.66	FALSE	sp|P21127|CD11B_HUMAN	P21127	CD11B_HUMAN	CDK11B	Cyclin-dependent kinase 11B	CDK11A	sp|Q9UQ88|CD11A_HUMAN	TRUE	99022.1	102.824	5227.36	0	56.335	0	0	0	182.938
MCF10_1ugBoost_TMT16_100cell_IT3S_E_1_02Apr21_Pippin_Rep-21-01-08.05841.05841.3	interact-MCF10_1ugBoost_TMT16_100cell_IT3S_E_1_02Apr21_Pippin_Rep-21-01-08.mod.pep.xml	DELHIVEAEAMNYEGSPIK	n[305]DELHIVEAEAM[147]NYEGS[167]PIK	K	V	19	3	5293.32	2849.39	2849.39	950.803	950.802	2848.39	950.469	1.0002	0	60.56	60.341	1	2	0	55	73	1.27309e+06	11M(15.9949), 16S(79.9663), 19K(304.2072), N-term(304.2072)		DELHIVEAEAM(1.000)NYEGSPIK	1	DELHIVEAEAMNY(0.016)EGS(0.984)PIK	0.984	0.94	TRUE	sp|P06748|NPM_HUMAN	P06748	NPM_HUMAN	NPM1	Nucleophosmin			TRUE	94837	462.324	10075.6	53.716	325.933	0	0	0	55.7133
MCF10_1ugBoost_TMT16_100cell_IT3S_E_1_02Apr21_Pippin_Rep-21-01-08.02600.02600.2	interact-MCF10_1ugBoost_TMT16_100cell_IT3S_E_1_02Apr21_Pippin_Rep-21-01-08.mod.pep.xml	SMSENAVR	n[305]SM[147]S[167]ENAVR	R	Q	8	2	1627.39	1292.58	1292.57	647.295	647.294	1292.58	647.295	-0.002	1.12142e-07	23.461	17.568	0.9999	2	0	155	162	1.8843e+06	2M(15.9949), 3S(79.9663), N-term(304.2072)		SM(1.000)SENAVR	1	S(0.008)MS(0.992)ENAVR	0.992	0.93	TRUE	sp|Q9GZY8|MFF_HUMAN	Q9GZY8	MFF_HUMAN	MFF	Mitochondrial fission factor			TRUE	103319	52.3855	2636.34	0	0	0	0	0	0
MCF10_1ugBoost_TMT16_100cell_IT3S_E_1_02Apr21_Pippin_Rep-21-01-08.02942.02942.3	interact-MCF10_1ugBoost_TMT16_100cell_IT3S_E_1_02Apr21_Pippin_Rep-21-01-08.mod.pep.xml	TTSRSPVLSR	n[305]TTSRS[167]PVLSR	R	R	10	3	2053.21	1486.78	1486.78	496.601	496.601	1486.78	496.601	-0.0011	8.399e-11	28.932	20.805	1	2	1	627	636	2404794	5S(79.9663), N-term(304.2072)				T(0.004)T(0.004)S(0.004)RS(0.985)PVLS(0.002)R	0.985	0.97	TRUE	sp|O95819|M4K4_HUMAN	O95819	M4K4_HUMAN	MAP4K4	Mitogen-activated protein kinase kinase kinase kinase 4			TRUE	96401.3	170.091	5063.02	0	23.3315	0	0	0	272.418
MCF10_1ugBoost_TMT16_100cell_IT3S_E_1_02Apr21_Pippin_Rep-21-01-08.04298.04298.3	interact-MCF10_1ugBoost_TMT16_100cell_IT3S_E_1_02Apr21_Pippin_Rep-21-01-08.mod.pep.xml	RLSESSALK	n[305]RLS[167]ESSALK	R	Q	9	3	3452.1	1677.93	1677.93	560.318	560.318	1677.93	560.318	0.0007	3.2478e-06	24.148	20.345	1	2	1	73	81	1.09151e+06	3S(79.9663), 9K(304.2072), N-term(304.2072)				RLS(0.987)ES(0.007)S(0.006)ALK	0.987	0.99	TRUE	sp|Q96S55|WRIP1_HUMAN	Q96S55	WRIP1_HUMAN	WRNIP1	ATPase WRNIP1			TRUE	97800.1	320.232	5510.72	0	0	0	43.4927	0	83.3296
MCF10_1ugBoost_TMT16_100cell_IT3S_E_1_02Apr21_Pippin_Rep-21-01-08.05307.05307.3	interact-MCF10_1ugBoost_TMT16_100cell_IT3S_E_1_02Apr21_Pippin_Rep-21-01-08.mod.pep.xml	RASSLNFLNK	n[305]RASS[167]LNFLNK	K	S	10	3	4583.37	1837	1837.02	613.342	613.346	1837.01	613.344	0.0048	5.434e-11	28.494	24.325	1	2	1	579	588	1.53551e+06	10K(304.2072), 4S(79.9663), N-term(304.2072)				RAS(0.103)S(0.897)LNFLNK	0.897	0.97	TRUE	sp|Q9H0B6|KLC2_HUMAN	Q9H0B6	KLC2_HUMAN	KLC2	Kinesin light chain 2			TRUE	95281.1	248.454	8047.02	0	63.2288	0	0	0	0
MCF10_1ugBoost_TMT16_100cell_IT3S_E_1_02Apr21_Pippin_Rep-21-01-08.03814.03814.3	interact-MCF10_1ugBoost_TMT16_100cell_IT3S_E_1_02Apr21_Pippin_Rep-21-01-08.mod.pep.xml	DGQDAIAQSPEK	n[305]DGQDAIAQS[167]PEK	K	E	12	3	2958.53	1945.96	1945.97	649.662	649.664	1945.96	649.662	0.0047	2.62444e-07	28.554	10.071	0.9997	2	0	281	292	2.49754e+06	12K(304.2072), 9S(79.9663), N-term(304.2072)				DGQDAIAQS(1.000)PEK	1	0.98	TRUE	sp|Q9NWH9|SLTM_HUMAN	Q9NWH9	SLTM_HUMAN	SLTM	SAFB-like transcription modulator			TRUE	96450.8	138.677	4890.88	0	80.6905	0	0	0	187.351
MCF10_1ugBoost_TMT16_100cell_IT3S_E_1_02Apr21_Pippin_Rep-21-01-08.03352.03352.3	interact-MCF10_1ugBoost_TMT16_100cell_IT3S_E_1_02Apr21_Pippin_Rep-21-01-08.mod.pep.xml	TPSPSQPK	n[305]TPS[167]PSQPK	K	K	8	3	2505.49	1528.81	1528.81	510.612	510.612	1528.81	510.612	-0.0007	0.0895256	13.561	10.98	0.8131	2	0	1381	1388	6.58473e+06	3S(79.9663), 8K(304.2072), N-term(304.2072)				T(0.003)PS(0.987)PS(0.010)QPK	0.987	1	TRUE	sp|Q9NTI5|PDS5B_HUMAN	Q9NTI5	PDS5B_HUMAN	PDS5B	Sister chromatid cohesion protein PDS5 homolog B			TRUE	96501.3	110.811	5554.55	0	54.4069	0	0	0	114.066
MCF10_1ugBoost_TMT16_100cell_IT3S_E_1_02Apr21_Pippin_Rep-21-01-08.04840.04840.3	interact-MCF10_1ugBoost_TMT16_100cell_IT3S_E_1_02Apr21_Pippin_Rep-21-01-08.mod.pep.xml	SSPQLDPLRK	n[305]SS[167]PQLDPLRK	R	S	10	3	4038.94	1828.01	1828.01	610.344	610.344	1828.01	610.344	0.0008	1.01915e-06	22.304	20.509	1	2	1	182	191	1.84717e+06	10K(304.2072), 2S(79.9663), N-term(304.2072)				S(0.009)S(0.991)PQLDPLRK	0.991	0.9	TRUE	sp|Q8ND56|LS14A_HUMAN	Q8ND56	LS14A_HUMAN	LSM14A	Protein LSM14 homolog A			TRUE	96010.2	124.482	5262.19	0	35.1399	0	0	0	68.1103
MCF10_1ugBoost_TMT16_100cell_IT3S_E_1_02Apr21_Pippin_Rep-21-01-08.04964.04964.3	interact-MCF10_1ugBoost_TMT16_100cell_IT3S_E_1_02Apr21_Pippin_Rep-21-01-08.mod.pep.xml	LNTSDFQK	n[305]LNT[181]SDFQK	R	L	8	3	4187.05	1639.85	1639.85	547.622	547.623	1639.85	547.623	0.0014	0.034104	18.48	16.836	0.8617	2	0	244	251	1.87087e+06	3T(79.9663), 8K(304.2072), N-term(304.2072)				LNT(0.979)S(0.021)DFQK	0.979	0.69	TRUE	sp|Q96B36|AKTS1_HUMAN	Q96B36	AKTS1_HUMAN	AKT1S1	Proline-rich AKT1 substrate 1			TRUE	96160.3	292.068	5576.63	0	83.1179	0	0	0	0
MCF10_1ugBoost_TMT16_100cell_IT3S_E_1_02Apr21_Pippin_Rep-21-01-08.03516.03516.3	interact-MCF10_1ugBoost_TMT16_100cell_IT3S_E_1_02Apr21_Pippin_Rep-21-01-08.mod.pep.xml	RQSPLPPQK	n[305]RQS[167]PLPPQK	K	K	9	3	2670.83	1737.98	1737.98	580.334	580.333	1737.98	580.333	-0.0015	8.959e-07	17.411	12.653	0.9976	2	1	5	13	2.05494e+06	3S(79.9663), 9K(304.2072), N-term(304.2072)				RQS(1.000)PLPPQK	1	1	TRUE	sp|Q01105|SET_HUMAN	Q01105	SET_HUMAN	SET	Protein SET			TRUE	93266.2	118.884	4836.57	0	58.0042	0	0	0	103.39
MCF10_1ugBoost_TMT16_100cell_IT3S_E_1_02Apr21_Pippin_Rep-21-01-08.03912.03912.3	interact-MCF10_1ugBoost_TMT16_100cell_IT3S_E_1_02Apr21_Pippin_Rep-21-01-08.mod.pep.xml	TPRTPQLK	n[305]TPRT[181]PQLK	R	D	8	3	3055.3	1627.93	1627.93	543.651	543.652	1627.93	543.651	0.0026	0.00264118	18.81	15.483	0.9998	2	1	785	792	878513	4T(79.9663), 8K(304.2072), N-term(304.2072)				T(0.022)PRT(0.978)PQLK	0.978	0.99	TRUE	sp|Q6PKG0|LARP1_HUMAN	Q6PKG0	LARP1_HUMAN	LARP1	La-related protein 1			TRUE	91853.5	122.424	5090.72	0	0	0	0	0	127.498
MCF10_1ugBoost_TMT16_100cell_IT3S_E_1_02Apr21_Pippin_Rep-21-01-08.04252.04252.3	interact-MCF10_1ugBoost_TMT16_100cell_IT3S_E_1_02Apr21_Pippin_Rep-21-01-08.mod.pep.xml	VSGRTSPPLLDR	n[305]VSGRTS[167]PPLLDR	R	A	12	3	3406.07	1680.89	1680.89	561.304	561.303	1680.89	561.303	-0.0009	1.28515e-09	30.613	28.445	1	2	1	2393	2404	6.62105e+06	6S(79.9663), N-term(304.2072)				VS(0.005)GRT(0.022)S(0.973)PPLLDR	0.973	0.99	TRUE	sp|Q9UQ35|SRRM2_HUMAN	Q9UQ35	SRRM2_HUMAN	SRRM2	Serine/arginine repetitive matrix protein 2			TRUE	91532.5	81.5086	4766.57	0	49.8477	0	0	0	212.943
MCF10_1ugBoost_TMT16_100cell_IT3S_E_1_02Apr21_Pippin_Rep-21-01-08.03906.03906.3	interact-MCF10_1ugBoost_TMT16_100cell_IT3S_E_1_02Apr21_Pippin_Rep-21-01-08.mod.pep.xml	CRSPGMLEPLGSSR	n[305]C[160]RS[167]PGM[147]LEPLGSSR	R	T	14	3	3050.7	1945.91	1945.91	649.643	649.644	1945.91	649.643	0.0036	1e-14	42.322	19.185	1	2	1	2130	2143	2.17291e+06	1C(57.0215), 3S(79.9663), 6M(15.9949), N-term(304.2072)		CRSPGM(1.000)LEPLGSSR	1	CRS(0.991)PGMLEPLGS(0.005)S(0.005)R	0.991	0.98	TRUE	sp|Q9UQ35|SRRM2_HUMAN	Q9UQ35	SRRM2_HUMAN	SRRM2	Serine/arginine repetitive matrix protein 2			TRUE	93643.7	0	4374.19	0	0	0	0	0	0
MCF10_1ugBoost_TMT16_100cell_IT3S_E_1_02Apr21_Pippin_Rep-21-01-08.03174.03174.2	interact-MCF10_1ugBoost_TMT16_100cell_IT3S_E_1_02Apr21_Pippin_Rep-21-01-08.mod.pep.xml	YGMGTSVER	n[305]YGM[147]GTS[167]VER	R	A	9	2	2317.26	1398.62	1398.62	700.316	700.315	1398.62	700.316	-0.0014	2.71574e-07	21.483	21.415	1	2	0	227	235	3.26852e+06	3M(15.9949), 6S(79.9663), N-term(304.2072)		YGM(1.000)GTSVER	1	Y(0.004)GMGT(0.005)S(0.991)VER	0.991	1	TRUE	sp|P08559|ODPA_HUMAN	P08559	ODPA_HUMAN	PDHA1	Pyruvate dehydrogenase E1 component subunit alpha, somatic form, mitochondrial			TRUE	95051.5	79.131	2734.36	0	0	0	0	0	0
MCF10_1ugBoost_TMT16_100cell_IT3S_E_1_02Apr21_Pippin_Rep-21-01-08.06535.06535.5	interact-MCF10_1ugBoost_TMT16_100cell_IT3S_E_1_02Apr21_Pippin_Rep-21-01-08.mod.pep.xml	AEAPLPSPKLEGELQAPDLELSLPAIHVEGLDIK	n[305]AEAPLPS[167]PKLEGELQAPDLELSLPAIHVEGLDIK	K	A	34	5	6015.05	4581.52	4581.52	917.312	917.311	4581.52	917.311	-0.0004	0	63.604	31.525	1	2	1	5104	5137	358073	34K(304.2072), 7S(79.9663), 9K(304.2072), N-term(304.2072)				AEAPLPS(0.983)PKLEGELQAPDLELS(0.017)LPAIHVEGLDIK	0.983	0.98	TRUE	sp|Q09666|AHNK_HUMAN	Q09666	AHNK_HUMAN	AHNAK	Neuroblast differentiation-associated protein AHNAK			TRUE	88987.5	289.699	7758.97	0	0	0	0	0	0
MCF10_1ugBoost_TMT16_100cell_IT3S_E_1_02Apr21_Pippin_Rep-21-01-08.04828.04828.2	interact-MCF10_1ugBoost_TMT16_100cell_IT3S_E_1_02Apr21_Pippin_Rep-21-01-08.mod.pep.xml	SLSPGGAALGYR	n[305]SLS[167]PGGAALGYR	R	D	12	2	4026.23	1531.77	1531.77	766.893	766.894	1531.77	766.893	0.0017	8.1e-13	42.017	37.062	1	2	0	292	303	1640666	3S(79.9663), N-term(304.2072)				S(0.010)LS(0.985)PGGAALGY(0.006)R	0.985	1	TRUE	sp|Q96T37|RBM15_HUMAN	Q96T37	RBM15_HUMAN	RBM15	RNA-binding protein 15			TRUE	92181.1	65.4322	3009.38	0	0	0	0	0	57.7924
MCF10_1ugBoost_TMT16_100cell_IT3S_E_1_02Apr21_Pippin_Rep-21-01-08.02900.02900.2	interact-MCF10_1ugBoost_TMT16_100cell_IT3S_E_1_02Apr21_Pippin_Rep-21-01-08.mod.pep.xml	SYTSGPGSR	n[305]S[167]YTSGPGSR	R	I	9	2	2006.22	1294.59	1294.59	648.302	648.3	1294.59	648.301	-0.0018	1.32015e-06	26.564	24.284	1	2	0	24	32	1.61964e+06	1S(79.9663), N-term(304.2072)				S(0.987)Y(0.003)T(0.003)S(0.003)GPGS(0.004)R	0.987	0.98	TRUE	sp|P05787|K2C8_HUMAN	P05787	K2C8_HUMAN	KRT8	Keratin, type II cytoskeletal 8			TRUE	87687.5	48.0311	2459.44	0	0	0	0	0	325.622
MCF10_1ugBoost_TMT16_100cell_IT3S_E_1_02Apr21_Pippin_Rep-21-01-08.04116.04116.2	interact-MCF10_1ugBoost_TMT16_100cell_IT3S_E_1_02Apr21_Pippin_Rep-21-01-08.mod.pep.xml	ESSTDFK	n[305]ESS[167]TDFK	R	Q	7	2	3254.87	1500.74	1500.74	751.376	751.375	1500.74	751.375	-0.0004	7.75723e-05	20.187	18.359	0.9999	2	0	34	40	952038	3S(79.9663), 7K(304.2072), N-term(304.2072)				ES(0.007)S(0.987)T(0.006)DFK	0.987	1	TRUE	sp|P50443|S26A2_HUMAN	P50443	S26A2_HUMAN	SLC26A2	Sulfate transporter			TRUE	89287.8	119.671	3277.96	0	0	0	0	0	44.1607
MCF10_1ugBoost_TMT16_100cell_IT3S_E_1_02Apr21_Pippin_Rep-21-01-08.04260.04260.3	interact-MCF10_1ugBoost_TMT16_100cell_IT3S_E_1_02Apr21_Pippin_Rep-21-01-08.mod.pep.xml	SQEMVHLVNK	n[305]S[167]QEM[147]VHLVNK	K	E	10	3	3413.15	1887.98	1887.98	630.333	630.333	1887.98	630.333	0	2.881e-11	31.625	10.717	1	2	0	706	715	1.33503e+06	10K(304.2072), 1S(79.9663), 4M(15.9949), N-term(304.2072)		SQEM(1.000)VHLVNK	1	S(1.000)QEMVHLVNK	1	1	TRUE	sp|P16070|CD44_HUMAN	P16070	CD44_HUMAN	CD44	CD44 antigen			TRUE	87504.6	114.582	4240.18	0	0	0	0	0	0
MCF10_1ugBoost_TMT16_100cell_IT3S_E_1_02Apr21_Pippin_Rep-21-01-08.04624.04624.3	interact-MCF10_1ugBoost_TMT16_100cell_IT3S_E_1_02Apr21_Pippin_Rep-21-01-08.mod.pep.xml	VDNLTYRTSPDTLR	n[305]VDNLTYRTS[167]PDTLR	K	R	14	3	3790.68	2034.01	2034.01	679.011	679.01	2034.01	679.011	-0.0014	1e-14	40.004	40.004	1	2	1	18	31	2977511	9S(79.9663), N-term(304.2072)				VDNLT(0.007)Y(0.009)RT(0.040)S(0.942)PDT(0.003)LR	0.942	0.97	TRUE	sp|Q01130|SRSF2_HUMAN	Q01130	SRSF2_HUMAN	SRSF2	Serine/arginine-rich splicing factor 2			TRUE	86249.9	106.379	4420.98	0	0	0	0	0	92.2364
MCF10_1ugBoost_TMT16_100cell_IT3S_E_1_02Apr21_Pippin_Rep-21-01-08.03342.03342.3	interact-MCF10_1ugBoost_TMT16_100cell_IT3S_E_1_02Apr21_Pippin_Rep-21-01-08.mod.pep.xml	TSTSPPPEK	n[305]TSTS[167]PPPEK	K	S	9	3	2497	1630.85	1630.85	544.623	544.623	1630.85	544.623	0.0004	0.000628664	21.761	19.804	1	2	0	220	228	3.08113e+06	4S(79.9663), 9K(304.2072), N-term(304.2072)				T(0.002)S(0.002)T(0.002)S(0.993)PPPEK	0.993	1	TRUE	sp|Q9H1E3|NUCKS_HUMAN	Q9H1E3	NUCKS_HUMAN	NUCKS1	Nuclear ubiquitous casein and cyclin-dependent kinase substrate 1			TRUE	85816.2	121.334	4805.6	0	0	0	0	0	105.181
MCF10_1ugBoost_TMT16_100cell_IT3S_E_1_02Apr21_Pippin_Rep-21-01-08.04446.04446.2	interact-MCF10_1ugBoost_TMT16_100cell_IT3S_E_1_02Apr21_Pippin_Rep-21-01-08.mod.pep.xml	LGVSVSPSR	n[305]LGVSVS[167]PSR	K	A	9	2	3600.89	1284.68	1284.68	643.346	643.345	1284.68	643.345	0	1.2225e-10	23.107	18.736	1	2	0	529	537	1.37461e+06	6S(79.9663), N-term(304.2072)				LGVS(0.003)VS(0.991)PS(0.006)R	0.991	0.9	TRUE	sp|Q86VM9|ZCH18_HUMAN	Q86VM9	ZCH18_HUMAN	ZC3H18	Zinc finger CCCH domain-containing protein 18			TRUE	79986	0	2697.3	0	81.9961	0	0	0	1574.12
MCF10_1ugBoost_TMT16_100cell_IT3S_E_1_02Apr21_Pippin_Rep-21-01-08.02938.02938.2	interact-MCF10_1ugBoost_TMT16_100cell_IT3S_E_1_02Apr21_Pippin_Rep-21-01-08.mod.pep.xml	AASPSPQSVR	n[305]AAS[167]PSPQSVR	K	R	10	2	2047.99	1382.69	1382.68	692.352	692.35	1382.69	692.351	-0.0031	1.21346e-08	26.52	23.869	1	2	0	736	745	2.51871e+06	3S(79.9663), N-term(304.2072)				AAS(0.989)PS(0.006)PQS(0.006)VR	0.989	0.85	TRUE	sp|Q8IYB3|SRRM1_HUMAN	Q8IYB3	SRRM1_HUMAN	SRRM1	Serine/arginine repetitive matrix protein 1			TRUE	85624	49.9365	3249.05	0	87.2721	0	0	0	296.976
MCF10_1ugBoost_TMT16_100cell_IT3S_E_1_02Apr21_Pippin_Rep-21-01-08.03158.03158.4	interact-MCF10_1ugBoost_TMT16_100cell_IT3S_E_1_02Apr21_Pippin_Rep-21-01-08.mod.pep.xml	RTSSPPRK	n[305]RTSS[167]PPRK	K	T	8	4	2299.08	1615.9	1615.91	404.983	404.984	1615.91	404.984	-0.0002	2.61344	10.861	10.861	0.7854	2	2	377	384	813174	4S(79.9663), 8K(304.2072), N-term(304.2072)				RT(0.038)S(0.018)S(0.944)PPRK	0.944	0.96	TRUE	sp|Q8IYB3|SRRM1_HUMAN	Q8IYB3	SRRM1_HUMAN	SRRM1	Serine/arginine repetitive matrix protein 1			TRUE	83607.6	167.729	5338.32	0	52.81	0	0	0	416.614
MCF10_1ugBoost_TMT16_100cell_IT3S_E_1_02Apr21_Pippin_Rep-21-01-08.03046.03046.3	interact-MCF10_1ugBoost_TMT16_100cell_IT3S_E_1_02Apr21_Pippin_Rep-21-01-08.mod.pep.xml	GASDKCSCCA	n[305]GASDKCS[167]CCA	K	-	10	3	2165.07	1802.77	1802.76	601.929	601.928	1802.76	601.929	-0.0013	0.000382825	21.168	11.693	0.9935	2	1	52	61	2.28788e+06	5K(304.2072), 6C(57.0215), 7S(79.9663), 8C(57.0215), 9C(57.0215), N-term(304.2072)				GAS(0.006)DKCS(0.994)CCA	0.994	0.99	TRUE	sp|P02795|MT2_HUMAN	P02795	MT2_HUMAN	MT2A	Metallothionein-2			TRUE	86385.2	0	4136.78	0	0	0	0	0	0
MCF10_1ugBoost_TMT16_100cell_IT3S_E_1_02Apr21_Pippin_Rep-21-01-08.04042.04042.3	interact-MCF10_1ugBoost_TMT16_100cell_IT3S_E_1_02Apr21_Pippin_Rep-21-01-08.mod.pep.xml	KEVSPEVVR	n[305]KEVS[167]PEVVR	K	S	9	3	3183.12	1729.96	1729.96	577.661	577.66	1729.96	577.661	-0.005	0.000112109	21.342	13.397	0.9998	2	1	195	203	547813	1K(304.2072), 4S(79.9663), N-term(304.2072)				KEVS(1.000)PEVVR	1	0.94	TRUE	sp|Q5T200|ZC3HD_HUMAN	Q5T200	ZC3HD_HUMAN	ZC3H13	Zinc finger CCCH domain-containing protein 13			TRUE	81372.2	98.9659	5523.32	0	0	0	0	0	436.043
MCF10_1ugBoost_TMT16_100cell_IT3S_E_1_02Apr21_Pippin_Rep-21-01-08.05927.05927.3	interact-MCF10_1ugBoost_TMT16_100cell_IT3S_E_1_02Apr21_Pippin_Rep-21-01-08.mod.pep.xml	SSPFKVSPLTFGR	n[305]SSPFKVS[167]PLTFGR	K	K	13	3	5411.26	2110.15	2110.15	704.39	704.39	2110.15	704.39	0.0007	1.96596e-07	28.065	22.069	1	2	1	287	299	887722	5K(304.2072), 7S(79.9663), N-term(304.2072)				S(0.004)S(0.004)PFKVS(0.988)PLT(0.005)FGR	0.988	0.62	TRUE	sp|O95810|CAVN2_HUMAN	O95810	CAVN2_HUMAN	CAVIN2	Caveolae-associated protein 2			TRUE	83293.3	201.225	6397.52	0	60.3653	0	0	0	0
MCF10_1ugBoost_TMT16_100cell_IT3S_E_1_02Apr21_Pippin_Rep-21-01-08.03348.03348.2	interact-MCF10_1ugBoost_TMT16_100cell_IT3S_E_1_02Apr21_Pippin_Rep-21-01-08.mod.pep.xml	SVSNGALR	n[305]SVS[167]NGALR	K	Q	8	2	2502.21	1186.6	1186.6	594.309	594.309	1186.6	594.309	0.0003	8.59269e-09	24.162	19.89	1	2	0	758	765	1.58323e+06	3S(79.9663), N-term(304.2072)				S(0.015)VS(0.985)NGALR	0.985	0.88	TRUE	sp|Q15678|PTN14_HUMAN	Q15678	PTN14_HUMAN	PTPN14	Tyrosine-protein phosphatase non-receptor type 14			TRUE	86589.7	69.8868	2368.51	0	0	0	0	0	0
MCF10_1ugBoost_TMT16_100cell_IT3S_E_1_02Apr21_Pippin_Rep-21-01-08.05517.05517.2	interact-MCF10_1ugBoost_TMT16_100cell_IT3S_E_1_02Apr21_Pippin_Rep-21-01-08.mod.pep.xml	LGSFGSITR	n[305]LGS[167]FGSITR	R	Q	9	2	4862.16	1320.68	1320.68	661.346	661.346	1320.68	661.345	0.0006	5.10518e-05	19.127	13.087	0.9988	2	0	2231	2239	1.51513e+06	3S(79.9663), N-term(304.2072)				LGS(0.985)FGS(0.007)IT(0.008)R	0.985	0.96	TRUE	sp|Q14315|FLNC_HUMAN	Q14315	FLNC_HUMAN	FLNC	Filamin-C			TRUE	85882.8	78.9732	3065.54	0	0	0	0	0	0
MCF10_1ugBoost_TMT16_100cell_IT3S_E_1_02Apr21_Pippin_Rep-21-01-08.04444.04444.3	interact-MCF10_1ugBoost_TMT16_100cell_IT3S_E_1_02Apr21_Pippin_Rep-21-01-08.mod.pep.xml	IEDVGSDEEDDSGK	n[305]IEDVGS[167]DEEDDSGK	K	D	14	3	3599.95	2181.98	2181.98	728.335	728.334	2181.98	728.334	-0.0007	2.196e-11	37.985	22.126	1	2	0	250	263	4.34107e+06	14K(304.2072), 6S(79.9663), N-term(304.2072)				IEDVGS(0.993)DEEDDS(0.007)GK	0.993	1	FALSE	sp|P08238|HS90B_HUMAN	P08238	HS90B_HUMAN	HSP90AB1	Heat shock protein HSP 90-beta	HSP90AB2P	sp|Q58FF8|H90B2_HUMAN	TRUE	78609.6	147.674	5853.16	0	0	0	0	0	463.385
MCF10_1ugBoost_TMT16_100cell_IT3S_E_1_02Apr21_Pippin_Rep-21-01-08.02992.02992.3	interact-MCF10_1ugBoost_TMT16_100cell_IT3S_E_1_02Apr21_Pippin_Rep-21-01-08.mod.pep.xml	DIPRTPSR	n[305]DIPRT[181]PSR	K	G	8	3	2101.96	1324.68	1324.68	442.568	442.568	1324.68	442.568	0.0012	4.86682e-05	21.415	19.045	1	2	1	1468	1475	1.73536e+06	5T(79.9663), N-term(304.2072)				DIPRT(0.992)PS(0.008)R	0.992	1	TRUE	sp|Q9UQ35|SRRM2_HUMAN	Q9UQ35	SRRM2_HUMAN	SRRM2	Serine/arginine repetitive matrix protein 2			TRUE	81664.1	189.046	4824.52	25.7882	37.6632	0	0	0	94.5312
MCF10_1ugBoost_TMT16_100cell_IT3S_E_1_02Apr21_Pippin_Rep-21-01-08.03828.03828.3	interact-MCF10_1ugBoost_TMT16_100cell_IT3S_E_1_02Apr21_Pippin_Rep-21-01-08.mod.pep.xml	RAFSTEK	n[305]RAFS[167]TEK	K	-	7	3	2970.69	1525.82	1525.82	509.612	509.613	1525.82	509.612	0.0029	0.00141203	14.048	14.035	0.9602	2	1	411	417	759137	4S(79.9663), 7K(304.2072), N-term(304.2072)				RAFS(0.985)T(0.015)EK	0.985	1	TRUE	sp|Q9NZ32|ARP10_HUMAN	Q9NZ32	ARP10_HUMAN	ACTR10	Actin-related protein 10			TRUE	81246.2	113.479	5532	0	0	0	0	0	78.6365
MCF10_1ugBoost_TMT16_100cell_IT3S_E_1_02Apr21_Pippin_Rep-21-01-08.03984.03984.2	interact-MCF10_1ugBoost_TMT16_100cell_IT3S_E_1_02Apr21_Pippin_Rep-21-01-08.mod.pep.xml	LSSSLGR	n[305]LSSS[167]LGR	K	S	7	2	3135.92	1102.57	1102.57	552.293	552.292	1102.57	552.293	-0.0012	1.31215	14.997	13.135	0.8751	2	0	217	223	3.16065e+06	4S(79.9663), N-term(304.2072)				LS(0.003)S(0.004)S(0.993)LGR	0.993	0.93	TRUE	sp|Q9BST9|RTKN_HUMAN	Q9BST9	RTKN_HUMAN	RTKN	Rhotekin			TRUE	83270.4	53.5836	3144.3	0	0	0	0	0	47.2468
MCF10_1ugBoost_TMT16_100cell_IT3S_E_1_02Apr21_Pippin_Rep-21-01-08.03484.03484.4	interact-MCF10_1ugBoost_TMT16_100cell_IT3S_E_1_02Apr21_Pippin_Rep-21-01-08.mod.pep.xml	ENQRSPVRVK	n[305]ENQRS[167]PVRVK	K	E	10	4	2644.67	1900.05	1900.06	476.021	476.021	1900.05	476.021	0.0017	3.68524e-08	24.462	9.272	1	2	2	393	402	625691	10K(304.2072), 5S(79.9663), N-term(304.2072)				ENQRS(1.000)PVRVK	1	0.97	TRUE	sp|Q13427|PPIG_HUMAN	Q13427	PPIG_HUMAN	PPIG	Peptidyl-prolyl cis-trans isomerase G			TRUE	80166.2	71.7644	4971.61	0	51.828	0	0	0	84.0354
MCF10_1ugBoost_TMT16_100cell_IT3S_E_1_02Apr21_Pippin_Rep-21-01-08.02916.02916.3	interact-MCF10_1ugBoost_TMT16_100cell_IT3S_E_1_02Apr21_Pippin_Rep-21-01-08.mod.pep.xml	ARSPTDDK	n[305]ARS[167]PTDDK	K	V	8	3	2024.81	1576.81	1576.81	526.611	526.611	1576.81	526.611	0.0007	9.66611e-07	22.524	17.968	1	2	1	255	262	910549	3S(79.9663), 8K(304.2072), N-term(304.2072)				ARS(0.993)PT(0.007)DDK	0.993	1	TRUE	sp|Q13523|PRP4B_HUMAN	Q13523	PRP4B_HUMAN	PRPF4B	Serine/threonine-protein kinase PRP4 homolog			TRUE	76339	169.322	4578.03	0	29.3018	0	0	0	454.325
MCF10_1ugBoost_TMT16_100cell_IT3S_E_1_02Apr21_Pippin_Rep-21-01-08.03994.03994.4	interact-MCF10_1ugBoost_TMT16_100cell_IT3S_E_1_02Apr21_Pippin_Rep-21-01-08.mod.pep.xml	RASEDTTSGSPPKK	n[305]RASEDTTSGS[167]PPKK	K	S	14	4	3143.66	2452.31	2452.31	614.085	614.086	2452.31	614.086	-0.0007	6.50328e-06	19.886	16.568	0.9973	2	2	455	468	2565824	10S(79.9663), 13K(304.2072), 14K(304.2072), N-term(304.2072)				RAS(0.003)EDT(0.004)T(0.003)S(0.003)GS(0.988)PPKK	0.988	1	TRUE	sp|Q9BZZ5|API5_HUMAN	Q9BZZ5	API5_HUMAN	API5	Apoptosis inhibitor 5			TRUE	80870	120.921	4929.5	0	0	0	0	0	0
MCF10_1ugBoost_TMT16_100cell_IT3S_E_1_02Apr21_Pippin_Rep-21-01-08.02640.02640.3	interact-MCF10_1ugBoost_TMT16_100cell_IT3S_E_1_02Apr21_Pippin_Rep-21-01-08.mod.pep.xml	SVSSSSYRR	n[305]SVSSSS[167]YRR	R	M	9	3	1668.71	1411.68	1411.68	471.567	471.567	1411.68	471.567	0.0004	7.99407e-06	23.453	23.083	1	2	1	5	13	1.1988e+06	6S(79.9663), N-term(304.2072)				S(0.002)VS(0.001)S(0.001)S(0.002)S(0.993)Y(0.001)RR	0.993	1	TRUE	sp|P08670|VIME_HUMAN	P08670	VIME_HUMAN	VIM	Vimentin			TRUE	82173.5	96.8252	3794.49	0	0	0	0	0	0
MCF10_1ugBoost_TMT16_100cell_IT3S_E_1_02Apr21_Pippin_Rep-21-01-08.03728.03728.3	interact-MCF10_1ugBoost_TMT16_100cell_IT3S_E_1_02Apr21_Pippin_Rep-21-01-08.mod.pep.xml	AGETRFTDTRK	n[305]AGETRFT[181]DTRK	R	D	11	3	2875.9	1969.03	1969.03	657.349	657.35	1969.03	657.35	-0.0012	8.99888e-08	21.085	18.987	0.9997	2	2	51	61	1.06651e+06	11K(304.2072), 7T(79.9663), N-term(304.2072)				AGET(0.004)RFT(0.986)DT(0.011)RK	0.986	1	TRUE	sp|P13639|EF2_HUMAN	P13639	EF2_HUMAN	EEF2	Elongation factor 2			TRUE	79270.7	118.356	4008.9	0	0	0	0	0	133.469
MCF10_1ugBoost_TMT16_100cell_IT3S_E_1_02Apr21_Pippin_Rep-21-01-08.03920.03920.3	interact-MCF10_1ugBoost_TMT16_100cell_IT3S_E_1_02Apr21_Pippin_Rep-21-01-08.mod.pep.xml	DLDEEGSEK	n[305]DLDEEGS[167]EK	K	E	9	3	3062.26	1708.8	1708.8	570.609	570.609	1708.81	570.609	-0.0007	0.00685407	22.561	11.688	0.9954	2	0	573	581	1.39936e+06	7S(79.9663), 9K(304.2072), N-term(304.2072)				DLDEEGS(1.000)EK	1	0.97	TRUE	sp|O43719|HTSF1_HUMAN	O43719	HTSF1_HUMAN	HTATSF1	HIV Tat-specific factor 1			TRUE	79770.8	99.8941	4699.87	0	0	0	0	0	163.962
MCF10_1ugBoost_TMT16_100cell_IT3S_E_1_02Apr21_Pippin_Rep-21-01-08.04014.04014.2	interact-MCF10_1ugBoost_TMT16_100cell_IT3S_E_1_02Apr21_Pippin_Rep-21-01-08.mod.pep.xml	LGSPSGK	n[305]LGS[167]PSGK	R	T	7	2	3158.74	1332.73	1332.73	667.372	667.372	1332.73	667.372	-0.0004	0.000249724	19.892	15.793	0.9921	2	0	557	563	1.71252e+06	3S(79.9663), 7K(304.2072), N-term(304.2072)				LGS(0.987)PS(0.013)GK	0.987	0.81	TRUE	sp|Q09666|AHNK_HUMAN	Q09666	AHNK_HUMAN	AHNAK	Neuroblast differentiation-associated protein AHNAK			TRUE	80821.3	67.0483	3034.2	0	0	0	0	0	188.28
MCF10_1ugBoost_TMT16_100cell_IT3S_E_1_02Apr21_Pippin_Rep-21-01-08.04074.04074.3	interact-MCF10_1ugBoost_TMT16_100cell_IT3S_E_1_02Apr21_Pippin_Rep-21-01-08.mod.pep.xml	SHEAEVLK	n[305]S[167]HEAEVLK	K	Q	8	3	3211.44	1599.85	1599.85	534.291	534.291	1599.85	534.291	-0.0007	5.76212e-06	26.47	14.755	0.9999	2	0	63	70	1423647	1S(79.9663), 8K(304.2072), N-term(304.2072)				S(1.000)HEAEVLK	1	0.97	TRUE	sp|P16949|STMN1_HUMAN	P16949	STMN1_HUMAN	STMN1	Stathmin			TRUE	79572.4	88.6535	4888.62	0	0	0	0	0	0
MCF10_1ugBoost_TMT16_100cell_IT3S_E_1_02Apr21_Pippin_Rep-21-01-08.03596.03596.3	interact-MCF10_1ugBoost_TMT16_100cell_IT3S_E_1_02Apr21_Pippin_Rep-21-01-08.mod.pep.xml	NYQQNYQNSESGEK	n[305]NYQQNYQNS[167]ESGEK	R	N	14	3	2747.68	2376.09	2376.08	793.036	793.035	2376.09	793.037	-0.0048	1.16266e-08	31.384	26.991	1	2	0	157	170	2.25937e+06	14K(304.2072), 9S(79.9663), N-term(304.2072)				NY(0.002)QQNY(0.002)QNS(0.993)ES(0.003)GEK	0.993	1	TRUE	sp|P67809|YBOX1_HUMAN	P67809	YBOX1_HUMAN	YBX1	Y-box-binding protein 1			TRUE	77530.1	209.353	5804.92	0	84.6349	0	0	0	288.285
MCF10_1ugBoost_TMT16_100cell_IT3S_E_1_02Apr21_Pippin_Rep-21-01-08.05228.05228.3	interact-MCF10_1ugBoost_TMT16_100cell_IT3S_E_1_02Apr21_Pippin_Rep-21-01-08.mod.pep.xml	TVIRLPSGSGAASPTGSAVDIR	n[305]TVIRLPSGSGAAS[167]PTGSAVDIR	K	A	22	3	4498.26	2495.31	2495.31	832.777	832.776	2495.31	832.776	-0.0004	0	52.944	50.741	1	2	1	204	225	2267233	13S(79.9663), N-term(304.2072)				T(0.002)VIRLPS(0.002)GS(0.002)GAAS(0.988)PT(0.003)GS(0.003)AVDIR	0.988	1	TRUE	sp|Q09666|AHNK_HUMAN	Q09666	AHNK_HUMAN	AHNAK	Neuroblast differentiation-associated protein AHNAK			TRUE	78047.9	169.417	5747.08	0	0	0	0	0	0
MCF10_1ugBoost_TMT16_100cell_IT3S_E_1_02Apr21_Pippin_Rep-21-01-08.03246.03246.2	interact-MCF10_1ugBoost_TMT16_100cell_IT3S_E_1_02Apr21_Pippin_Rep-21-01-08.mod.pep.xml	RSYSPDGK	n[305]RSYS[167]PDGK	K	E	8	2	2397.26	1596.81	1596.81	799.415	799.415	1596.82	799.415	-0.0009	3.57724e-07	19.771	17.941	1	2	1	595	602	1240302	4S(79.9663), 8K(304.2072), N-term(304.2072)				RS(0.005)Y(0.005)S(0.990)PDGK	0.99	0.93	TRUE	sp|P43243|MATR3_HUMAN	P43243	MATR3_HUMAN	MATR3	Matrin-3			TRUE	80628.6	71.507	3110.1	0	0	0	0	0	0
MCF10_1ugBoost_TMT16_100cell_IT3S_E_1_02Apr21_Pippin_Rep-21-01-08.03800.03800.4	interact-MCF10_1ugBoost_TMT16_100cell_IT3S_E_1_02Apr21_Pippin_Rep-21-01-08.mod.pep.xml	KTSTSPPPEK	n[305]KTSTS[167]PPPEK	K	S	10	4	2942.08	2063.15	2063.15	516.794	516.794	2063.15	516.794	-0.0002	1.58588e-06	23.841	21.77	1	2	1	219	228	1.16553e+06	10K(304.2072), 1K(304.2072), 5S(79.9663), N-term(304.2072)				KT(0.002)S(0.002)T(0.002)S(0.993)PPPEK	0.993	0.49	TRUE	sp|Q9H1E3|NUCKS_HUMAN	Q9H1E3	NUCKS_HUMAN	NUCKS1	Nuclear ubiquitous casein and cyclin-dependent kinase substrate 1			FALSE	78368.4	131.917	4736.4	0	0	0	0	0	0
MCF10_1ugBoost_TMT16_100cell_IT3S_E_1_02Apr21_Pippin_Rep-21-01-08.03240.03240.3	interact-MCF10_1ugBoost_TMT16_100cell_IT3S_E_1_02Apr21_Pippin_Rep-21-01-08.mod.pep.xml	RPRSPGSNSK	n[305]RPRS[167]PGSNSK	K	V	10	3	2390.83	1772.95	1772.95	591.992	591.992	1772.95	591.992	-0.0003	2.03607e-05	19.045	15.136	1	2	1	671	680	1.03272e+06	10K(304.2072), 4S(79.9663), N-term(304.2072)				RPRS(0.989)PGS(0.005)NS(0.006)K	0.989	1	TRUE	sp|P78347|GTF2I_HUMAN	P78347	GTF2I_HUMAN	GTF2I	General transcription factor II-I			TRUE	78432.5	95.9906	3822.8	0	0	0	0	0	108.207
MCF10_1ugBoost_TMT16_100cell_IT3S_E_1_02Apr21_Pippin_Rep-21-01-08.03248.03248.2	interact-MCF10_1ugBoost_TMT16_100cell_IT3S_E_1_02Apr21_Pippin_Rep-21-01-08.mod.pep.xml	AESPDLR	n[305]AES[167]PDLR	R	R	7	2	2398.14	1170.56	1170.56	586.287	586.289	1170.56	586.288	0.002	0.0137009	20.953	12.355	0.9986	2	0	302	308	1.21657e+06	3S(79.9663), N-term(304.2072)				AES(1.000)PDLR	1	0.98	TRUE	sp|Q6UN15|FIP1_HUMAN	Q6UN15	FIP1_HUMAN	FIP1L1	Pre-mRNA 3'-end-processing factor FIP1			TRUE	79402.1	52.841	2186.28	0	0	0	0	0	53.0528
MCF10_1ugBoost_TMT16_100cell_IT3S_E_1_02Apr21_Pippin_Rep-21-01-08.04004.04004.2	interact-MCF10_1ugBoost_TMT16_100cell_IT3S_E_1_02Apr21_Pippin_Rep-21-01-08.mod.pep.xml	ASAVSELSPR	n[305]ASAVSELS[167]PR	R	E	10	2	3148.86	1399.7	1399.7	700.858	700.859	1399.7	700.859	-0.0004	3.66454e-08	27.66	19.521	1	2	0	236	245	3.87998e+06	8S(79.9663), N-term(304.2072)				AS(0.003)AVS(0.003)ELS(0.993)PR	0.993	1	TRUE	sp|Q9Y2W1|TR150_HUMAN	Q9Y2W1	TR150_HUMAN	THRAP3	Thyroid hormone receptor-associated protein 3			TRUE	79172.1	81.2887	2643.98	0	0	0	0	0	0
MCF10_1ugBoost_TMT16_100cell_IT3S_E_1_02Apr21_Pippin_Rep-21-01-08.03142.03142.3	interact-MCF10_1ugBoost_TMT16_100cell_IT3S_E_1_02Apr21_Pippin_Rep-21-01-08.mod.pep.xml	SRLSLRR	n[305]SRLS[167]LRR	K	S	7	3	2281.18	1270.72	1270.72	424.58	424.58	1270.72	424.58	-0.0001	1.75471	12.869	12.798	0.9953	2	2	771	777	762956	4S(79.9663), N-term(304.2072)				S(0.006)RLS(0.994)LRR	0.994	0.99	TRUE	sp|Q9UQ35|SRRM2_HUMAN	Q9UQ35	SRRM2_HUMAN	SRRM2	Serine/arginine repetitive matrix protein 2			TRUE	77144.9	134.812	4165.61	0	42.4713	0	0	0	76.4077
MCF10_1ugBoost_TMT16_100cell_IT3S_E_1_02Apr21_Pippin_Rep-21-01-08.02832.02832.3	interact-MCF10_1ugBoost_TMT16_100cell_IT3S_E_1_02Apr21_Pippin_Rep-21-01-08.mod.pep.xml	LDNARQSAER	n[305]LDNARQS[167]AER	K	N	10	3	1926.31	1542.75	1542.75	515.257	515.257	1542.75	515.256	0.0024	3.14448e-09	27.829	10.933	1	2	1	271	280	1324620	7S(79.9663), N-term(304.2072)				LDNARQS(1.000)AER	1	1	TRUE	sp|P02545|LMNA_HUMAN	P02545	LMNA_HUMAN	LMNA	Prelamin-A/C			TRUE	76792.1	103.405	4290.51	0	0	0	0	0	0
MCF10_1ugBoost_TMT16_100cell_IT3S_E_1_02Apr21_Pippin_Rep-21-01-08.05042.05042.3	interact-MCF10_1ugBoost_TMT16_100cell_IT3S_E_1_02Apr21_Pippin_Rep-21-01-08.mod.pep.xml	ERLSWPK	n[305]ERLS[167]WPK	R	F	7	3	4273.53	1602.88	1602.88	535.3	535.3	1602.88	535.3	-0.0004	0.00189154	14.409	8.49	0.9997	2	1	257	263	1.71951e+06	4S(79.9663), 7K(304.2072), N-term(304.2072)				ERLS(1.000)WPK	1	1	TRUE	sp|Q8IVF2|AHNK2_HUMAN	Q8IVF2	AHNK2_HUMAN	AHNAK2	Protein AHNAK2			TRUE	76793.7	155.494	4230.86	0	22.6217	0	0	0	41.6877
MCF10_1ugBoost_TMT16_100cell_IT3S_E_1_02Apr21_Pippin_Rep-21-01-08.04066.04066.2	interact-MCF10_1ugBoost_TMT16_100cell_IT3S_E_1_02Apr21_Pippin_Rep-21-01-08.mod.pep.xml	LSSPVLHR	n[305]LSS[167]PVLHR	R	L	8	2	3204.42	1291.7	1291.7	646.855	646.855	1291.7	646.856	-0.0013	3.84075e-06	22.315	20.374	0.9974	2	0	140	147	3.46454e+06	3S(79.9663), N-term(304.2072)				LS(0.021)S(0.979)PVLHR	0.979	0.94	TRUE	sp|Q16643|DREB_HUMAN	Q16643	DREB_HUMAN	DBN1	Drebrin			TRUE	77039.9	98.5347	2652.65	0	18.1684	0	0	0	149.223
MCF10_1ugBoost_TMT16_100cell_IT3S_E_1_02Apr21_Pippin_Rep-21-01-08.04556.04556.3	interact-MCF10_1ugBoost_TMT16_100cell_IT3S_E_1_02Apr21_Pippin_Rep-21-01-08.mod.pep.xml	RGSPTTGFIEQK	n[305]RGS[167]PTTGFIEQK	R	G	12	3	3715.92	2008.07	2008.06	670.363	670.362	2008.06	670.362	0.0001	5.64e-12	35.686	31.45	1	2	1	890	901	1.26595e+06	12K(304.2072), 3S(79.9663), N-term(304.2072)				RGS(0.989)PT(0.005)T(0.005)GFIEQK	0.989	0.98	TRUE	sp|Q6ZRV2|FA83H_HUMAN	Q6ZRV2	FA83H_HUMAN	FAM83H	Protein FAM83H			TRUE	75089.4	146.827	3837.38	0	45.1032	0	0	0	207.522
MCF10_1ugBoost_TMT16_100cell_IT3S_E_1_02Apr21_Pippin_Rep-21-01-08.03404.03404.3	interact-MCF10_1ugBoost_TMT16_100cell_IT3S_E_1_02Apr21_Pippin_Rep-21-01-08.mod.pep.xml	STSLNERPK	n[305]STS[167]LNERPK	R	S	9	3	2559.01	1718.92	1718.92	573.981	573.981	1718.92	573.981	-0.0006	5.90432e-05	20.748	18.787	0.9945	2	0	937	945	827432	3S(79.9663), 9K(304.2072), N-term(304.2072)				S(0.004)T(0.006)S(0.991)LNERPK	0.991	1	TRUE	sp|P49815|TSC2_HUMAN	P49815	TSC2_HUMAN	TSC2	Tuberin			TRUE	72469.3	159.841	6737.67	0	157.163	0	0	0	35.3759
MCF10_1ugBoost_TMT16_100cell_IT3S_E_1_02Apr21_Pippin_Rep-21-01-08.04948.04948.3	interact-MCF10_1ugBoost_TMT16_100cell_IT3S_E_1_02Apr21_Pippin_Rep-21-01-08.mod.pep.xml	YFDSGDYNMAK	n[305]YFDS[167]GDYNM[147]AK	K	A	11	3	4170.24	2013.91	2013.9	672.309	672.308	2013.9	672.309	-0.0013	0.000222877	28.396	24.784	1	2	0	64	74	2.13102e+06	11K(304.2072), 4S(79.9663), 9M(15.9949), N-term(304.2072)		YFDSGDYNM(1.000)AK	1	Y(0.003)FDS(0.989)GDY(0.008)NMAK	0.989	0.95	FALSE	sp|O43768|ENSA_HUMAN	O43768	ENSA_HUMAN	ENSA	Alpha-endosulfine	ARPP19	sp|P56211|ARP19_HUMAN	TRUE	70113	167.151	5483.52	0	95.6022	0	0	0	564.086
MCF10_1ugBoost_TMT16_100cell_IT3S_E_1_02Apr21_Pippin_Rep-21-01-08.03496.03496.3	interact-MCF10_1ugBoost_TMT16_100cell_IT3S_E_1_02Apr21_Pippin_Rep-21-01-08.mod.pep.xml	QVLQSTQSPR	n[305]QVLQSTQS[167]PR	R	T	10	3	2655.49	1526.77	1526.77	509.931	509.932	1526.78	509.933	-0.0043	0.000120374	26.216	22.005	0.9994	2	0	741	750	732960	8S(79.9663), N-term(304.2072)				QVLQS(0.004)T(0.004)QS(0.992)PR	0.992	1	TRUE	sp|Q9Y2D5|AKAP2_HUMAN	Q9Y2D5	AKAP2_HUMAN	AKAP2	A-kinase anchor protein 2			TRUE	72282.9	181.238	6061.49	0	87.9547	0	0	0	0
MCF10_1ugBoost_TMT16_100cell_IT3S_E_1_02Apr21_Pippin_Rep-21-01-08.02796.02796.3	interact-MCF10_1ugBoost_TMT16_100cell_IT3S_E_1_02Apr21_Pippin_Rep-21-01-08.mod.pep.xml	GCRLSPR	n[305]GCRLS[167]PR	K	D	7	3	1881.84	1228.61	1228.61	410.543	410.543	1228.61	410.543	-0.0001	0.000573768	14.325	9.643	0.9998	2	1	558	564	1.24347e+06	2C(57.0215), 5S(79.9663), N-term(304.2072)				GCRLS(1.000)PR	1	0.95	TRUE	sp|P17812|PYRG1_HUMAN	P17812	PYRG1_HUMAN	CTPS1	CTP synthase 1			TRUE	73507.3	143.384	3777.48	0	0	0	0	0	209.77
MCF10_1ugBoost_TMT16_100cell_IT3S_E_1_02Apr21_Pippin_Rep-21-01-08.03120.03120.3	interact-MCF10_1ugBoost_TMT16_100cell_IT3S_E_1_02Apr21_Pippin_Rep-21-01-08.mod.pep.xml	ERHPSWR	n[305]ERHPS[167]WR	R	S	7	3	2255.84	1350.65	1350.65	451.224	451.225	1350.65	451.225	0.0002	0.111365	12.313	7.617	0.9996	2	1	402	408	1.58783e+06	5S(79.9663), N-term(304.2072)				ERHPS(1.000)WR	1	0.98	TRUE	sp|P23588|IF4B_HUMAN	P23588	IF4B_HUMAN	EIF4B	Eukaryotic translation initiation factor 4B			TRUE	72925.2	104.454	3766.12	0	0	0	0	0	176.722
MCF10_1ugBoost_TMT16_100cell_IT3S_E_1_02Apr21_Pippin_Rep-21-01-08.03926.03926.3	interact-MCF10_1ugBoost_TMT16_100cell_IT3S_E_1_02Apr21_Pippin_Rep-21-01-08.mod.pep.xml	IRTSPTFR	n[305]IRTS[167]PTFR	K	R	8	3	3069.29	1360.72	1360.72	454.58	454.58	1360.72	454.58	-0.0001	0.00377628	17.698	17.664	0.9971	2	1	40	47	1.88232e+06	4S(79.9663), N-term(304.2072)				IRT(0.092)S(0.902)PT(0.005)FR	0.902	0.84	TRUE	sp|P62750|RL23A_HUMAN	P62750	RL23A_HUMAN	RPL23A	60S ribosomal protein L23a			TRUE	71553	155.344	4627.58	0	0	0	0	0	314.055
MCF10_1ugBoost_TMT16_100cell_IT3S_E_1_02Apr21_Pippin_Rep-21-01-08.05767.05767.3	interact-MCF10_1ugBoost_TMT16_100cell_IT3S_E_1_02Apr21_Pippin_Rep-21-01-08.mod.pep.xml	FRTPSFLK	n[305]FRTPS[167]FLK	K	K	8	3	5196.81	1682.94	1682.94	561.987	561.987	1682.94	561.987	-0.0019	0.000350834	14.266	12.435	0.9983	2	1	722	729	1.13504e+06	5S(79.9663), 8K(304.2072), N-term(304.2072)				FRT(0.017)PS(0.983)FLK	0.983	1	FALSE	sp|P35611|ADDA_HUMAN	P35611	ADDA_HUMAN	ADD1	Alpha-adducin	ADD2, ADD3	sp|P35612|ADDB_HUMAN, sp|Q9UEY8|ADDG_HUMAN	TRUE	74227.1	82.2238	4153.64	0	29.9779	0	0	0	0
MCF10_1ugBoost_TMT16_100cell_IT3S_E_1_02Apr21_Pippin_Rep-21-01-08.06333.06333.3	interact-MCF10_1ugBoost_TMT16_100cell_IT3S_E_1_02Apr21_Pippin_Rep-21-01-08.mod.pep.xml	TIGGGDDSFNTFFSETGAGK	n[305]TIGGGDDS[167]FNTFFSETGAGK	K	H	20	3	5930.12	2695.27	2695.26	899.429	899.429	2695.27	899.429	-0.0014	8e-14	49.901	42.407	1	2	0	41	60	670944	20K(304.2072), 8S(79.9663), N-term(304.2072)				T(0.002)IGGGDDS(0.991)FNT(0.004)FFS(0.002)ET(0.002)GAGK	0.991	1	FALSE	sp|P68363|TBA1B_HUMAN	P68363	TBA1B_HUMAN	TUBA1B	Tubulin alpha-1B chain	TUBA1A, TUBA1C, TUBA3C, TUBA3D, TUBA3E	sp|P0DPH7|TBA3C_HUMAN, sp|P0DPH8|TBA3D_HUMAN, sp|Q6PEY2|TBA3E_HUMAN, sp|Q71U36|TBA1A_HUMAN, sp|Q9BQE3|TBA1C_HUMAN	TRUE	71768.7	105.507	5073.48	0	150.398	110.772	79.4502	75.6182	134.929
MCF10_1ugBoost_TMT16_100cell_IT3S_E_1_02Apr21_Pippin_Rep-21-01-08.04620.04620.3	interact-MCF10_1ugBoost_TMT16_100cell_IT3S_E_1_02Apr21_Pippin_Rep-21-01-08.mod.pep.xml	GFSANSARLPGVSR	n[305]GFSANS[167]ARLPGVSR	R	S	14	3	3787.2	1801.92	1801.92	601.646	601.646	1801.92	601.646	0	0	41.46	31.694	1	2	1	17	30	2.12736e+06	6S(79.9663), N-term(304.2072)				GFS(0.005)ANS(0.992)ARLPGVS(0.004)R	0.992	1	FALSE	sp|P02538|K2C6A_HUMAN	P02538	K2C6A_HUMAN	KRT6A	Keratin, type II cytoskeletal 6A	KRT6B, KRT6C	sp|P04259|K2C6B_HUMAN, sp|P48668|K2C6C_HUMAN	TRUE	72710.8	114.531	3374.79	0	0	0	0	0	0
MCF10_1ugBoost_TMT16_100cell_IT3S_E_1_02Apr21_Pippin_Rep-21-01-08.03480.03480.3	interact-MCF10_1ugBoost_TMT16_100cell_IT3S_E_1_02Apr21_Pippin_Rep-21-01-08.mod.pep.xml	RLSAEGGDK	n[305]RLS[167]AEGGDK	R	A	9	3	2641.39	1619.85	1619.85	540.958	540.958	1619.85	540.958	-0.0004	0.00601312	15.888	11.058	0.9978	2	1	565	573	590719	3S(79.9663), 9K(304.2072), N-term(304.2072)				RLS(1.000)AEGGDK	1	0.92	TRUE	sp|A7E2V4|ZSWM8_HUMAN	A7E2V4	ZSWM8_HUMAN	ZSWIM8	Zinc finger SWIM domain-containing protein 8			TRUE	73507.1	59.634	2486.04	0	0	0	0	0	0
MCF10_1ugBoost_TMT16_100cell_IT3S_E_1_02Apr21_Pippin_Rep-21-01-08.06067.06067.2	interact-MCF10_1ugBoost_TMT16_100cell_IT3S_E_1_02Apr21_Pippin_Rep-21-01-08.mod.pep.xml	LSGFSFK	n[305]LSGFS[167]FK	K	K	7	2	5600.41	1472.79	1472.79	737.404	737.403	1472.79	737.404	-0.0015	0.00744527	17.847	15.794	0.9198	2	0	166	172	632224	5S(79.9663), 7K(304.2072), N-term(304.2072)				LS(0.014)GFS(0.986)FK	0.986	1	TRUE	sp|P29966|MARCS_HUMAN	P29966	MARCS_HUMAN	MARCKS	Myristoylated alanine-rich C-kinase substrate			TRUE	73878	76.3275	2504.79	0	0	0	0	0	0
MCF10_1ugBoost_TMT16_100cell_IT3S_E_1_02Apr21_Pippin_Rep-21-01-08.06355.06355.3	interact-MCF10_1ugBoost_TMT16_100cell_IT3S_E_1_02Apr21_Pippin_Rep-21-01-08.mod.pep.xml	ANSFVGTAQYVSPELLTEK	n[305]ANS[167]FVGTAQYVSPELLTEK	R	S	19	3	5939.93	2741.42	2741.41	914.813	914.811	2741.42	914.813	-0.0063	0	50.113	49.83	1	2	0	239	257	741947	19K(304.2072), 3S(79.9663), N-term(304.2072)				ANS(0.992)FVGT(0.002)AQY(0.002)VS(0.002)PELLT(0.002)EK	0.992	0.97	FALSE	sp|O15530|PDPK1_HUMAN	O15530	PDPK1_HUMAN	PDPK1	3-phosphoinositide-dependent protein kinase 1	PDPK2P	sp|Q6A1A2|PDPK2_HUMAN	TRUE	69424.9	173.89	5607.06	61.6637	154.547	0	85.0892	95.093	141.313
MCF10_1ugBoost_TMT16_100cell_IT3S_E_1_02Apr21_Pippin_Rep-21-01-08.05046.05046.3	interact-MCF10_1ugBoost_TMT16_100cell_IT3S_E_1_02Apr21_Pippin_Rep-21-01-08.mod.pep.xml	AGDLLEDSPK	n[305]AGDLLEDS[167]PK	R	R	10	3	4277.91	1731.89	1731.89	578.305	578.305	1731.89	578.305	-0.0014	6.17463e-08	28.2	16.381	1	2	0	158	167	6856065	10K(304.2072), 8S(79.9663), N-term(304.2072)				AGDLLEDS(1.000)PK	1	0.97	TRUE	sp|P51858|HDGF_HUMAN	P51858	HDGF_HUMAN	HDGF	Hepatoma-derived growth factor			TRUE	68780.1	101.44	3491.58	0	0	0	0	0	455.293
MCF10_1ugBoost_TMT16_100cell_IT3S_E_1_02Apr21_Pippin_Rep-21-01-08.03274.03274.2	interact-MCF10_1ugBoost_TMT16_100cell_IT3S_E_1_02Apr21_Pippin_Rep-21-01-08.mod.pep.xml	NSTTLPR	n[305]NSTT[181]LPR	K	M	7	2	2424.6	1171.59	1171.59	586.804	586.803	1171.59	586.803	-0.0002	0.00667893	13.389	13.299	0.9599	2	0	313	319	1.51665e+06	4T(79.9663), N-term(304.2072)				NS(0.004)T(0.005)T(0.991)LPR	0.991	1	TRUE	sp|P50552|VASP_HUMAN	P50552	VASP_HUMAN	VASP	Vasodilator-stimulated phosphoprotein			TRUE	74193.5	0	1999.44	0	0	0	0	0	0
MCF10_1ugBoost_TMT16_100cell_IT3S_E_1_02Apr21_Pippin_Rep-21-01-08.03086.03086.2	interact-MCF10_1ugBoost_TMT16_100cell_IT3S_E_1_02Apr21_Pippin_Rep-21-01-08.mod.pep.xml	AASLTEDRDR	n[305]AAS[167]LTEDRDR	K	G	10	2	2216.39	1516.72	1516.72	759.368	759.367	1516.72	759.368	-0.0003	3.54604e-08	23.416	21.18	1	2	1	1207	1216	2.05406e+06	3S(79.9663), N-term(304.2072)				AAS(0.649)LT(0.351)EDRDR	0.649	1	TRUE	sp|Q04637|IF4G1_HUMAN	Q04637	IF4G1_HUMAN	EIF4G1	Eukaryotic translation initiation factor 4 gamma 1			TRUE	72958.8	43.511	2159.87	0	16.476	0	0	0	94.5535
MCF10_1ugBoost_TMT16_100cell_IT3S_E_1_02Apr21_Pippin_Rep-21-01-08.03600.03600.2	interact-MCF10_1ugBoost_TMT16_100cell_IT3S_E_1_02Apr21_Pippin_Rep-21-01-08.mod.pep.xml	AYSPEYR	n[305]AYS[167]PEYR	R	R	7	2	2751.65	1268.58	1268.58	635.295	635.295	1268.58	635.295	-0.0008	1.38169e-05	20.091	16.419	0.9999	2	0	264	270	1.28602e+06	3S(79.9663), N-term(304.2072)				AY(0.003)S(0.990)PEY(0.006)R	0.99	1	TRUE	sp|Q9UDY2|ZO2_HUMAN	Q9UDY2	ZO2_HUMAN	TJP2	Tight junction protein ZO-2			TRUE	73608.4	50.0359	2160.62	0	0	0	0	0	52.6303
MCF10_1ugBoost_TMT16_100cell_IT3S_E_1_02Apr21_Pippin_Rep-21-01-08.04658.04658.3	interact-MCF10_1ugBoost_TMT16_100cell_IT3S_E_1_02Apr21_Pippin_Rep-21-01-08.mod.pep.xml	SSSLGNLKK	n[305]SSS[167]LGNLKK	K	E	9	3	3830.67	1925.12	1925.12	642.713	642.713	1925.12	642.713	0	8.62049e-06	22.998	20.847	1	2	1	464	472	574705	3S(79.9663), 8K(304.2072), 9K(304.2072), N-term(304.2072)				S(0.004)S(0.004)S(0.992)LGNLKK	0.992	1	TRUE	sp|Q86W92|LIPB1_HUMAN	Q86W92	LIPB1_HUMAN	PPFIBP1	Liprin-beta-1			TRUE	69200.7	196.512	6125.84	0	137.836	0	0	0	0
MCF10_1ugBoost_TMT16_100cell_IT3S_E_1_02Apr21_Pippin_Rep-21-01-08.04336.04336.2	interact-MCF10_1ugBoost_TMT16_100cell_IT3S_E_1_02Apr21_Pippin_Rep-21-01-08.mod.pep.xml	DVYLSPR	n[305]DVYLS[167]PR	R	D	7	2	3491.68	1232.61	1232.61	617.314	617.313	1232.61	617.314	-0.0007	0.00132878	17.784	11.142	0.9976	2	0	204	210	1.16363e+06	5S(79.9663), N-term(304.2072)				DVY(0.006)LS(0.994)PR	0.994	0.88	FALSE	sp|P38159|RBMX_HUMAN	P38159	RBMX_HUMAN	RBMX	RNA-binding motif protein, X chromosome	RBMXL1	sp|Q96E39|RMXL1_HUMAN	TRUE	71807.8	75.9878	2629.39	0	0	0	0	0	0
MCF10_1ugBoost_TMT16_100cell_IT3S_E_1_02Apr21_Pippin_Rep-21-01-08.04056.04056.2	interact-MCF10_1ugBoost_TMT16_100cell_IT3S_E_1_02Apr21_Pippin_Rep-21-01-08.mod.pep.xml	LGAGGGSPEK	n[305]LGAGGGS[167]PEK	R	S	10	2	3193.97	1559.82	1559.82	780.917	780.917	1559.82	780.918	-0.0001	1.44348e-08	32.879	14.508	1	2	0	13	22	1.08112e+06	10K(304.2072), 7S(79.9663), N-term(304.2072)				LGAGGGS(1.000)PEK	1	1	TRUE	sp|Q9UNE7|CHIP_HUMAN	Q9UNE7	CHIP_HUMAN	STUB1	E3 ubiquitin-protein ligase CHIP			TRUE	71291	39.1106	2498.28	0	0	0	0	0	140.657
MCF10_1ugBoost_TMT16_100cell_IT3S_E_1_02Apr21_Pippin_Rep-21-01-08.02534.02534.3	interact-MCF10_1ugBoost_TMT16_100cell_IT3S_E_1_02Apr21_Pippin_Rep-21-01-08.mod.pep.xml	RPSQGPPAR	n[305]RPS[167]QGPPAR	R	S	9	3	1537.33	1348.69	1348.69	450.572	450.572	1348.69	450.572	0	2.32217e-08	22.085	9.448	1	2	0	1543	1551	1.07946e+06	3S(79.9663), N-term(304.2072)				RPS(1.000)QGPPAR	1	1	TRUE	sp|Q9C0C2|TB182_HUMAN	Q9C0C2	TB182_HUMAN	TNKS1BP1	182 kDa tankyrase-1-binding protein			TRUE	69539	124.63	4095.12	0	30.726	0	0	0	55.3445
MCF10_1ugBoost_TMT16_100cell_IT3S_E_1_02Apr21_Pippin_Rep-21-01-08.03296.03296.2	interact-MCF10_1ugBoost_TMT16_100cell_IT3S_E_1_02Apr21_Pippin_Rep-21-01-08.mod.pep.xml	LSPSPSSR	n[305]LSPS[167]PSSR	K	V	8	2	2447.55	1213.6	1213.6	607.809	607.808	1213.6	607.809	-0.0011	1.63622e-05	21.438	16.975	1	2	0	390	397	2.39329e+06	4S(79.9663), N-term(304.2072)				LS(0.003)PS(0.990)PS(0.003)S(0.003)R	0.99	1	FALSE	sp|P20700|LMNB1_HUMAN	P20700	LMNB1_HUMAN	LMNB1	Lamin-B1	LMNB2	sp|Q03252|LMNB2_HUMAN	TRUE	71250.4	0	2182.38	0	0	0	0	0	208.575
MCF10_1ugBoost_TMT16_100cell_IT3S_E_1_02Apr21_Pippin_Rep-21-01-08.06579.06579.3	interact-MCF10_1ugBoost_TMT16_100cell_IT3S_E_1_02Apr21_Pippin_Rep-21-01-08.mod.pep.xml	ALESPERPFLAILGGAK	n[305]ALES[167]PERPFLAILGGAK	K	V	17	3	6038.26	2456.37	2456.36	819.798	819.796	2456.37	819.797	-0.0039	2e-14	47.835	12.93	1	2	0	200	216	447297	17K(304.2072), 4S(79.9663), N-term(304.2072)				ALES(1.000)PERPFLAILGGAK	1	1	TRUE	sp|P00558|PGK1_HUMAN	P00558	PGK1_HUMAN	PGK1	Phosphoglycerate kinase 1			TRUE	67976.5	135.355	3599.15	134.373	94.6112	96.9307	129.208	102.384	292.319
MCF10_1ugBoost_TMT16_100cell_IT3S_E_1_02Apr21_Pippin_Rep-21-01-08.04890.04890.3	interact-MCF10_1ugBoost_TMT16_100cell_IT3S_E_1_02Apr21_Pippin_Rep-21-01-08.mod.pep.xml	SSSPELVTHLK	n[305]SSS[167]PELVTHLK	K	W	11	3	4103.16	1885.02	1885.02	629.347	629.348	1885.02	629.347	0.003	1.27916e-08	29.469	27.326	1	2	0	49	59	896949	11K(304.2072), 3S(79.9663), N-term(304.2072)				S(0.002)S(0.003)S(0.991)PELVT(0.003)HLK	0.991	0.96	TRUE	sp|Q07960|RHG01_HUMAN	Q07960	RHG01_HUMAN	ARHGAP1	Rho GTPase-activating protein 1			TRUE	68989.9	83.307	3320.27	0	0	0	0	0	78.2693
MCF10_1ugBoost_TMT16_100cell_IT3S_E_1_02Apr21_Pippin_Rep-21-01-08.04062.04062.2	interact-MCF10_1ugBoost_TMT16_100cell_IT3S_E_1_02Apr21_Pippin_Rep-21-01-08.mod.pep.xml	ALGSPTK	n[305]ALGS[167]PTK	R	Q	7	2	3200.35	1360.76	1360.76	681.388	681.388	1360.76	681.388	-0.0003	0.00468659	18.464	14.383	0.9957	2	0	272	278	1.01608e+06	4S(79.9663), 7K(304.2072), N-term(304.2072)				ALGS(0.983)PT(0.017)K	0.983	1	TRUE	sp|Q9NR45|SIAS_HUMAN	Q9NR45	SIAS_HUMAN	NANS	Sialic acid synthase			TRUE	68943.4	133.217	2453.94	0	0	0	0	0	152.018
MCF10_1ugBoost_TMT16_100cell_IT3S_E_1_02Apr21_Pippin_Rep-21-01-08.05257.05257.3	interact-MCF10_1ugBoost_TMT16_100cell_IT3S_E_1_02Apr21_Pippin_Rep-21-01-08.mod.pep.xml	DIIRQPSEEEIIK	n[305]DIIRQPS[167]EEEIIK	K	L	13	3	4520.85	2257.22	2257.22	753.413	753.415	2257.22	753.414	0.0009	1.19157e-08	30.771	12.484	1	2	1	110	122	1.19571e+06	13K(304.2072), 7S(79.9663), N-term(304.2072)				DIIRQPS(1.000)EEEIIK	1	1	TRUE	sp|Q15121|PEA15_HUMAN	Q15121	PEA15_HUMAN	PEA15	Astrocytic phosphoprotein PEA-15			TRUE	62123	156.785	4777.98	0	51.86	0	0	0	391.341
MCF10_1ugBoost_TMT16_100cell_IT3S_E_1_02Apr21_Pippin_Rep-21-01-08.06323.06323.3	interact-MCF10_1ugBoost_TMT16_100cell_IT3S_E_1_02Apr21_Pippin_Rep-21-01-08.mod.pep.xml	ASSLEDLVLK	n[305]ASS[167]LEDLVLK	R	E	10	3	5924.84	1761.98	1761.98	588.333	588.333	1761.98	588.333	0.0008	2.09602e-05	26.295	24.152	1	2	0	254	263	866139	10K(304.2072), 3S(79.9663), N-term(304.2072)				AS(0.007)S(0.993)LEDLVLK	0.993	1	TRUE	sp|Q15477|SKIV2_HUMAN	Q15477	SKIV2_HUMAN	SKIV2L	Helicase SKI2W			TRUE	66681.1	0	3289.06	0	97.2038	0	0	57.1746	91.4028
MCF10_1ugBoost_TMT16_100cell_IT3S_E_1_02Apr21_Pippin_Rep-21-01-08.04360.04360.3	interact-MCF10_1ugBoost_TMT16_100cell_IT3S_E_1_02Apr21_Pippin_Rep-21-01-08.mod.pep.xml	SSLVTSK	n[305]SS[167]LVTSK	K	L	7	3	3517.14	1408.78	1408.78	470.601	470.601	1408.78	470.601	0.0001	0.274323	18.498	16.731	0.9326	2	0	108	114	983666	2S(79.9663), 7K(304.2072), N-term(304.2072)				S(0.002)S(0.993)LVT(0.003)S(0.002)K	0.993	0.97	TRUE	sp|O43768|ENSA_HUMAN	O43768	ENSA_HUMAN	ENSA	Alpha-endosulfine			TRUE	66555.7	63.4563	3908.81	0	43.7112	0	0	0	44.0038
MCF10_1ugBoost_TMT16_100cell_IT3S_E_1_02Apr21_Pippin_Rep-21-01-08.03614.03614.2	interact-MCF10_1ugBoost_TMT16_100cell_IT3S_E_1_02Apr21_Pippin_Rep-21-01-08.mod.pep.xml	DYDDMSPR	n[305]DYDDMS[167]PR	R	R	8	2	2763.09	1381.55	1381.55	691.785	691.783	1381.55	691.785	-0.0024	0.000369289	22.023	10.994	1	2	0	279	286	787452	6S(79.9663), N-term(304.2072)				DY(0.008)DDMS(0.992)PR	0.992	0.97	TRUE	sp|P61978|HNRPK_HUMAN	P61978	HNRPK_HUMAN	HNRNPK	Heterogeneous nuclear ribonucleoprotein K			TRUE	68083.2	56.2405	2285.58	0	0	0	0	0	0
MCF10_1ugBoost_TMT16_100cell_IT3S_E_1_02Apr21_Pippin_Rep-21-01-08.02762.02762.2	interact-MCF10_1ugBoost_TMT16_100cell_IT3S_E_1_02Apr21_Pippin_Rep-21-01-08.mod.pep.xml	STSTPTSPGPR	n[305]STSTPTS[167]PGPR	K	T	11	2	1836.9	1470.7	1470.7	736.36	736.359	1470.7	736.359	0.0001	6.1631e-10	30.495	28.432	0.9999	2	0	678	688	1.08771e+06	7S(79.9663), N-term(304.2072)				S(0.002)T(0.002)S(0.002)T(0.002)PT(0.003)S(0.989)PGPR	0.989	1	TRUE	sp|Q8WWM7|ATX2L_HUMAN	Q8WWM7	ATX2L_HUMAN	ATXN2L	Ataxin-2-like protein			TRUE	67876.7	56.9305	2139.67	0	0	0	0	0	78.309
MCF10_1ugBoost_TMT16_100cell_IT3S_E_1_02Apr21_Pippin_Rep-21-01-08.02642.02642.3	interact-MCF10_1ugBoost_TMT16_100cell_IT3S_E_1_02Apr21_Pippin_Rep-21-01-08.mod.pep.xml	SRTSPITR	n[305]SRTS[167]PITR	R	R	8	3	1670.21	1300.68	1300.68	434.568	434.568	1300.68	434.568	0.0002	0.0808428	17.36	14.092	0.9998	2	1	1972	1979	678973	4S(79.9663), N-term(304.2072)				S(0.117)RT(0.023)S(0.856)PIT(0.003)R	0.856	0.98	TRUE	sp|Q9UQ35|SRRM2_HUMAN	Q9UQ35	SRRM2_HUMAN	SRRM2	Serine/arginine repetitive matrix protein 2			TRUE	61955.9	135.555	3494.82	0	0	0	0	0	496.886
MCF10_1ugBoost_TMT16_100cell_IT3S_E_1_02Apr21_Pippin_Rep-21-01-08.02626.02626.2	interact-MCF10_1ugBoost_TMT16_100cell_IT3S_E_1_02Apr21_Pippin_Rep-21-01-08.mod.pep.xml	APSPSSR	n[305]APS[167]PSSR	R	M	7	2	1653.52	1084.52	1084.52	543.269	543.269	1084.52	543.269	0.0003	0.189671	14.388	10.603	0.9786	2	0	2424	2430	1.24673e+06	3S(79.9663), N-term(304.2072)				APS(0.988)PS(0.006)S(0.006)R	0.988	1	TRUE	sp|Q9UQ35|SRRM2_HUMAN	Q9UQ35	SRRM2_HUMAN	SRRM2	Serine/arginine repetitive matrix protein 2			TRUE	65379.3	50.1734	1996.68	0	0	0	0	30.0121	153.089
MCF10_1ugBoost_TMT16_100cell_IT3S_E_1_02Apr21_Pippin_Rep-21-01-08.03666.03666.3	interact-MCF10_1ugBoost_TMT16_100cell_IT3S_E_1_02Apr21_Pippin_Rep-21-01-08.mod.pep.xml	TEAQDLCRASPEPPGPESSSR	n[305]TEAQDLCRAS[167]PEPPGPESSSR	R	W	21	3	2814.27	2654.19	2654.19	885.739	885.739	2654.2	885.739	-0.0022	0	58.165	43.258	1	2	1	663	683	1.67398e+06	10S(79.9663), 7C(57.0215), N-term(304.2072)				T(0.004)EAQDLCRAS(0.989)PEPPGPES(0.002)S(0.002)S(0.002)R	0.989	1	TRUE	sp|Q9C0C2|TB182_HUMAN	Q9C0C2	TB182_HUMAN	TNKS1BP1	182 kDa tankyrase-1-binding protein			TRUE	63588.2	109.162	4014.33	0	0	0	0	0	94.7505
MCF10_1ugBoost_TMT16_100cell_IT3S_E_1_02Apr21_Pippin_Rep-21-01-08.02786.02786.3	interact-MCF10_1ugBoost_TMT16_100cell_IT3S_E_1_02Apr21_Pippin_Rep-21-01-08.mod.pep.xml	QGSGRESPSLASR	n[305]QGSGRES[167]PSLASR	R	E	13	3	1872.1	1714.83	1714.83	572.618	572.618	1714.83	572.618	0.0009	5.72e-12	32.272	29.7	1	2	1	333	345	1.66804e+06	7S(79.9663), N-term(304.2072)				QGS(0.006)GRES(0.987)PS(0.003)LAS(0.004)R	0.987	1	TRUE	sp|Q8WWM7|ATX2L_HUMAN	Q8WWM7	ATX2L_HUMAN	ATXN2L	Ataxin-2-like protein			TRUE	65373.2	61.7509	3502.09	0	0	0	0	0	0
MCF10_1ugBoost_TMT16_100cell_IT3S_E_1_02Apr21_Pippin_Rep-21-01-08.03988.03988.3	interact-MCF10_1ugBoost_TMT16_100cell_IT3S_E_1_02Apr21_Pippin_Rep-21-01-08.mod.pep.xml	TPHSPPLAK	n[305]TPHS[167]PPLAK	R	E	9	3	3139.74	1634.9	1634.9	545.974	545.975	1634.9	545.975	-0.0003	6.42609e-08	29.141	18.726	1	2	0	347	355	1.35532e+06	4S(79.9663), 9K(304.2072), N-term(304.2072)				T(0.006)PHS(0.994)PPLAK	0.994	0.95	TRUE	sp|Q8IZW8|TENS4_HUMAN	Q8IZW8	TENS4_HUMAN	TNS4	Tensin-4			TRUE	63904.5	120.488	3365.97	0	0	0	0	0	223.468
MCF10_1ugBoost_TMT16_100cell_IT3S_E_1_02Apr21_Pippin_Rep-21-01-08.03150.03150.3	interact-MCF10_1ugBoost_TMT16_100cell_IT3S_E_1_02Apr21_Pippin_Rep-21-01-08.mod.pep.xml	AGETRFTDTR	n[305]AGETRFT[181]DTR	R	K	10	3	2289.95	1536.73	1536.72	513.249	513.248	1536.73	513.249	-0.0028	1.26896e-05	25.345	20.676	1	2	1	51	60	1.27215e+06	7T(79.9663), N-term(304.2072)				AGET(0.005)RFT(0.989)DT(0.006)R	0.989	0.94	TRUE	sp|P13639|EF2_HUMAN	P13639	EF2_HUMAN	EEF2	Elongation factor 2			TRUE	64528.7	148.065	3749.31	0	48.7147	0	0	0	0
MCF10_1ugBoost_TMT16_100cell_IT3S_E_1_02Apr21_Pippin_Rep-21-01-08.03104.03104.3	interact-MCF10_1ugBoost_TMT16_100cell_IT3S_E_1_02Apr21_Pippin_Rep-21-01-08.mod.pep.xml	TVARTPLGQR	n[305]TVART[181]PLGQR	K	S	10	3	2239.05	1481.8	1481.8	494.942	494.941	1481.8	494.942	-0.0019	4.772e-11	31.014	17.349	1	2	1	1527	1536	1.24587e+06	5T(79.9663), N-term(304.2072)				T(0.012)VART(0.988)PLGQR	0.988	0.96	TRUE	sp|Q9UQ35|SRRM2_HUMAN	Q9UQ35	SRRM2_HUMAN	SRRM2	Serine/arginine repetitive matrix protein 2			TRUE	63955.6	73.2349	3407.77	0	0	0	0	0	64.9558
MCF10_1ugBoost_TMT16_100cell_IT3S_E_1_02Apr21_Pippin_Rep-21-01-08.04400.04400.3	interact-MCF10_1ugBoost_TMT16_100cell_IT3S_E_1_02Apr21_Pippin_Rep-21-01-08.mod.pep.xml	LEEPPELNRQSPNPR	n[305]LEEPPELNRQS[167]PNPR	K	R	15	3	3558.69	2159.07	2159.07	720.696	720.697	2159.07	720.697	0	2e-14	45.071	14.315	1	2	1	165	179	1.56972e+06	11S(79.9663), N-term(304.2072)				LEEPPELNRQS(1.000)PNPR	1	0.97	TRUE	sp|Q7Z5L9|I2BP2_HUMAN	Q7Z5L9	I2BP2_HUMAN	IRF2BP2	Interferon regulatory factor 2-binding protein 2			TRUE	63234	223.922	4346.62	0	102.947	0	0	0	0
MCF10_1ugBoost_TMT16_100cell_IT3S_E_1_02Apr21_Pippin_Rep-21-01-08.03948.03948.2	interact-MCF10_1ugBoost_TMT16_100cell_IT3S_E_1_02Apr21_Pippin_Rep-21-01-08.mod.pep.xml	DISGPSPSK	n[305]DISGPS[167]PSK	K	K	9	2	3096.98	1574.82	1574.82	788.417	788.418	1574.82	788.417	0.0006	3.47368e-07	26.665	22.088	1	2	0	82	90	661015	6S(79.9663), 9K(304.2072), N-term(304.2072)				DIS(0.007)GPS(0.988)PS(0.006)K	0.988	0.88	TRUE	sp|Q96GX9|MTNB_HUMAN	Q96GX9	MTNB_HUMAN	APIP	Methylthioribulose-1-phosphate dehydratase			TRUE	63652.6	53.7692	3488.1	0	52.1111	0	0	0	179.056
MCF10_1ugBoost_TMT16_100cell_IT3S_E_1_02Apr21_Pippin_Rep-21-01-08.02880.02880.3	interact-MCF10_1ugBoost_TMT16_100cell_IT3S_E_1_02Apr21_Pippin_Rep-21-01-08.mod.pep.xml	DGLPRTPSRR	n[305]DGLPRT[181]PSRR	K	S	10	3	1980.21	1537.8	1537.8	513.609	513.608	1537.8	513.609	-0.0019	6.7228e-06	21.926	17.84	1	2	2	1429	1438	2.3478e+06	6T(79.9663), N-term(304.2072)				DGLPRT(0.990)PS(0.010)RR	0.99	1	TRUE	sp|Q9UQ35|SRRM2_HUMAN	Q9UQ35	SRRM2_HUMAN	SRRM2	Serine/arginine repetitive matrix protein 2			TRUE	64169.3	56.1937	3257.67	0	0	0	0	0	74.7113
MCF10_1ugBoost_TMT16_100cell_IT3S_E_1_02Apr21_Pippin_Rep-21-01-08.04200.04200.3	interact-MCF10_1ugBoost_TMT16_100cell_IT3S_E_1_02Apr21_Pippin_Rep-21-01-08.mod.pep.xml	LRLSPSPTSQR	n[305]LRLS[167]PSPTSQR	R	S	11	3	3349.18	1624.86	1624.86	542.628	542.627	1624.86	542.628	-0.0022	5.428e-11	26.353	21.517	1	2	1	387	397	39654268	4S(79.9663), N-term(304.2072)				LRLS(0.991)PS(0.003)PT(0.003)S(0.003)QR	0.991	1	TRUE	sp|P02545|LMNA_HUMAN	P02545	LMNA_HUMAN	LMNA	Prelamin-A/C			TRUE	64254.1	124.521	3402.88	0	0	0	0	0	0
MCF10_1ugBoost_TMT16_100cell_IT3S_E_1_02Apr21_Pippin_Rep-21-01-08.03914.03914.2	interact-MCF10_1ugBoost_TMT16_100cell_IT3S_E_1_02Apr21_Pippin_Rep-21-01-08.mod.pep.xml	AGSPDVLR	n[305]AGS[167]PDVLR	R	C	8	2	3056.53	1197.61	1197.61	599.812	599.81	1197.61	599.811	-0.0019	0.000146048	22.585	11.564	0.9995	2	0	42	49	808755	3S(79.9663), N-term(304.2072)				AGS(1.000)PDVLR	1	0.84	TRUE	sp|Q8NDX6|ZN740_HUMAN	Q8NDX6	ZN740_HUMAN	ZNF740	Zinc finger protein 740			TRUE	63571.9	58.0292	2713.24	0	0	0	0	0	251.047
MCF10_1ugBoost_TMT16_100cell_IT3S_E_1_02Apr21_Pippin_Rep-21-01-08.06387.06387.4	interact-MCF10_1ugBoost_TMT16_100cell_IT3S_E_1_02Apr21_Pippin_Rep-21-01-08.mod.pep.xml	DKDDQEWESPSPPKPTVFISGVIAR	n[305]DKDDQEWESPS[167]PPKPTVFISGVIAR	K	G	25	4	5956.98	3789.99	3789.98	948.504	948.502	3789.98	948.502	-0.0017	0	51.893	49.615	1	2	1	41	65	333127	11S(79.9663), 14K(304.2072), 2K(304.2072), N-term(304.2072)				DKDDQEWES(0.003)PS(0.992)PPKPT(0.002)VFIS(0.002)GVIAR	0.992	1	TRUE	sp|P51397|DAP1_HUMAN	P51397	DAP1_HUMAN	DAP	Death-associated protein 1			TRUE	61173.9	320.087	4965.32	139.917	0	123.974	133.062	0	122.441
MCF10_1ugBoost_TMT16_100cell_IT3S_E_1_02Apr21_Pippin_Rep-21-01-08.03746.03746.3	interact-MCF10_1ugBoost_TMT16_100cell_IT3S_E_1_02Apr21_Pippin_Rep-21-01-08.mod.pep.xml	RASSPGYIDSPTYSR	n[305]RASS[167]PGYIDSPTYSR	R	Q	15	3	2889.36	2039.96	2039.97	680.995	680.996	2039.96	680.995	0.002	1.7e-13	38.12	35.906	1	2	1	370	384	3.36738e+06	4S(79.9663), N-term(304.2072)				RAS(0.001)S(0.990)PGY(0.002)IDS(0.002)PT(0.002)Y(0.002)S(0.002)R	0.99	1	TRUE	sp|O94929|ABLM3_HUMAN	O94929	ABLM3_HUMAN	ABLIM3	Actin-binding LIM protein 3			TRUE	64479.3	88.8889	3164.99	0	0	0	0	0	0
MCF10_1ugBoost_TMT16_100cell_IT3S_E_1_02Apr21_Pippin_Rep-21-01-08.05319.05319.3	interact-MCF10_1ugBoost_TMT16_100cell_IT3S_E_1_02Apr21_Pippin_Rep-21-01-08.mod.pep.xml	NRPTSISWDGLDSGK	n[305]NRPTS[167]ISWDGLDSGK	K	L	15	3	4596.45	2320.19	2320.21	774.403	774.41	2320.17	774.398	0.038	3.03217e-08	27.042	27.042	1	2	0	48	62	223169	15K(304.2072), 5S(79.9663), N-term(304.2072)				NRPT(0.003)S(0.991)IS(0.003)WDGLDS(0.003)GK	0.991	0.6	TRUE	sp|P30086|PEBP1_HUMAN	P30086	PEBP1_HUMAN	PEBP1	Phosphatidylethanolamine-binding protein 1			TRUE	63043.3	170.112	3450.12	0	41.5544	0	0	0	37.2222
MCF10_1ugBoost_TMT16_100cell_IT3S_E_1_02Apr21_Pippin_Rep-21-01-08.04108.04108.3	interact-MCF10_1ugBoost_TMT16_100cell_IT3S_E_1_02Apr21_Pippin_Rep-21-01-08.mod.pep.xml	EISDDEAEEEK	n[305]EIS[167]DDEAEEEK	K	G	11	3	3248.16	1980.91	1980.91	661.31	661.31	1980.91	661.309	0.0015	7.7456e-06	26.738	12.758	1	2	0	224	234	1.45469e+06	11K(304.2072), 3S(79.9663), N-term(304.2072)				EIS(1.000)DDEAEEEK	1	0.9	FALSE	sp|P08238|HS90B_HUMAN	P08238	HS90B_HUMAN	HSP90AB1	Heat shock protein HSP 90-beta	HSP90AB3P	sp|Q58FF7|H90B3_HUMAN	TRUE	60232.1	125	6445.9	0	0	0	0	0	0
MCF10_1ugBoost_TMT16_100cell_IT3S_E_1_02Apr21_Pippin_Rep-21-01-08.04522.04522.3	interact-MCF10_1ugBoost_TMT16_100cell_IT3S_E_1_02Apr21_Pippin_Rep-21-01-08.mod.pep.xml	LSSLRASTSK	n[305]LSSLRAS[167]TSK	R	S	10	3	3676.8	1736.97	1736.96	579.996	579.995	1736.97	579.997	-0.0036	0.00027859	21.347	19.326	0.9999	2	1	234	243	711634	10K(304.2072), 7S(79.9663), N-term(304.2072)				LS(0.003)S(0.003)LRAS(0.988)T(0.003)S(0.003)K	0.988	1	TRUE	sp|P62753|RS6_HUMAN	P62753	RS6_HUMAN	RPS6	40S ribosomal protein S6			TRUE	62348.4	119.885	3539.04	0	33.2114	0	0	0	24.8155
MCF10_1ugBoost_TMT16_100cell_IT3S_E_1_02Apr21_Pippin_Rep-21-01-08.04000.04000.3	interact-MCF10_1ugBoost_TMT16_100cell_IT3S_E_1_02Apr21_Pippin_Rep-21-01-08.mod.pep.xml	MSCFSRPSMSPTPLDR	n[305]M[147]SCFSRPSM[147]S[167]PTPLDR	R	C	16	3	3147.24	2284	2284	762.342	762.339	2284	762.341	-0.0048	0	40.297	35.843	1	2	0	2114	2129	2.46387e+06	10S(79.9663), 1M(15.9949), 3C(57.0215), 9M(15.9949), N-term(304.2072)		M(1.000)SCFSRPSM(1.000)SPTPLDR	1	MS(0.003)CFS(0.003)RPS(0.005)MS(0.988)PT(0.002)PLDR	0.988	1	TRUE	sp|Q9UQ35|SRRM2_HUMAN	Q9UQ35	SRRM2_HUMAN	SRRM2	Serine/arginine repetitive matrix protein 2			TRUE	63399.7	62.6306	3062.7	0	0	0	0	0	0
MCF10_1ugBoost_TMT16_100cell_IT3S_E_1_02Apr21_Pippin_Rep-21-01-08.04812.04812.3	interact-MCF10_1ugBoost_TMT16_100cell_IT3S_E_1_02Apr21_Pippin_Rep-21-01-08.mod.pep.xml	RTSFSFQK	n[305]RTS[167]FSFQK	R	E	8	3	4006.39	1687.89	1687.89	563.639	563.638	1687.89	563.639	-0.0031	0.00564157	16.319	16.319	0.9964	2	1	508	515	487639	3S(79.9663), 8K(304.2072), N-term(304.2072)				RT(0.003)S(0.992)FS(0.005)FQK	0.992	0.91	TRUE	sp|Q9BPZ7|SIN1_HUMAN	Q9BPZ7	SIN1_HUMAN	MAPKAP1	Target of rapamycin complex 2 subunit MAPKAP1			TRUE	62473.7	127.86	3797.84	0	0	0	0	0	0
MCF10_1ugBoost_TMT16_100cell_IT3S_E_1_02Apr21_Pippin_Rep-21-01-08.03140.03140.3	interact-MCF10_1ugBoost_TMT16_100cell_IT3S_E_1_02Apr21_Pippin_Rep-21-01-08.mod.pep.xml	AYSPEYRR	n[305]AYS[167]PEYRR	R	G	8	3	2279.33	1424.68	1424.68	475.9	475.9	1424.68	475.9	0.0004	0.00017575	15.957	14.194	0.9995	2	1	264	271	555939	3S(79.9663), N-term(304.2072)				AY(0.003)S(0.992)PEY(0.005)RR	0.992	1	TRUE	sp|Q9UDY2|ZO2_HUMAN	Q9UDY2	ZO2_HUMAN	TJP2	Tight junction protein ZO-2			TRUE	62006.2	57.8383	3174.07	0	0	0	0	0	53.843
MCF10_1ugBoost_TMT16_100cell_IT3S_E_1_02Apr21_Pippin_Rep-21-01-08.04906.04906.3	interact-MCF10_1ugBoost_TMT16_100cell_IT3S_E_1_02Apr21_Pippin_Rep-21-01-08.mod.pep.xml	TYSLGSALRPSTSR	n[305]TYS[167]LGSALRPSTSR	R	S	14	3	4122.15	1878.95	1878.95	627.325	627.324	1878.95	627.325	-0.0022	1.36279e-09	23.038	21.296	1	2	0	37	50	2.70073e+06	3S(79.9663), N-term(304.2072)				T(0.001)Y(0.002)S(0.990)LGS(0.002)ALRPS(0.002)T(0.002)S(0.002)R	0.99	0.97	TRUE	sp|P08670|VIME_HUMAN	P08670	VIME_HUMAN	VIM	Vimentin			TRUE	61663.9	68.4581	3131.29	0	38.3765	0	0	0	0
MCF10_1ugBoost_TMT16_100cell_IT3S_E_1_02Apr21_Pippin_Rep-21-01-08.05583.05583.3	interact-MCF10_1ugBoost_TMT16_100cell_IT3S_E_1_02Apr21_Pippin_Rep-21-01-08.mod.pep.xml	ETNLDSLPLVDTHSK	n[305]ETNLDS[167]LPLVDTHSK	R	R	15	3	4950.66	2356.22	2356.21	786.413	786.412	2356.22	786.413	-0.0039	1e-14	45.747	33.528	1	2	0	425	439	1.06892e+06	15K(304.2072), 6S(79.9663), N-term(304.2072)				ET(0.002)NLDS(0.992)LPLVDT(0.003)HS(0.003)K	0.992	1	TRUE	sp|P08670|VIME_HUMAN	P08670	VIME_HUMAN	VIM	Vimentin			TRUE	60267.3	170.599	4458.47	0	45.1988	0	0	0	0
MCF10_1ugBoost_TMT16_100cell_IT3S_E_1_02Apr21_Pippin_Rep-21-01-08.04402.04402.3	interact-MCF10_1ugBoost_TMT16_100cell_IT3S_E_1_02Apr21_Pippin_Rep-21-01-08.mod.pep.xml	RESLGLESK	n[305]RES[167]LGLESK	R	D	9	3	3560.01	1705.93	1705.93	569.652	569.652	1705.93	569.649	0.009	0.000476395	17.947	13.508	0.9999	2	1	448	456	664027	3S(79.9663), 9K(304.2072), N-term(304.2072)				RES(0.991)LGLES(0.009)K	0.991	0.92	TRUE	sp|Q96BH1|RNF25_HUMAN	Q96BH1	RNF25_HUMAN	RNF25	E3 ubiquitin-protein ligase RNF25			TRUE	61066	79.0821	3360.3	0	0	0	0	0	39.9515
MCF10_1ugBoost_TMT16_100cell_IT3S_E_1_02Apr21_Pippin_Rep-21-01-08.03900.03900.2	interact-MCF10_1ugBoost_TMT16_100cell_IT3S_E_1_02Apr21_Pippin_Rep-21-01-08.mod.pep.xml	ESLSPGK	n[305]ESLS[167]PGK	K	L	7	2	3042.23	1404.75	1404.75	703.383	703.383	1404.75	703.383	-0.0004	0.00449693	18.404	15.154	0.9995	2	0	240	246	604312	4S(79.9663), 7K(304.2072), N-term(304.2072)				ES(0.017)LS(0.983)PGK	0.983	0.93	TRUE	sp|Q0ZGT2|NEXN_HUMAN	Q0ZGT2	NEXN_HUMAN	NEXN	Nexilin			TRUE	61880.7	26.6631	2114.88	0	38.6993	0	0	0	124.483
MCF10_1ugBoost_TMT16_100cell_IT3S_E_1_02Apr21_Pippin_Rep-21-01-08.03294.03294.2	interact-MCF10_1ugBoost_TMT16_100cell_IT3S_E_1_02Apr21_Pippin_Rep-21-01-08.mod.pep.xml	SFGSPNR	n[305]SFGS[167]PNR	K	A	7	2	2445.85	1147.53	1147.53	574.775	574.774	1147.53	574.775	-0.0007	0.000935409	17.48	10.507	0.999	2	0	161	167	884404	4S(79.9663), N-term(304.2072)				S(0.007)FGS(0.993)PNR	0.993	1	TRUE	sp|P50613|CDK7_HUMAN	P50613	CDK7_HUMAN	CDK7	Cyclin-dependent kinase 7			TRUE	61790.2	0	1956.32	0	0	0	0	0	64.2341
MCF10_1ugBoost_TMT16_100cell_IT3S_E_1_02Apr21_Pippin_Rep-21-01-08.02978.02978.3	interact-MCF10_1ugBoost_TMT16_100cell_IT3S_E_1_02Apr21_Pippin_Rep-21-01-08.mod.pep.xml	DRQSPPPAK	n[305]DRQS[167]PPPAK	K	R	9	3	2091.41	1682.9	1682.9	561.974	561.974	1682.9	561.974	0.0002	7.88442e-07	22.308	8.979	0.9999	2	1	839	847	1.03734e+06	4S(79.9663), 9K(304.2072), N-term(304.2072)				DRQS(1.000)PPPAK	1	1	TRUE	sp|Q86VM9|ZCH18_HUMAN	Q86VM9	ZCH18_HUMAN	ZC3H18	Zinc finger CCCH domain-containing protein 18			TRUE	59571.6	72.7566	3328.47	0	0	0	0	0	71.8482
MCF10_1ugBoost_TMT16_100cell_IT3S_E_1_02Apr21_Pippin_Rep-21-01-08.03846.03846.3	interact-MCF10_1ugBoost_TMT16_100cell_IT3S_E_1_02Apr21_Pippin_Rep-21-01-08.mod.pep.xml	RASSPGYIDSPTYSR	n[305]RAS[167]SPGYIDSPTYSR	R	Q	15	3	2989.05	2039.97	2039.97	680.996	680.996	2039.96	680.995	0.0022	0	43.001	40.395	1	2	1	370	384	1.50043e+06	3S(79.9663), N-term(304.2072)				RAS(0.987)S(0.004)PGY(0.002)IDS(0.002)PT(0.002)Y(0.002)S(0.002)R	0.987	1	TRUE	sp|O94929|ABLM3_HUMAN	O94929	ABLM3_HUMAN	ABLIM3	Actin-binding LIM protein 3			TRUE	58684.5	0	4877.3	0	138.359	0	0	0	0
MCF10_1ugBoost_TMT16_100cell_IT3S_E_1_02Apr21_Pippin_Rep-21-01-08.04442.04442.3	interact-MCF10_1ugBoost_TMT16_100cell_IT3S_E_1_02Apr21_Pippin_Rep-21-01-08.mod.pep.xml	QFTSSSSIK	n[305]QFTSSSS[167]IK	R	G	9	3	3597.47	1671.87	1671.87	558.298	558.298	1671.87	558.298	-0.0015	0.00137758	21.814	19.897	0.9813	2	0	7	15	5767842	7S(79.9663), 9K(304.2072), N-term(304.2072)				QFT(0.002)S(0.002)S(0.002)S(0.003)S(0.991)IK	0.991	1	TRUE	sp|Q04695|K1C17_HUMAN	Q04695	K1C17_HUMAN	KRT17	Keratin, type I cytoskeletal 17			TRUE	58299.7	211.587	3269.52	0	27.8101	0	0	0	58.5268
MCF10_1ugBoost_TMT16_100cell_IT3S_E_1_02Apr21_Pippin_Rep-21-01-08.03222.03222.2	interact-MCF10_1ugBoost_TMT16_100cell_IT3S_E_1_02Apr21_Pippin_Rep-21-01-08.mod.pep.xml	LDSPTMSR	n[305]LDS[167]PTM[147]SR	K	A	8	2	2370.65	1305.6	1305.6	653.805	653.805	1305.6	653.805	0.0001	0.000878344	20.411	16.183	0.9999	2	0	691	698	601996	3S(79.9663), 6M(15.9949), N-term(304.2072)		LDSPTM(1.000)SR	1	LDS(0.982)PT(0.009)MS(0.009)R	0.982	0.71	TRUE	sp|P19634|SL9A1_HUMAN	P19634	SL9A1_HUMAN	SLC9A1	Sodium/hydrogen exchanger 1			TRUE	60555.4	65.442	2555.91	0	0	0	0	0	0
MCF10_1ugBoost_TMT16_100cell_IT3S_E_1_02Apr21_Pippin_Rep-21-01-08.02986.02986.2	interact-MCF10_1ugBoost_TMT16_100cell_IT3S_E_1_02Apr21_Pippin_Rep-21-01-08.mod.pep.xml	ASGGAQSPLR	n[305]ASGGAQS[167]PLR	R	Y	10	2	2098.07	1326.66	1326.66	664.336	664.337	1326.66	664.338	-0.0022	2.16782e-07	27.25	19.233	0.9999	2	0	57	66	865170	7S(79.9663), N-term(304.2072)				AS(0.017)GGAQS(0.983)PLR	0.983	1	TRUE	sp|Q6NXT1|ANR54_HUMAN	Q6NXT1	ANR54_HUMAN	ANKRD54	Ankyrin repeat domain-containing protein 54			TRUE	61018.7	0	1776.13	0	0	0	0	0	0
MCF10_1ugBoost_TMT16_100cell_IT3S_E_1_02Apr21_Pippin_Rep-21-01-08.04136.04136.2	interact-MCF10_1ugBoost_TMT16_100cell_IT3S_E_1_02Apr21_Pippin_Rep-21-01-08.mod.pep.xml	SGSISVK	n[305]SGS[167]ISVK	R	I	7	2	3281.28	1364.76	1364.76	683.386	683.386	1364.76	683.385	0.0006	0.00329649	21.353	17.505	0.9986	2	0	724	730	571722	3S(79.9663), 7K(304.2072), N-term(304.2072)				S(0.006)GS(0.988)IS(0.007)VK	0.988	0.87	TRUE	sp|Q8TF01|PNISR_HUMAN	Q8TF01	PNISR_HUMAN	PNISR	Arginine/serine-rich protein PNISR			TRUE	59639.7	95.8455	2337.71	0	0	0	0	0	66.6407
MCF10_1ugBoost_TMT16_100cell_IT3S_E_1_02Apr21_Pippin_Rep-21-01-08.04032.04032.3	interact-MCF10_1ugBoost_TMT16_100cell_IT3S_E_1_02Apr21_Pippin_Rep-21-01-08.mod.pep.xml	RVALSDDETK	n[305]RVALS[167]DDETK	K	E	10	3	3175.94	1820.95	1820.95	607.992	607.992	1820.95	607.992	0.0017	9.9003e-10	25.792	17.646	0.9999	2	1	303	312	592044	10K(304.2072), 5S(79.9663), N-term(304.2072)				RVALS(0.978)DDET(0.022)K	0.978	1	TRUE	sp|Q15054|DPOD3_HUMAN	Q15054	DPOD3_HUMAN	POLD3	DNA polymerase delta subunit 3			TRUE	57561.7	59.5472	3090.89	0	38.5288	0	0	0	94.4062
MCF10_1ugBoost_TMT16_100cell_IT3S_E_1_02Apr21_Pippin_Rep-21-01-08.02830.02830.3	interact-MCF10_1ugBoost_TMT16_100cell_IT3S_E_1_02Apr21_Pippin_Rep-21-01-08.mod.pep.xml	TASLNQRPR	n[305]TAS[167]LNQRPR	R	T	9	3	1924.07	1425.74	1425.74	476.254	476.255	1425.74	476.254	0.0017	0.033266	13.412	11.031	0.9425	2	0	229	237	803449	3S(79.9663), N-term(304.2072)				T(0.007)AS(0.993)LNQRPR	0.993	1	TRUE	sp|Q8IZP0|ABI1_HUMAN	Q8IZP0	ABI1_HUMAN	ABI1	Abl interactor 1			TRUE	58046.2	236.105	2989.46	0	31.3273	0	0	0	72.8204
MCF10_1ugBoost_TMT16_100cell_IT3S_E_1_02Apr21_Pippin_Rep-21-01-08.02912.02912.3	interact-MCF10_1ugBoost_TMT16_100cell_IT3S_E_1_02Apr21_Pippin_Rep-21-01-08.mod.pep.xml	EERLSPR	n[305]EERLS[167]PR	R	E	7	3	2019.77	1269.64	1269.64	424.22	424.221	1269.64	424.221	0.0008	0.00334882	19.678	13.902	1	2	1	141	147	756641	5S(79.9663), N-term(304.2072)				EERLS(1.000)PR	1	1	TRUE	sp|Q6NYC8|PPR18_HUMAN	Q6NYC8	PPR18_HUMAN	PPP1R18	Phostensin			TRUE	56311.3	100.427	3263.13	0	30.0066	0	14.8558	0	160.625
MCF10_1ugBoost_TMT16_100cell_IT3S_E_1_02Apr21_Pippin_Rep-21-01-08.02452.02452.3	interact-MCF10_1ugBoost_TMT16_100cell_IT3S_E_1_02Apr21_Pippin_Rep-21-01-08.mod.pep.xml	SRPVSMDAR	n[305]SRPVS[167]M[147]DAR	K	I	9	3	1417.61	1417.67	1417.67	473.564	473.564	1417.67	473.564	-0.0014	3.41229e-06	24.906	17.276	1	2	0	413	421	826831	5S(79.9663), 6M(15.9949), N-term(304.2072)		SRPVSM(1.000)DAR	1	S(0.008)RPVS(0.992)MDAR	0.992	0.98	TRUE	sp|O94804|STK10_HUMAN	O94804	STK10_HUMAN	STK10	Serine/threonine-protein kinase 10			TRUE	57812.6	69.7508	3006.59	15.5798	0	0	0	0	22.8687
MCF10_1ugBoost_TMT16_100cell_IT3S_E_1_02Apr21_Pippin_Rep-21-01-08.02532.02532.3	interact-MCF10_1ugBoost_TMT16_100cell_IT3S_E_1_02Apr21_Pippin_Rep-21-01-08.mod.pep.xml	RRPSPQPSPR	n[305]RRPS[167]PQPSPR	R	D	10	3	1535.67	1560.82	1560.82	521.281	521.281	1560.82	521.281	-0.0001	2.54692e-05	22.925	15.009	1	2	1	2699	2708	1.6481e+06	4S(79.9663), N-term(304.2072)				RRPS(0.989)PQPS(0.011)PR	0.989	0.88	TRUE	sp|Q9UQ35|SRRM2_HUMAN	Q9UQ35	SRRM2_HUMAN	SRRM2	Serine/arginine repetitive matrix protein 2			TRUE	56628.6	48.7987	3064.47	0	0	0	0	0	65.4175
MCF10_1ugBoost_TMT16_100cell_IT3S_E_1_02Apr21_Pippin_Rep-21-01-08.03470.03470.3	interact-MCF10_1ugBoost_TMT16_100cell_IT3S_E_1_02Apr21_Pippin_Rep-21-01-08.mod.pep.xml	ETERASPIK	n[305]ETERAS[167]PIK	K	M	9	3	2630.04	1717.93	1717.92	573.649	573.649	1717.93	573.649	-0.0009	1.05591e-05	21.784	14.623	1	2	1	353	361	5.31211e+06	6S(79.9663), 9K(304.2072), N-term(304.2072)				ET(0.007)ERAS(0.993)PIK	0.993	1	TRUE	sp|P27816|MAP4_HUMAN	P27816	MAP4_HUMAN	MAP4	Microtubule-associated protein 4			TRUE	56501.7	104.854	3067.97	0	0	0	0	0	287.591
MCF10_1ugBoost_TMT16_100cell_IT3S_E_1_02Apr21_Pippin_Rep-21-01-08.03196.03196.3	interact-MCF10_1ugBoost_TMT16_100cell_IT3S_E_1_02Apr21_Pippin_Rep-21-01-08.mod.pep.xml	RDSLGTYSSR	n[305]RDS[167]LGTYSSR	K	D	10	3	2342.03	1524.73	1524.73	509.249	509.249	1524.73	509.249	-0.0003	1.38571e-09	28.056	21.381	1	2	1	870	879	988289	3S(79.9663), N-term(304.2072)				RDS(0.991)LGT(0.002)Y(0.002)S(0.002)S(0.002)R	0.991	1	TRUE	sp|Q9C0C2|TB182_HUMAN	Q9C0C2	TB182_HUMAN	TNKS1BP1	182 kDa tankyrase-1-binding protein			TRUE	56695.7	82.2781	3291.36	0	0	0	0	0	0
MCF10_1ugBoost_TMT16_100cell_IT3S_E_1_02Apr21_Pippin_Rep-21-01-08.03510.03510.3	interact-MCF10_1ugBoost_TMT16_100cell_IT3S_E_1_02Apr21_Pippin_Rep-21-01-08.mod.pep.xml	TVTPASSAK	n[305]TVT[181]PASSAK	K	T	9	3	2667.51	1548.84	1548.84	517.288	517.288	1548.84	517.288	0.0009	0.00087722	22.095	20.216	0.9994	2	0	512	520	732344	3T(79.9663), 9K(304.2072), N-term(304.2072)				T(0.002)VT(0.993)PAS(0.002)S(0.002)AK	0.993	0.95	TRUE	sp|Q16555|DPYL2_HUMAN	Q16555	DPYL2_HUMAN	DPYSL2	Dihydropyrimidinase-related protein 2			TRUE	56186.7	99.8328	3582.31	0	0	0	0	0	0
MCF10_1ugBoost_TMT16_100cell_IT3S_E_1_02Apr21_Pippin_Rep-21-01-08.05200.05200.3	interact-MCF10_1ugBoost_TMT16_100cell_IT3S_E_1_02Apr21_Pippin_Rep-21-01-08.mod.pep.xml	RIDISPSTFRK	n[305]RIDIS[167]PSTFRK	R	H	11	3	4464.15	2007.12	2007.12	670.047	670.046	2007.12	670.046	0.0012	0.0129035	13.897	13.508	0.9997	2	2	678	688	1.0793e+06	11K(304.2072), 5S(79.9663), N-term(304.2072)				RIDIS(0.992)PS(0.004)T(0.004)FRK	0.992	1	TRUE	sp|Q9Y2W1|TR150_HUMAN	Q9Y2W1	TR150_HUMAN	THRAP3	Thyroid hormone receptor-associated protein 3			TRUE	54847.9	152.211	4481.59	0	84.9877	0	0	0	31.5669
MCF10_1ugBoost_TMT16_100cell_IT3S_E_1_02Apr21_Pippin_Rep-21-01-08.03940.03940.3	interact-MCF10_1ugBoost_TMT16_100cell_IT3S_E_1_02Apr21_Pippin_Rep-21-01-08.mod.pep.xml	VQRPSLK	n[305]VQRPS[167]LK	K	M	7	3	3089.5	1514.88	1514.88	505.968	505.968	1514.88	505.968	-0.0008	0.024934	12.687	9.556	0.958	2	0	761	767	1.03439e+06	5S(79.9663), 7K(304.2072), N-term(304.2072)				VQRPS(1.000)LK	1	1	TRUE	sp|Q8IVF2|AHNK2_HUMAN	Q8IVF2	AHNK2_HUMAN	AHNAK2	Protein AHNAK2			TRUE	56366.3	75.4697	3509.24	0	0	0	0	0	0
MCF10_1ugBoost_TMT16_100cell_IT3S_E_1_02Apr21_Pippin_Rep-21-01-08.02290.02290.3	interact-MCF10_1ugBoost_TMT16_100cell_IT3S_E_1_02Apr21_Pippin_Rep-21-01-08.mod.pep.xml	NEEDEGHSNSSPR	n[305]NEEDEGHSNSS[167]PR	K	H	13	3	1170.14	1840.76	1840.75	614.592	614.592	1840.75	614.592	-0.0009	1.73687e-08	32.183	32.167	1	2	0	73	85	2.4749e+06	11S(79.9663), N-term(304.2072)				NEEDEGHS(0.006)NS(0.204)S(0.790)PR	0.79	1	TRUE	sp|Q14103|HNRPD_HUMAN	Q14103	HNRPD_HUMAN	HNRNPD	Heterogeneous nuclear ribonucleoprotein D0			TRUE	56340.4	121.236	2875.31	0	0	0	0	0	29.5977
MCF10_1ugBoost_TMT16_100cell_IT3S_E_1_02Apr21_Pippin_Rep-21-01-08.03134.03134.2	interact-MCF10_1ugBoost_TMT16_100cell_IT3S_E_1_02Apr21_Pippin_Rep-21-01-08.mod.pep.xml	SSSMAAGLER	n[305]SSS[167]M[147]AAGLER	R	N	10	2	2273.37	1407.64	1407.64	704.826	704.826	1407.64	704.827	-0.0014	1e-14	34.355	32.027	1	2	0	364	373	1.01312e+06	3S(79.9663), 4M(15.9949), N-term(304.2072)		SSSM(1.000)AAGLER	1	S(0.004)S(0.006)S(0.989)MAAGLER	0.989	1	TRUE	sp|Q9UQB8|BAIP2_HUMAN	Q9UQB8	BAIP2_HUMAN	BAIAP2	Brain-specific angiogenesis inhibitor 1-associated protein 2			TRUE	57980.5	65.8624	1629.42	0	0	0	0	0	0
MCF10_1ugBoost_TMT16_100cell_IT3S_E_1_02Apr21_Pippin_Rep-21-01-08.04722.04722.2	interact-MCF10_1ugBoost_TMT16_100cell_IT3S_E_1_02Apr21_Pippin_Rep-21-01-08.mod.pep.xml	SWSPPPEVSR	n[305]SWS[167]PPPEVSR	R	S	10	2	3904.73	1524.73	1524.73	763.373	763.373	1524.73	763.372	0.0011	2.09663e-06	24.418	20.537	1	2	0	28	37	915624	3S(79.9663), N-term(304.2072)				S(0.008)WS(0.987)PPPEVS(0.005)R	0.987	0.64	TRUE	sp|Q9NR19|ACSA_HUMAN	Q9NR19	ACSA_HUMAN	ACSS2	Acetyl-coenzyme A synthetase, cytoplasmic			TRUE	55413.4	0	3358.97	0	90.5608	0	0	0	42.5734
MCF10_1ugBoost_TMT16_100cell_IT3S_E_1_02Apr21_Pippin_Rep-21-01-08.04242.04242.3	interact-MCF10_1ugBoost_TMT16_100cell_IT3S_E_1_02Apr21_Pippin_Rep-21-01-08.mod.pep.xml	SPSPAHLPDDPK	n[305]SPS[167]PAHLPDDPK	R	V	12	3	3393.35	1948	1948	650.339	650.339	1948	650.339	0.0002	1.68805e-07	34.821	28.341	1	2	0	599	610	786442	12K(304.2072), 3S(79.9663), N-term(304.2072)				S(0.006)PS(0.994)PAHLPDDPK	0.994	1	TRUE	sp|Q92615|LAR4B_HUMAN	Q92615	LAR4B_HUMAN	LARP4B	La-related protein 4B			TRUE	54726.9	92.2398	4320.18	0	69.3335	0	0	0	0
MCF10_1ugBoost_TMT16_100cell_IT3S_E_1_02Apr21_Pippin_Rep-21-01-08.03776.03776.3	interact-MCF10_1ugBoost_TMT16_100cell_IT3S_E_1_02Apr21_Pippin_Rep-21-01-08.mod.pep.xml	KAPTPQEK	n[305]KAPT[181]PQEK	K	K	8	3	2920.39	1890.08	1890.08	631.035	631.034	1890.08	631.034	0.0006	2.1867e-05	18.509	13.299	0.9938	2	1	328	335	688469	1K(304.2072), 4T(79.9663), 8K(304.2072), N-term(304.2072)				KAPT(1.000)PQEK	1	1	TRUE	sp|P35269|T2FA_HUMAN	P35269	T2FA_HUMAN	GTF2F1	General transcription factor IIF subunit 1			TRUE	55164.8	90.4234	3294.01	0	58.4584	0	0	0	79.0817
MCF10_1ugBoost_TMT16_100cell_IT3S_E_1_02Apr21_Pippin_Rep-21-01-08.04888.04888.2	interact-MCF10_1ugBoost_TMT16_100cell_IT3S_E_1_02Apr21_Pippin_Rep-21-01-08.mod.pep.xml	SMGNLLEK	n[305]S[167]M[147]GNLLEK	R	E	8	2	4099.97	1594.83	1594.83	798.423	798.422	1594.83	798.422	-0.0002	8.96326e-07	25.614	10.403	0.9989	2	0	251	258	605706	1S(79.9663), 2M(15.9949), 8K(304.2072), N-term(304.2072)		SM(1.000)GNLLEK	1	S(1.000)MGNLLEK	1	0.96	TRUE	sp|Q99959|PKP2_HUMAN	Q99959	PKP2_HUMAN	PKP2	Plakophilin-2			TRUE	56298.5	101.09	2386.7	0	0	0	0	0	0
MCF10_1ugBoost_TMT16_100cell_IT3S_E_1_02Apr21_Pippin_Rep-21-01-08.04172.04172.3	interact-MCF10_1ugBoost_TMT16_100cell_IT3S_E_1_02Apr21_Pippin_Rep-21-01-08.mod.pep.xml	RKLSGDQPAAR	n[305]RKLS[167]GDQPAAR	K	T	11	3	3318.61	1886.04	1886.04	629.687	629.686	1886.04	629.687	-0.0029	7e-14	27.279	7.936	1	2	2	1347	1357	1886064	2K(304.2072), 4S(79.9663), N-term(304.2072)				RKLS(1.000)GDQPAAR	1	1	TRUE	sp|Q13428|TCOF_HUMAN	Q13428	TCOF_HUMAN	TCOF1	Treacle protein			TRUE	54872.1	83.0307	3101.45	0	54.7711	0	0	0	64.5026
MCF10_1ugBoost_TMT16_100cell_IT3S_E_1_02Apr21_Pippin_Rep-21-01-08.03002.03002.2	interact-MCF10_1ugBoost_TMT16_100cell_IT3S_E_1_02Apr21_Pippin_Rep-21-01-08.mod.pep.xml	SVSSSSYR	n[305]S[167]VSSSSYR	R	R	8	2	2114.17	1255.58	1255.58	628.796	628.795	1255.58	628.796	-0.0004	2.3845e-08	20.468	16.207	0.9998	2	0	5	12	758322	1S(79.9663), N-term(304.2072)				S(0.989)VS(0.002)S(0.002)S(0.002)S(0.002)Y(0.003)R	0.989	1	TRUE	sp|P08670|VIME_HUMAN	P08670	VIME_HUMAN	VIM	Vimentin			TRUE	57255.5	32.8167	1454.32	0	0	0	0	0	0
MCF10_1ugBoost_TMT16_100cell_IT3S_E_1_02Apr21_Pippin_Rep-21-01-08.05028.05028.3	interact-MCF10_1ugBoost_TMT16_100cell_IT3S_E_1_02Apr21_Pippin_Rep-21-01-08.mod.pep.xml	MSGFIYQGK	n[305]M[147]S[167]GFIYQGK	R	L	9	3	4256.78	1733.87	1733.87	578.965	578.964	1733.87	578.964	0	1.3862e-06	24.316	18.003	1	2	0	517	525	791793	1M(15.9949), 2S(79.9663), 9K(304.2072), N-term(304.2072)		M(1.000)SGFIYQGK	1	MS(0.992)GFIY(0.008)QGK	0.992	1	FALSE	sp|Q14155|ARHG7_HUMAN	Q14155	ARHG7_HUMAN	ARHGEF7	Rho guanine nucleotide exchange factor 7	ARHGEF6	sp|Q15052|ARHG6_HUMAN	TRUE	55389.2	79.4128	2933.31	0	0	0	0	0	0
MCF10_1ugBoost_TMT16_100cell_IT3S_E_1_02Apr21_Pippin_Rep-21-01-08.06453.06453.3	interact-MCF10_1ugBoost_TMT16_100cell_IT3S_E_1_02Apr21_Pippin_Rep-21-01-08.mod.pep.xml	TSSVPEYVYNLHLVENDFVGGR	n[305]TSS[167]VPEYVYNLHLVENDFVGGR	R	S	22	3	5984.32	2878.39	2878.38	960.471	960.468	2878.39	960.469	-0.0046	0	76.012	73.24	1	2	0	80	101	476530	3S(79.9663), N-term(304.2072)				T(0.005)S(0.002)S(0.972)VPEY(0.014)VY(0.007)NLHLVENDFVGGR	0.972	1	TRUE	sp|Q99959|PKP2_HUMAN	Q99959	PKP2_HUMAN	PKP2	Plakophilin-2			TRUE	53071	330.665	3755.06	98.5541	168.935	65.666	84.6182	82.3194	166.23
MCF10_1ugBoost_TMT16_100cell_IT3S_E_1_02Apr21_Pippin_Rep-21-01-08.04438.04438.3	interact-MCF10_1ugBoost_TMT16_100cell_IT3S_E_1_02Apr21_Pippin_Rep-21-01-08.mod.pep.xml	EAVREGSPANWK	n[305]EAVREGS[167]PANWK	K	R	12	3	3594.44	2031.05	2031.04	678.023	678.021	2031.04	678.022	-0.0026	3.834e-11	28.437	9.452	1	2	1	227	238	453610	12K(304.2072), 7S(79.9663), N-term(304.2072)				EAVREGS(1.000)PANWK	1	1	TRUE	sp|O96019|ACL6A_HUMAN	O96019	ACL6A_HUMAN	ACTL6A	Actin-like protein 6A			TRUE	53170.5	145.241	4272.08	0	48.3836	0	0	0	220.462
MCF10_1ugBoost_TMT16_100cell_IT3S_E_1_02Apr21_Pippin_Rep-21-01-08.03344.03344.3	interact-MCF10_1ugBoost_TMT16_100cell_IT3S_E_1_02Apr21_Pippin_Rep-21-01-08.mod.pep.xml	RGRSFIR	n[305]RGRS[167]FIR	K	T	7	3	2497.77	1274.69	1274.69	425.905	425.905	1274.69	425.905	-0.0011	0.000511509	14.274	9.315	0.9985	2	2	370	376	602381	4S(79.9663), N-term(304.2072)				RGRS(1.000)FIR	1	0.99	TRUE	sp|O15013|ARHGA_HUMAN	O15013	ARHGA_HUMAN	ARHGEF10	Rho guanine nucleotide exchange factor 10			TRUE	54880.6	66.245	3044.85	0	39.7261	0	0	0	31.8258
MCF10_1ugBoost_TMT16_100cell_IT3S_E_1_02Apr21_Pippin_Rep-21-01-08.06477.06477.4	interact-MCF10_1ugBoost_TMT16_100cell_IT3S_E_1_02Apr21_Pippin_Rep-21-01-08.mod.pep.xml	GIPLATGDTSPEPELLPGAPLPPPK	n[305]GIPLATGDTS[167]PEPELLPGAPLPPPK	K	E	25	4	5992.46	3151.71	3151.7	788.935	788.933	3151.71	788.934	-0.0048	0	47.03	44.405	1	2	0	33	57	1.21124e+06	10S(79.9663), 25K(304.2072), N-term(304.2072)				GIPLAT(0.004)GDT(0.004)S(0.992)PEPELLPGAPLPPPK	0.992	0.85	TRUE	sp|O75821|EIF3G_HUMAN	O75821	EIF3G_HUMAN	EIF3G	Eukaryotic translation initiation factor 3 subunit G			TRUE	53821.8	0	3978.62	0	0	0	0	0	0
MCF10_1ugBoost_TMT16_100cell_IT3S_E_1_02Apr21_Pippin_Rep-21-01-08.04284.04284.3	interact-MCF10_1ugBoost_TMT16_100cell_IT3S_E_1_02Apr21_Pippin_Rep-21-01-08.mod.pep.xml	LSEEAECPNPSTPSK	n[305]LSEEAECPNPST[181]PSK	K	A	15	3	3437.25	2333.11	2333.11	778.711	778.711	2333.11	778.711	0.0017	5.04967e-09	35.474	31.189	1	2	0	941	955	851995	12T(79.9663), 15K(304.2072), 7C(57.0215), N-term(304.2072)				LS(0.002)EEAECPNPS(0.015)T(0.981)PS(0.002)K	0.981	1	TRUE	sp|O94804|STK10_HUMAN	O94804	STK10_HUMAN	STK10	Serine/threonine-protein kinase 10			TRUE	53766.9	113.074	3928.53	0	50.3304	0	0	0	0
MCF10_1ugBoost_TMT16_100cell_IT3S_E_1_02Apr21_Pippin_Rep-21-01-08.03178.03178.2	interact-MCF10_1ugBoost_TMT16_100cell_IT3S_E_1_02Apr21_Pippin_Rep-21-01-08.mod.pep.xml	SFSENGDR	n[305]SFS[167]ENGDR	R	S	8	2	2320.69	1294.55	1294.55	648.283	648.283	1294.55	648.283	-0.0008	0.00269463	18.778	13.175	0.9966	2	0	123	130	649012	3S(79.9663), N-term(304.2072)				S(0.007)FS(0.993)ENGDR	0.993	0.96	TRUE	sp|P47974|TISD_HUMAN	P47974	TISD_HUMAN	ZFP36L2	mRNA decay activator protein ZFP36L2			TRUE	55888.3	38.8233	1830.97	0	0	0	0	0	0
MCF10_1ugBoost_TMT16_100cell_IT3S_E_1_02Apr21_Pippin_Rep-21-01-08.05845.05845.3	interact-MCF10_1ugBoost_TMT16_100cell_IT3S_E_1_02Apr21_Pippin_Rep-21-01-08.mod.pep.xml	ELSNSPLRENSFGSPLEFR	n[305]ELSNS[167]PLRENSFGSPLEFR	K	N	19	3	5297.38	2562.24	2562.24	855.089	855.088	2562.24	855.089	-0.0024	0	47.388	42.248	1	2	1	1316	1334	1.29747e+06	5S(79.9663), N-term(304.2072)				ELS(0.005)NS(0.988)PLRENS(0.003)FGS(0.003)PLEFR	0.988	0.77	TRUE	sp|Q9UQ35|SRRM2_HUMAN	Q9UQ35	SRRM2_HUMAN	SRRM2	Serine/arginine repetitive matrix protein 2			TRUE	53060.2	126.356	3644.47	0	41.766	0	0	0	20.3669
MCF10_1ugBoost_TMT16_100cell_IT3S_E_1_02Apr21_Pippin_Rep-21-01-08.03558.03558.3	interact-MCF10_1ugBoost_TMT16_100cell_IT3S_E_1_02Apr21_Pippin_Rep-21-01-08.mod.pep.xml	VGGSSVDLHR	n[305]VGGS[167]SVDLHR	R	F	10	3	2711.23	1409.7	1409.7	470.907	470.906	1409.7	470.907	-0.0012	1.02561e-05	27.79	25.842	1	2	0	265	274	1646246	4S(79.9663), N-term(304.2072)				VGGS(0.918)S(0.082)VDLHR	0.918	0.98	TRUE	sp|O60716|CTND1_HUMAN	O60716	CTND1_HUMAN	CTNND1	Catenin delta-1			TRUE	54645.5	66.9405	2957.69	0	0	0	0	0	0
MCF10_1ugBoost_TMT16_100cell_IT3S_E_1_02Apr21_Pippin_Rep-21-01-08.03136.03136.2	interact-MCF10_1ugBoost_TMT16_100cell_IT3S_E_1_02Apr21_Pippin_Rep-21-01-08.mod.pep.xml	GTPSQSPVVGR	n[305]GTPSQS[167]PVVGR	K	S	11	2	2275.03	1467.74	1467.74	734.878	734.878	1467.74	734.878	0.0006	6.583e-10	32.501	30.5	1	2	0	176	186	1.08394e+06	6S(79.9663), N-term(304.2072)				GT(0.008)PS(0.006)QS(0.986)PVVGR	0.986	1	TRUE	sp|P52594|AGFG1_HUMAN	P52594	AGFG1_HUMAN	AGFG1	Arf-GAP domain and FG repeat-containing protein 1			TRUE	55785.9	31.8488	1701.38	0	0	0	0	0	24.2091
MCF10_1ugBoost_TMT16_100cell_IT3S_E_1_02Apr21_Pippin_Rep-21-01-08.03712.03712.4	interact-MCF10_1ugBoost_TMT16_100cell_IT3S_E_1_02Apr21_Pippin_Rep-21-01-08.mod.pep.xml	ATAPQTQHVSPMRQVEPPAK	n[305]ATAPQTQHVS[167]PM[147]RQVEPPAK	R	K	20	4	2865.59	2876.49	2876.48	720.129	720.128	2876.49	720.129	-0.0019	0	64.695	51.085	1	2	1	124	143	1.19337e+06	10S(79.9663), 12M(15.9949), 20K(304.2072), N-term(304.2072)		ATAPQTQHVSPM(1.000)RQVEPPAK	1	AT(0.009)APQT(0.020)QHVS(0.971)PMRQVEPPAK	0.971	0.99	TRUE	sp|P29692|EF1D_HUMAN	P29692	EF1D_HUMAN	EEF1D	Elongation factor 1-delta			TRUE	54204.4	84.8678	3135.15	0	0	0	0	0	0
MCF10_1ugBoost_TMT16_100cell_IT3S_E_1_02Apr21_Pippin_Rep-21-01-08.03106.03106.3	interact-MCF10_1ugBoost_TMT16_100cell_IT3S_E_1_02Apr21_Pippin_Rep-21-01-08.mod.pep.xml	GRSIDQDYER	n[305]GRS[167]IDQDYER	R	A	10	3	2241.54	1621.74	1621.74	541.588	541.588	1621.74	541.588	0.0006	4.5e-13	31.015	20.392	1	2	1	242	251	1072235	3S(79.9663), N-term(304.2072)				GRS(0.987)IDQDY(0.013)ER	0.987	1	TRUE	sp|Q9UDY2|ZO2_HUMAN	Q9UDY2	ZO2_HUMAN	TJP2	Tight junction protein ZO-2			TRUE	53068.4	106.739	3199.8	0	0	0	0	0	59.8657
MCF10_1ugBoost_TMT16_100cell_IT3S_E_1_02Apr21_Pippin_Rep-21-01-08.03878.03878.2	interact-MCF10_1ugBoost_TMT16_100cell_IT3S_E_1_02Apr21_Pippin_Rep-21-01-08.mod.pep.xml	EVSPEVVR	n[305]EVS[167]PEVVR	K	S	8	2	3017.93	1297.66	1297.66	649.838	649.838	1297.66	649.837	0.0007	1.66916e-07	23.957	10.906	0.9999	2	0	196	203	766367	3S(79.9663), N-term(304.2072)				EVS(1.000)PEVVR	1	0.97	TRUE	sp|Q5T200|ZC3HD_HUMAN	Q5T200	ZC3HD_HUMAN	ZC3H13	Zinc finger CCCH domain-containing protein 13			TRUE	54094.9	55.4351	1923.86	0	0	0	0	0	85.6232
MCF10_1ugBoost_TMT16_100cell_IT3S_E_1_02Apr21_Pippin_Rep-21-01-08.04030.04030.3	interact-MCF10_1ugBoost_TMT16_100cell_IT3S_E_1_02Apr21_Pippin_Rep-21-01-08.mod.pep.xml	SRSDIDVNAAASAK	n[305]SRS[167]DIDVNAAASAK	R	S	14	3	3174.63	2092.08	2092.08	698.367	698.367	2092.08	698.367	-0.0002	0	51.374	46.282	1	2	1	598	611	1.36533e+06	14K(304.2072), 3S(79.9663), N-term(304.2072)				S(0.004)RS(0.991)DIDVNAAAS(0.005)AK	0.991	0.43	TRUE	sp|Q7Z460|CLAP1_HUMAN	Q7Z460	CLAP1_HUMAN	CLASP1	CLIP-associating protein 1			FALSE	52743.7	50.4911	3937.73	0	41.6966	0	0	0	0
MCF10_1ugBoost_TMT16_100cell_IT3S_E_1_02Apr21_Pippin_Rep-21-01-08.03962.03962.3	interact-MCF10_1ugBoost_TMT16_100cell_IT3S_E_1_02Apr21_Pippin_Rep-21-01-08.mod.pep.xml	HGSFVNKPTR	n[305]HGS[167]FVNKPTR	R	G	10	3	3113.15	1829.98	1829.98	611	611	1829.98	611	-0.0009	9.30105e-06	20.693	10.188	0.9993	2	0	137	146	818317	3S(79.9663), 7K(304.2072), N-term(304.2072)				HGS(0.988)FVNKPT(0.012)R	0.988	0.88	TRUE	sp|P29353|SHC1_HUMAN	P29353	SHC1_HUMAN	SHC1	SHC-transforming protein 1			TRUE	53366	134.71	2903.28	0	42.4596	0	0	0	0
MCF10_1ugBoost_TMT16_100cell_IT3S_E_1_02Apr21_Pippin_Rep-21-01-08.04518.04518.2	interact-MCF10_1ugBoost_TMT16_100cell_IT3S_E_1_02Apr21_Pippin_Rep-21-01-08.mod.pep.xml	TSPPLLDR	n[305]TS[167]PPLLDR	R	A	8	2	3670.64	1281.66	1281.67	641.839	641.84	1281.67	641.84	0	3.1735e-06	20.4	18.71	1	2	0	2397	2404	1.46058e+06	2S(79.9663), N-term(304.2072)				T(0.028)S(0.972)PPLLDR	0.972	0.89	TRUE	sp|Q9UQ35|SRRM2_HUMAN	Q9UQ35	SRRM2_HUMAN	SRRM2	Serine/arginine repetitive matrix protein 2			TRUE	53131.7	31.321	1844.16	0	0	0	0	0	133.948
MCF10_1ugBoost_TMT16_100cell_IT3S_E_1_02Apr21_Pippin_Rep-21-01-08.05533.05533.3	interact-MCF10_1ugBoost_TMT16_100cell_IT3S_E_1_02Apr21_Pippin_Rep-21-01-08.mod.pep.xml	IDISPSTFRK	n[305]IDIS[167]PSTFRK	R	H	10	3	4882.66	1851.02	1851.01	618.012	618.012	1851.02	618.012	-0.0022	0.000921711	16.595	13.998	0.9893	2	1	679	688	2.11841e+06	10K(304.2072), 4S(79.9663), N-term(304.2072)				IDIS(0.992)PS(0.004)T(0.004)FRK	0.992	1	TRUE	sp|Q9Y2W1|TR150_HUMAN	Q9Y2W1	TR150_HUMAN	THRAP3	Thyroid hormone receptor-associated protein 3			TRUE	52432.4	73.6026	2755.41	0	20.9796	0	0	0	93.586
MCF10_1ugBoost_TMT16_100cell_IT3S_E_1_02Apr21_Pippin_Rep-21-01-08.03236.03236.3	interact-MCF10_1ugBoost_TMT16_100cell_IT3S_E_1_02Apr21_Pippin_Rep-21-01-08.mod.pep.xml	SPTPKSPPSR	n[305]SPTPKS[167]PPSR	K	K	10	3	2386.19	1740.94	1740.94	581.322	581.321	1740.94	581.321	0.0002	4.02291e-05	20.107	14.927	1	2	1	14	23	1.08321e+06	5K(304.2072), 6S(79.9663), N-term(304.2072)				S(0.004)PT(0.004)PKS(0.988)PPS(0.004)R	0.988	0.97	TRUE	sp|Q9NVD7|PARVA_HUMAN	Q9NVD7	PARVA_HUMAN	PARVA	Alpha-parvin			TRUE	52773.2	64.5543	2825.26	0	0	0	0	0	58.5009
MCF10_1ugBoost_TMT16_100cell_IT3S_E_1_02Apr21_Pippin_Rep-21-01-08.04308.04308.2	interact-MCF10_1ugBoost_TMT16_100cell_IT3S_E_1_02Apr21_Pippin_Rep-21-01-08.mod.pep.xml	DQSPFSK	n[305]DQS[167]PFSK	R	I	7	2	3462.1	1495.76	1495.76	748.885	748.886	1495.76	748.886	0.0002	0.0294206	15.185	10.797	0.974	2	0	685	691	468559	3S(79.9663), 7K(304.2072), N-term(304.2072)				DQS(0.981)PFS(0.019)K	0.981	1	TRUE	sp|Q13427|PPIG_HUMAN	Q13427	PPIG_HUMAN	PPIG	Peptidyl-prolyl cis-trans isomerase G			TRUE	53398	98.679	1879.11	0	20.7399	0	0	0	25.1181
MCF10_1ugBoost_TMT16_100cell_IT3S_E_1_02Apr21_Pippin_Rep-21-01-08.04502.04502.3	interact-MCF10_1ugBoost_TMT16_100cell_IT3S_E_1_02Apr21_Pippin_Rep-21-01-08.mod.pep.xml	KPIETGSPK	n[305]KPIETGS[167]PK	K	T	9	3	3651.73	1948.12	1948.12	650.381	650.38	1948.12	650.381	-0.0035	1.34727e-05	24.21	18.529	1	2	0	443	451	2.74302e+06	1K(304.2072), 7S(79.9663), 9K(304.2072), N-term(304.2072)				KPIET(0.008)GS(0.992)PK	0.992	0.68	TRUE	sp|Q05519|SRS11_HUMAN	Q05519	SRS11_HUMAN	SRSF11	Serine/arginine-rich splicing factor 11			TRUE	51579.3	64.3243	2893.3	0	0	0	0	0	0
MCF10_1ugBoost_TMT16_100cell_IT3S_E_1_02Apr21_Pippin_Rep-21-01-08.02784.02784.3	interact-MCF10_1ugBoost_TMT16_100cell_IT3S_E_1_02Apr21_Pippin_Rep-21-01-08.mod.pep.xml	ATAPQTQHVSPMR	n[305]ATAPQTQHVS[167]PM[147]R	R	Q	13	3	1868.91	1822.87	1822.88	608.631	608.633	1822.87	608.631	0.0039	0	41.21	31.969	1	2	0	124	136	4.3936e+06	10S(79.9663), 12M(15.9949), N-term(304.2072)		ATAPQTQHVSPM(1.000)R	1	AT(0.005)APQT(0.007)QHVS(0.988)PMR	0.988	1	TRUE	sp|P29692|EF1D_HUMAN	P29692	EF1D_HUMAN	EEF1D	Elongation factor 1-delta			TRUE	52186.6	91.1728	2708.57	0	18.8428	0	0	0	20.8675
MCF10_1ugBoost_TMT16_100cell_IT3S_E_1_02Apr21_Pippin_Rep-21-01-08.02922.02922.3	interact-MCF10_1ugBoost_TMT16_100cell_IT3S_E_1_02Apr21_Pippin_Rep-21-01-08.mod.pep.xml	RGFSANSAR	n[305]RGFS[167]ANSAR	R	L	9	3	2031.82	1348.66	1348.66	450.56	450.56	1348.66	450.56	0.0014	5.32831e-08	21.49	17.471	1	2	1	16	24	372491	4S(79.9663), N-term(304.2072)				RGFS(0.986)ANS(0.014)AR	0.986	1	FALSE	sp|P02538|K2C6A_HUMAN	P02538	K2C6A_HUMAN	KRT6A	Keratin, type II cytoskeletal 6A	KRT6B, KRT6C	sp|P04259|K2C6B_HUMAN, sp|P48668|K2C6C_HUMAN	TRUE	49371.2	55.7345	2789.91	0	0	0	0	0	305.59
MCF10_1ugBoost_TMT16_100cell_IT3S_E_1_02Apr21_Pippin_Rep-21-01-08.04856.04856.3	interact-MCF10_1ugBoost_TMT16_100cell_IT3S_E_1_02Apr21_Pippin_Rep-21-01-08.mod.pep.xml	SGGGGGGGFGRVSLAGACGVGGYGSR	n[305]SGGGGGGGFGRVS[167]LAGACGVGGYGSR	R	S	26	3	4058.91	2640.22	2640.22	881.08	881.08	2640.22	881.08	-0.0012	0	68.402	45.57	1	2	1	38	63	629759	13S(79.9663), 18C(57.0215), N-term(304.2072)				S(0.004)GGGGGGGFGRVS(0.988)LAGACGVGGY(0.004)GS(0.004)R	0.988	1	TRUE	sp|P13647|K2C5_HUMAN	P13647	K2C5_HUMAN	KRT5	Keratin, type II cytoskeletal 5			TRUE	50559.8	73.8723	3707.62	0	51.6029	0	0	0	51.0591
MCF10_1ugBoost_TMT16_100cell_IT3S_E_1_02Apr21_Pippin_Rep-21-01-08.03520.03520.3	interact-MCF10_1ugBoost_TMT16_100cell_IT3S_E_1_02Apr21_Pippin_Rep-21-01-08.mod.pep.xml	SASLPAYRR	n[305]SAS[167]LPAYRR	K	N	9	3	2673.38	1403.73	1403.73	468.916	468.916	1403.72	468.916	0.0008	0.01434	14.535	10.846	0.9936	2	1	583	591	532633	3S(79.9663), N-term(304.2072)				S(0.003)AS(0.993)LPAY(0.004)RR	0.993	1	TRUE	sp|O94929|ABLM3_HUMAN	O94929	ABLM3_HUMAN	ABLIM3	Actin-binding LIM protein 3			TRUE	51164.3	605.644	2818.17	0	0	0	0	0	24.4079
MCF10_1ugBoost_TMT16_100cell_IT3S_E_1_02Apr21_Pippin_Rep-21-01-08.04814.04814.3	interact-MCF10_1ugBoost_TMT16_100cell_IT3S_E_1_02Apr21_Pippin_Rep-21-01-08.mod.pep.xml	GPPDFSSDEEREPTPVLGSGAAAAGR	n[305]GPPDFSSDEEREPT[181]PVLGSGAAAAGR	K	S	26	3	4007.96	2953.38	2953.38	985.467	985.468	2953.38	985.467	0.0036	0	75.058	61.655	1	2	1	61	86	842430	14T(79.9663), N-term(304.2072)				GPPDFS(0.009)S(0.009)DEEREPT(0.979)PVLGS(0.003)GAAAAGR	0.979	1	FALSE	sp|P42167|LAP2B_HUMAN	P42167	LAP2B_HUMAN	TMPO	Lamina-associated polypeptide 2, isoforms beta/gamma		sp|P42166|LAP2A_HUMAN	TRUE	51015.4	120.18	3541.03	0	0	0	0	0	0
MCF10_1ugBoost_TMT16_100cell_IT3S_E_1_02Apr21_Pippin_Rep-21-01-08.03304.03304.2	interact-MCF10_1ugBoost_TMT16_100cell_IT3S_E_1_02Apr21_Pippin_Rep-21-01-08.mod.pep.xml	EQSEVSVSPR	n[305]EQSEVSVS[167]PR	K	A	10	2	2455.44	1500.72	1500.71	751.365	751.364	1500.71	751.365	-0.0008	8.7042e-06	23.571	19.431	0.9998	2	0	25	34	1.41785e+06	8S(79.9663), N-term(304.2072)				EQS(0.003)EVS(0.004)VS(0.993)PR	0.993	0.97	TRUE	sp|Q7L4I2|RSRC2_HUMAN	Q7L4I2	RSRC2_HUMAN	RSRC2	Arginine/serine-rich coiled-coil protein 2			TRUE	51863	51.5704	1577.95	0	0	0	0	0	152.193
MCF10_1ugBoost_TMT16_100cell_IT3S_E_1_02Apr21_Pippin_Rep-21-01-08.04058.04058.2	interact-MCF10_1ugBoost_TMT16_100cell_IT3S_E_1_02Apr21_Pippin_Rep-21-01-08.mod.pep.xml	SSPLPAK	n[305]SS[167]PLPAK	K	G	7	2	3196.69	1386.78	1386.77	694.396	694.394	1386.78	694.396	-0.0026	0.00160384	20.22	18.331	0.9978	2	0	216	222	639053	2S(79.9663), 7K(304.2072), N-term(304.2072)				S(0.013)S(0.987)PLPAK	0.987	1	TRUE	sp|Q7L2J0|MEPCE_HUMAN	Q7L2J0	MEPCE_HUMAN	MEPCE	7SK snRNA methylphosphate capping enzyme			TRUE	52372	36.639	1914.64	0	0	0	0	0	53.1225
MCF10_1ugBoost_TMT16_100cell_IT3S_E_1_02Apr21_Pippin_Rep-21-01-08.04422.04422.2	interact-MCF10_1ugBoost_TMT16_100cell_IT3S_E_1_02Apr21_Pippin_Rep-21-01-08.mod.pep.xml	SLEQDALR	n[305]S[167]LEQDALR	K	A	8	2	3576.77	1314.65	1314.65	658.331	658.332	1314.65	658.332	-0.0017	1.62546e-05	21.528	11.969	1	2	0	1508	1515	711850	1S(79.9663), N-term(304.2072)				S(1.000)LEQDALR	1	0.87	TRUE	sp|Q14160|SCRIB_HUMAN	Q14160	SCRIB_HUMAN	SCRIB	Protein scribble homolog			TRUE	51854.5	46.5947	2193.66	0	0	0	0	0	26.4802
MCF10_1ugBoost_TMT16_100cell_IT3S_E_1_02Apr21_Pippin_Rep-21-01-08.03924.03924.3	interact-MCF10_1ugBoost_TMT16_100cell_IT3S_E_1_02Apr21_Pippin_Rep-21-01-08.mod.pep.xml	RAPSPGAYK	n[305]RAPS[167]PGAYK	K	T	9	3	3066.48	1633.88	1633.88	545.635	545.635	1633.88	545.635	-0.0009	1.61848e-05	22.567	16.79	0.9964	2	1	642	650	527000	4S(79.9663), 9K(304.2072), N-term(304.2072)				RAPS(0.986)PGAY(0.014)K	0.986	1	TRUE	sp|P54259|ATN1_HUMAN	P54259	ATN1_HUMAN	ATN1	Atrophin-1			TRUE	50809.2	116.086	2964.88	0	27.0716	0	0	0	38.7861
MCF10_1ugBoost_TMT16_100cell_IT3S_E_1_02Apr21_Pippin_Rep-21-01-08.02998.02998.3	interact-MCF10_1ugBoost_TMT16_100cell_IT3S_E_1_02Apr21_Pippin_Rep-21-01-08.mod.pep.xml	GPGQPSSPQRLDR	n[305]GPGQPSS[167]PQRLDR	K	L	13	3	2110.95	1777.88	1777.88	593.635	593.634	1777.88	593.634	0.0006	1.899e-11	32.817	28.448	1	2	1	189	201	1.37638e+06	7S(79.9663), N-term(304.2072)				GPGQPS(0.029)S(0.971)PQRLDR	0.971	0.88	TRUE	sp|O95400|CD2B2_HUMAN	O95400	CD2B2_HUMAN	CD2BP2	CD2 antigen cytoplasmic tail-binding protein 2			TRUE	49755	183.459	4160.02	0	73.9641	0	0	0	0
MCF10_1ugBoost_TMT16_100cell_IT3S_E_1_02Apr21_Pippin_Rep-21-01-08.04732.04732.3	interact-MCF10_1ugBoost_TMT16_100cell_IT3S_E_1_02Apr21_Pippin_Rep-21-01-08.mod.pep.xml	CPSPINEHNGLIK	n[305]C[160]PS[167]PINEHNGLIK	K	G	13	3	3915.64	2166.12	2166.12	723.047	723.047	2166.12	723.046	0.0046	5.28e-12	43.612	12.477	1	2	0	211	223	452523	13K(304.2072), 1C(57.0215), 3S(79.9663), N-term(304.2072)				CPS(1.000)PINEHNGLIK	1	1	TRUE	sp|Q9Y2H6|FND3A_HUMAN	Q9Y2H6	FND3A_HUMAN	FNDC3A	Fibronectin type-III domain-containing protein 3A			TRUE	50228.3	93.7167	3762.84	0	64.2521	0	0	0	0
MCF10_1ugBoost_TMT16_100cell_IT3S_E_1_02Apr21_Pippin_Rep-21-01-08.02980.02980.3	interact-MCF10_1ugBoost_TMT16_100cell_IT3S_E_1_02Apr21_Pippin_Rep-21-01-08.mod.pep.xml	MDRTPEK	n[305]M[147]DRT[181]PEK	K	D	7	3	2093.24	1579.79	1579.79	527.605	527.605	1579.79	527.605	-0.0007	0.00237222	15.478	11.121	0.9998	2	1	1191	1197	510269	1M(15.9949), 4T(79.9663), 7K(304.2072), N-term(304.2072)		M(1.000)DRTPEK	1	MDRT(1.000)PEK	1	1	TRUE	sp|Q7Z6E9|RBBP6_HUMAN	Q7Z6E9	RBBP6_HUMAN	RBBP6	E3 ubiquitin-protein ligase RBBP6			TRUE	50645.6	85.5167	2921.84	0	0	0	0	0	74.9645
MCF10_1ugBoost_TMT16_100cell_IT3S_E_1_02Apr21_Pippin_Rep-21-01-08.03098.03098.3	interact-MCF10_1ugBoost_TMT16_100cell_IT3S_E_1_02Apr21_Pippin_Rep-21-01-08.mod.pep.xml	VDGPRSPSYGR	n[305]VDGPRS[167]PSYGR	K	S	11	3	2229.48	1573.76	1573.76	525.593	525.593	1573.76	525.593	-0.0004	2.91776e-08	29.07	26.505	1	2	1	194	204	2.0515e+06	6S(79.9663), N-term(304.2072)				VDGPRS(0.992)PS(0.004)Y(0.004)GR	0.992	1	TRUE	sp|Q07955|SRSF1_HUMAN	Q07955	SRSF1_HUMAN	SRSF1	Serine/arginine-rich splicing factor 1			TRUE	50208.4	86.9017	3105.98	0	0	0	0	0	46.0414
MCF10_1ugBoost_TMT16_100cell_IT3S_E_1_02Apr21_Pippin_Rep-21-01-08.04388.04388.3	interact-MCF10_1ugBoost_TMT16_100cell_IT3S_E_1_02Apr21_Pippin_Rep-21-01-08.mod.pep.xml	RRSPPADAIPK	n[305]RRS[167]PPADAIPK	K	S	11	3	3546.3	1895.06	1895.06	632.695	632.695	1895.06	632.695	0.0006	6.8728e-07	26.868	10.364	1	2	2	9	19	869279	11K(304.2072), 3S(79.9663), N-term(304.2072)				RRS(1.000)PPADAIPK	1	0.5	TRUE	sp|P18754|RCC1_HUMAN	P18754	RCC1_HUMAN	RCC1	Regulator of chromosome condensation			TRUE	50584.6	0	2475.76	0	0	0	0	0	48.6988
MCF10_1ugBoost_TMT16_100cell_IT3S_E_1_02Apr21_Pippin_Rep-21-01-08.04046.04046.3	interact-MCF10_1ugBoost_TMT16_100cell_IT3S_E_1_02Apr21_Pippin_Rep-21-01-08.mod.pep.xml	RHSVTLPSSK	n[305]RHS[167]VTLPSSK	R	F	10	3	3186.09	1798.99	1798.99	600.672	600.672	1799	600.672	-0.0002	4.2859e-07	28.947	26.517	1	2	1	52	61	738009	10K(304.2072), 3S(79.9663), N-term(304.2072)				RHS(0.989)VT(0.005)LPS(0.003)S(0.003)K	0.989	0.96	TRUE	sp|Q07352|TISB_HUMAN	Q07352	TISB_HUMAN	ZFP36L1	mRNA decay activator protein ZFP36L1			TRUE	51299.9	0	2334.36	0	0	0	0	0	44.0295
MCF10_1ugBoost_TMT16_100cell_IT3S_E_1_02Apr21_Pippin_Rep-21-01-08.03750.03750.3	interact-MCF10_1ugBoost_TMT16_100cell_IT3S_E_1_02Apr21_Pippin_Rep-21-01-08.mod.pep.xml	EVSDDEAEEK	n[305]EVS[167]DDEAEEK	K	E	10	3	2892.01	1837.85	1837.85	613.623	613.623	1837.85	613.623	-0.0019	0.00402465	24.442	11.961	0.9878	2	0	229	238	1.57993e+06	10K(304.2072), 3S(79.9663), N-term(304.2072)				EVS(1.000)DDEAEEK	1	0.99	TRUE	sp|P07900|HS90A_HUMAN	P07900	HS90A_HUMAN	HSP90AA1	Heat shock protein HSP 90-alpha			TRUE	50462.1	0	2356.33	0	0	0	0	0	119.633
MCF10_1ugBoost_TMT16_100cell_IT3S_E_1_02Apr21_Pippin_Rep-21-01-08.04430.04430.3	interact-MCF10_1ugBoost_TMT16_100cell_IT3S_E_1_02Apr21_Pippin_Rep-21-01-08.mod.pep.xml	RLSMEIEK	n[305]RLS[167]M[147]EIEK	K	E	8	3	3587.51	1708.91	1708.9	570.643	570.642	1708.91	570.643	-0.0031	3.62086e-06	21.992	16.462	1	2	1	516	523	601986	3S(79.9663), 4M(15.9949), 8K(304.2072), N-term(304.2072)		RLSM(1.000)EIEK	1	RLS(1.000)MEIEK	1	0.99	TRUE	sp|P35240|MERL_HUMAN	P35240	MERL_HUMAN	NF2	Merlin			TRUE	49664	83.2234	3360.13	0	80.8002	0	0	0	0
MCF10_1ugBoost_TMT16_100cell_IT3S_E_1_02Apr21_Pippin_Rep-21-01-08.04810.04810.3	interact-MCF10_1ugBoost_TMT16_100cell_IT3S_E_1_02Apr21_Pippin_Rep-21-01-08.mod.pep.xml	KPGPPLSPEIR	n[305]KPGPPLS[167]PEIR	R	S	11	3	4004.83	1878.07	1878.06	627.03	627.028	1878.06	627.028	0.0011	0.00360804	17.04	11.879	0.637	2	0	421	431	346114	1K(304.2072), 7S(79.9663), N-term(304.2072)				KPGPPLS(1.000)PEIR	1	0.9	TRUE	sp|Q96JM3|CHAP1_HUMAN	Q96JM3	CHAP1_HUMAN	CHAMP1	Chromosome alignment-maintaining phosphoprotein 1			FALSE	49552.5	68.2861	2878.54	0	0	0	0	0	51.6021
MCF10_1ugBoost_TMT16_100cell_IT3S_E_1_02Apr21_Pippin_Rep-21-01-08.04584.04584.3	interact-MCF10_1ugBoost_TMT16_100cell_IT3S_E_1_02Apr21_Pippin_Rep-21-01-08.mod.pep.xml	SPGHMVILDQTK	n[305]S[167]PGHM[147]VILDQTK	K	G	12	3	3747.98	2029.06	2029.06	677.359	677.359	2029.06	677.359	-0.0009	0	40.11	19.596	1	2	0	553	564	658438	12K(304.2072), 1S(79.9663), 5M(15.9949), N-term(304.2072)		SPGHM(1.000)VILDQTK	1	S(0.991)PGHMVILDQT(0.009)K	0.991	1	TRUE	sp|Q9NWH9|SLTM_HUMAN	Q9NWH9	SLTM_HUMAN	SLTM	SAFB-like transcription modulator			TRUE	48694.2	73.1869	3844.63	0	67.7615	0	0	0	0
MCF10_1ugBoost_TMT16_100cell_IT3S_E_1_02Apr21_Pippin_Rep-21-01-08.03528.03528.3	interact-MCF10_1ugBoost_TMT16_100cell_IT3S_E_1_02Apr21_Pippin_Rep-21-01-08.mod.pep.xml	SHSSPSQIPK	n[305]SHSS[167]PSQIPK	R	K	10	3	2684.07	1755.91	1755.91	586.31	586.309	1754.92	585.981	0.984	0.0583163	16.988	15.219	0.9032	2	0	1033	1042	1.11617e+06	10K(304.2072), 4S(79.9663), N-term(304.2072)	Deamidated(0.984000)			S(0.002)HS(0.004)S(0.989)PS(0.004)QIPK	0.989	0.97	TRUE	sp|Q9H792|PEAK1_HUMAN	Q9H792	PEAK1_HUMAN	PEAK1	Inactive tyrosine-protein kinase PEAK1			TRUE	47683	73.5766	3176.72	0	0	0	0	0	160.57
MCF10_1ugBoost_TMT16_100cell_IT3S_E_1_02Apr21_Pippin_Rep-21-01-08.03824.03824.2	interact-MCF10_1ugBoost_TMT16_100cell_IT3S_E_1_02Apr21_Pippin_Rep-21-01-08.mod.pep.xml	SQSLNIR	n[305]SQS[167]LNIR	R	T	7	2	2967.52	1200.62	1200.62	601.317	601.319	1200.62	601.317	0.0037	0.0102449	16.739	13.037	0.9764	2	0	336	342	1836679	3S(79.9663), N-term(304.2072)				S(0.007)QS(0.993)LNIR	0.993	0.96	TRUE	sp|O00443|P3C2A_HUMAN	O00443	P3C2A_HUMAN	PIK3C2A	Phosphatidylinositol 4-phosphate 3-kinase C2 domain-containing subunit alpha			TRUE	50769.8	0	1650.79	0	0	0	0	0	0
MCF10_1ugBoost_TMT16_100cell_IT3S_E_1_02Apr21_Pippin_Rep-21-01-08.04264.04264.3	interact-MCF10_1ugBoost_TMT16_100cell_IT3S_E_1_02Apr21_Pippin_Rep-21-01-08.mod.pep.xml	AQTPPGPSLSGSK	n[305]AQT[181]PPGPSLSGSK	K	S	13	3	3417.38	1914.01	1914.01	639.011	639.01	1914.01	639.011	-0.0036	0	41.806	26.086	1	2	0	1001	1013	1.38117e+06	13K(304.2072), 3T(79.9663), N-term(304.2072)				AQT(0.993)PPGPS(0.003)LS(0.002)GS(0.002)K	0.993	1	TRUE	sp|Q9UQ35|SRRM2_HUMAN	Q9UQ35	SRRM2_HUMAN	SRRM2	Serine/arginine repetitive matrix protein 2			TRUE	48961.2	99.2181	2542.18	0	38.4397	0	0	0	109.54
MCF10_1ugBoost_TMT16_100cell_IT3S_E_1_02Apr21_Pippin_Rep-21-01-08.03542.03542.3	interact-MCF10_1ugBoost_TMT16_100cell_IT3S_E_1_02Apr21_Pippin_Rep-21-01-08.mod.pep.xml	HTGPNSPDTANDGFVR	n[305]HTGPNS[167]PDTANDGFVR	K	L	16	3	2696.12	2067.93	2067.93	690.319	690.318	2067.93	690.318	-0.0002	5.82975e-09	49.142	43.619	1	2	0	99	114	2.96871e+06	6S(79.9663), N-term(304.2072)				HT(0.004)GPNS(0.992)PDT(0.004)ANDGFVR	0.992	1	FALSE	sp|P31943|HNRH1_HUMAN	P31943	HNRH1_HUMAN	HNRNPH1	Heterogeneous nuclear ribonucleoprotein H	HNRNPH2	sp|P55795|HNRH2_HUMAN	TRUE	48318.7	133.495	3625.87	0	0	0	0	0	0
MCF10_1ugBoost_TMT16_100cell_IT3S_E_1_02Apr21_Pippin_Rep-21-01-08.05373.05373.2	interact-MCF10_1ugBoost_TMT16_100cell_IT3S_E_1_02Apr21_Pippin_Rep-21-01-08.mod.pep.xml	QPTPPFFGR	n[305]QPT[181]PPFFGR	R	D	9	2	4669.25	1429.71	1429.71	715.862	715.861	1429.71	715.861	-0.0002	3.26993e-05	24.66	11.424	0.9996	2	0	204	212	3.60137e+06	3T(79.9663), N-term(304.2072)				QPT(1.000)PPFFGR	1	1	TRUE	sp|Q96PK6|RBM14_HUMAN	Q96PK6	RBM14_HUMAN	RBM14	RNA-binding protein 14			TRUE	49573.5	0	1664.68	0	0	0	0	0	0
MCF10_1ugBoost_TMT16_100cell_IT3S_E_1_02Apr21_Pippin_Rep-21-01-08.03212.03212.2	interact-MCF10_1ugBoost_TMT16_100cell_IT3S_E_1_02Apr21_Pippin_Rep-21-01-08.mod.pep.xml	GSPTSAYPER	n[305]GS[167]PTSAYPER	K	K	10	2	2363.67	1447.67	1447.67	724.841	724.841	1447.67	724.841	0.0013	2.66274e-09	26.242	23.67	1	2	0	869	878	726613	2S(79.9663), N-term(304.2072)				GS(0.988)PT(0.004)S(0.004)AY(0.004)PER	0.988	1	TRUE	sp|Q6ZRV2|FA83H_HUMAN	Q6ZRV2	FA83H_HUMAN	FAM83H	Protein FAM83H			TRUE	49973.1	31.6628	1605.05	0	0	0	0	0	0
MCF10_1ugBoost_TMT16_100cell_IT3S_E_1_02Apr21_Pippin_Rep-21-01-08.04606.04606.3	interact-MCF10_1ugBoost_TMT16_100cell_IT3S_E_1_02Apr21_Pippin_Rep-21-01-08.mod.pep.xml	SSSPTQYGLTK	n[305]SS[167]SPTQYGLTK	R	N	11	3	3772.68	1855.96	1855.96	619.66	619.659	1855.96	619.66	-0.0009	4.87745e-09	34.68	32.401	1	2	0	635	645	890022	11K(304.2072), 2S(79.9663), N-term(304.2072)				S(0.002)S(0.688)S(0.285)PT(0.020)QY(0.003)GLT(0.002)K	0.688	1	TRUE	sp|Q9NYL2|M3K20_HUMAN	Q9NYL2	M3K20_HUMAN	MAP3K20	Mitogen-activated protein kinase kinase kinase 20			TRUE	48146.3	49.0463	2780.04	0	58.6541	0	0	0	89.6545
MCF10_1ugBoost_TMT16_100cell_IT3S_E_1_02Apr21_Pippin_Rep-21-01-08.04576.04576.3	interact-MCF10_1ugBoost_TMT16_100cell_IT3S_E_1_02Apr21_Pippin_Rep-21-01-08.mod.pep.xml	AQLEPVASPAK	n[305]AQLEPVAS[167]PAK	K	K	11	3	3738.8	1797.99	1797.99	600.337	600.337	1797.99	600.337	0	2.14003e-07	28.303	11.015	1	2	0	1428	1438	1.05171e+06	11K(304.2072), 8S(79.9663), N-term(304.2072)				AQLEPVAS(1.000)PAK	1	0.92	TRUE	sp|Q15149|PLEC_HUMAN	Q15149	PLEC_HUMAN	PLEC	Plectin			TRUE	48073.7	0	2557.14	0	0	0	0	0	331.051
MCF10_1ugBoost_TMT16_100cell_IT3S_E_1_02Apr21_Pippin_Rep-21-01-08.03322.03322.3	interact-MCF10_1ugBoost_TMT16_100cell_IT3S_E_1_02Apr21_Pippin_Rep-21-01-08.mod.pep.xml	RTGSNAAQYK	n[305]RTGS[167]NAAQYK	K	Y	10	3	2474.12	1782.93	1782.93	595.316	595.316	1782.93	595.316	-0.0004	6.218e-11	26.527	22.387	1	2	1	545	554	505978	10K(304.2072), 4S(79.9663), N-term(304.2072)				RT(0.004)GS(0.990)NAAQY(0.006)K	0.99	0.92	TRUE	sp|Q8N556|AFAP1_HUMAN	Q8N556	AFAP1_HUMAN	AFAP1	Actin filament-associated protein 1			TRUE	48169	88.5851	2655.31	0	22.2015	0	0	0	31.1115
MCF10_1ugBoost_TMT16_100cell_IT3S_E_1_02Apr21_Pippin_Rep-21-01-08.04560.04560.3	interact-MCF10_1ugBoost_TMT16_100cell_IT3S_E_1_02Apr21_Pippin_Rep-21-01-08.mod.pep.xml	YNLDASEEEDSNKK	n[305]YNLDAS[167]EEEDSNKK	K	K	14	3	3720.18	2633.31	2633.3	878.776	878.774	2633.3	878.775	-0.0024	4.2e-13	37.797	33.002	1	2	1	183	196	299726	13K(304.2072), 14K(304.2072), 6S(79.9663), N-term(304.2072)				Y(0.004)NLDAS(0.990)EEEDS(0.006)NKK	0.99	1	TRUE	sp|O95218|ZRAB2_HUMAN	O95218	ZRAB2_HUMAN	ZRANB2	Zinc finger Ran-binding domain-containing protein 2			TRUE	46006.8	122.397	3822.53	0	43.8563	0	0	0	34.4974
MCF10_1ugBoost_TMT16_100cell_IT3S_E_1_02Apr21_Pippin_Rep-21-01-08.04390.04390.2	interact-MCF10_1ugBoost_TMT16_100cell_IT3S_E_1_02Apr21_Pippin_Rep-21-01-08.mod.pep.xml	SSSPVGLAK	n[305]SSS[167]PVGLAK	R	W	9	2	3547.73	1532.85	1532.85	767.431	767.43	1532.85	767.43	-0.0001	2.36826e-05	28.548	26.474	0.9999	2	0	949	957	469769	3S(79.9663), 9K(304.2072), N-term(304.2072)				S(0.007)S(0.012)S(0.981)PVGLAK	0.981	1	TRUE	sp|Q9NRA8|4ET_HUMAN	Q9NRA8	4ET_HUMAN	EIF4ENIF1	Eukaryotic translation initiation factor 4E transporter			TRUE	47607.8	34.4206	1891.93	0	0	0	0	0	54.2257
MCF10_1ugBoost_TMT16_100cell_IT3S_E_1_02Apr21_Pippin_Rep-21-01-08.03022.03022.2	interact-MCF10_1ugBoost_TMT16_100cell_IT3S_E_1_02Apr21_Pippin_Rep-21-01-08.mod.pep.xml	LCSSSSSDTSSR	n[305]LCS[167]SSSSDTSSR	R	S	12	2	2135.79	1656.7	1656.7	829.357	829.357	1656.7	829.357	0.0003	2.277e-11	35.06	34.677	1	2	0	405	416	653225	2C(57.0215), 3S(79.9663), N-term(304.2072)				LCS(0.987)S(0.002)S(0.002)S(0.002)S(0.002)DT(0.002)S(0.002)S(0.002)R	0.987	1	TRUE	sp|Q86WB0|NIPA_HUMAN	Q86WB0	NIPA_HUMAN	ZC3HC1	Nuclear-interacting partner of ALK			TRUE	48387.8	33.8657	1289.74	0	0	0	0	0	0
MCF10_1ugBoost_TMT16_100cell_IT3S_E_1_02Apr21_Pippin_Rep-21-01-08.06483.06483.4	interact-MCF10_1ugBoost_TMT16_100cell_IT3S_E_1_02Apr21_Pippin_Rep-21-01-08.mod.pep.xml	TQLWASEPGTPPLPTSLPSQNPILK	n[305]TQLWASEPGT[181]PPLPTSLPSQNPILK	R	N	25	4	5994.46	3359.81	3359.8	840.959	840.958	3359.8	840.958	-0.0002	6e-14	42.644	36.263	1	2	0	535	559	417524	10T(79.9663), 25K(304.2072), N-term(304.2072)				T(0.001)QLWAS(0.001)EPGT(0.988)PPLPT(0.002)S(0.002)LPS(0.005)QNPILK	0.988	1	TRUE	sp|Q9BXP5|SRRT_HUMAN	Q9BXP5	SRRT_HUMAN	SRRT	Serrate RNA effector molecule homolog			TRUE	45064.7	203.779	3050.51	187.56	197.477	0	83.9667	0	159.703
MCF10_1ugBoost_TMT16_100cell_IT3S_E_1_02Apr21_Pippin_Rep-21-01-08.04802.04802.3	interact-MCF10_1ugBoost_TMT16_100cell_IT3S_E_1_02Apr21_Pippin_Rep-21-01-08.mod.pep.xml	DRNSWGGFSEK	n[305]DRNS[167]WGGFSEK	R	T	11	3	3999	1969.95	1969.96	657.659	657.659	1969.95	657.659	0.0019	2.8308e-10	30.334	13.742	1	2	1	7	17	508339	11K(304.2072), 4S(79.9663), N-term(304.2072)				DRNS(0.993)WGGFS(0.007)EK	0.993	0.97	TRUE	sp|Q8WXF7|ATLA1_HUMAN	Q8WXF7	ATLA1_HUMAN	ATL1	Atlastin-1			TRUE	46635.8	72.9384	2590.1	0	0	0	0	0	0
MCF10_1ugBoost_TMT16_100cell_IT3S_E_1_02Apr21_Pippin_Rep-21-01-08.03300.03300.3	interact-MCF10_1ugBoost_TMT16_100cell_IT3S_E_1_02Apr21_Pippin_Rep-21-01-08.mod.pep.xml	TVNSTRETPPK	n[305]TVNSTRET[181]PPK	R	S	11	3	2452.08	1917.02	1917.02	640.015	640.014	1917.02	640.014	-0.0017	4.16561e-06	21.613	16.742	1	2	1	44	54	691421	11K(304.2072), 8T(79.9663), N-term(304.2072)				T(0.002)VNS(0.003)T(0.002)RET(0.993)PPK	0.993	0.98	TRUE	sp|Q5SSJ5|HP1B3_HUMAN	Q5SSJ5	HP1B3_HUMAN	HP1BP3	Heterochromatin protein 1-binding protein 3			TRUE	45170.4	55.8482	2301.51	0	0	0	0	0	291.747
MCF10_1ugBoost_TMT16_100cell_IT3S_E_1_02Apr21_Pippin_Rep-21-01-08.05473.05473.4	interact-MCF10_1ugBoost_TMT16_100cell_IT3S_E_1_02Apr21_Pippin_Rep-21-01-08.mod.pep.xml	RNSSEASSGDFLDLK	n[305]RNSS[167]EASSGDFLDLK	R	G	15	4	4803.21	2313.15	2313.15	579.295	579.295	2313.15	579.295	0.0026	2.23459e-07	29.502	29.5	1	2	1	85	99	1.00333e+06	15K(304.2072), 4S(79.9663), N-term(304.2072)				RNS(0.003)S(0.991)EAS(0.003)S(0.003)GDFLDLK	0.991	1	TRUE	sp|Q9UK76|JUPI1_HUMAN	Q9UK76	JUPI1_HUMAN	JPT1	Jupiter microtubule associated homolog 1			TRUE	45979.2	54.9421	2456.81	0	0	0	0	0	63.5452
MCF10_1ugBoost_TMT16_100cell_IT3S_E_1_02Apr21_Pippin_Rep-21-01-08.05004.05004.3	interact-MCF10_1ugBoost_TMT16_100cell_IT3S_E_1_02Apr21_Pippin_Rep-21-01-08.mod.pep.xml	RGSLTLTISGESPK	n[305]RGS[167]LTLTISGESPK	R	A	14	3	4229.85	2133.17	2133.17	712.064	712.064	2133.17	712.064	0.0014	3.7e-13	43.745	34.359	1	2	1	934	947	565936	14K(304.2072), 3S(79.9663), N-term(304.2072)				RGS(0.991)LT(0.002)LT(0.002)IS(0.002)GES(0.002)PK	0.991	0.98	TRUE	sp|Q6ZRV2|FA83H_HUMAN	Q6ZRV2	FA83H_HUMAN	FAM83H	Protein FAM83H			TRUE	46245	104.232	2282.29	0	51.8343	0	0	0	59.7962
MCF10_1ugBoost_TMT16_100cell_IT3S_E_1_02Apr21_Pippin_Rep-21-01-08.03708.03708.2	interact-MCF10_1ugBoost_TMT16_100cell_IT3S_E_1_02Apr21_Pippin_Rep-21-01-08.mod.pep.xml	SAVDLSCSR	n[305]S[167]AVDLSCSR	R	R	9	2	2861.96	1377.63	1377.63	689.821	689.823	1377.63	689.822	0.0026	2.15211e-07	25.467	14.786	0.9999	2	0	123	131	540643	1S(79.9663), 7C(57.0215), N-term(304.2072)				S(0.987)AVDLS(0.006)CS(0.007)R	0.987	0.92	TRUE	sp|Q9Y446|PKP3_HUMAN	Q9Y446	PKP3_HUMAN	PKP3	Plakophilin-3			TRUE	46511.5	31.6881	1985.31	0	0	0	0	0	0
MCF10_1ugBoost_TMT16_100cell_IT3S_E_1_02Apr21_Pippin_Rep-21-01-08.04736.04736.3	interact-MCF10_1ugBoost_TMT16_100cell_IT3S_E_1_02Apr21_Pippin_Rep-21-01-08.mod.pep.xml	IHIDPEIQDGSPTTSR	n[305]IHIDPEIQDGS[167]PTTSR	R	R	16	3	3918.86	2149.04	2149.04	717.354	717.353	2149.04	717.353	0.0002	1.53e-12	49.969	44.493	1	2	0	102	117	3.38662e+06	11S(79.9663), N-term(304.2072)				IHIDPEIQDGS(0.993)PT(0.002)T(0.002)S(0.002)R	0.993	1	TRUE	sp|P50479|PDLI4_HUMAN	P50479	PDLI4_HUMAN	PDLIM4	PDZ and LIM domain protein 4			TRUE	45220.7	82.904	3275.59	0	0	0	0	0	0
MCF10_1ugBoost_TMT16_100cell_IT3S_E_1_02Apr21_Pippin_Rep-21-01-08.03326.03326.3	interact-MCF10_1ugBoost_TMT16_100cell_IT3S_E_1_02Apr21_Pippin_Rep-21-01-08.mod.pep.xml	SRNSPLLER	n[305]SRNS[167]PLLER	R	A	9	3	2478.41	1454.76	1454.75	485.926	485.925	1454.76	485.926	-0.0029	5.869e-05	19.414	15.913	0.9999	2	1	483	491	1.00947e+06	4S(79.9663), N-term(304.2072)				S(0.018)RNS(0.982)PLLER	0.982	0.97	TRUE	sp|Q7KZI7|MARK2_HUMAN	Q7KZI7	MARK2_HUMAN	MARK2	Serine/threonine-protein kinase MARK2			TRUE	45032.7	103.629	2647.22	0	43.875	0	0	0	66.784
MCF10_1ugBoost_TMT16_100cell_IT3S_E_1_02Apr21_Pippin_Rep-21-01-08.03492.03492.3	interact-MCF10_1ugBoost_TMT16_100cell_IT3S_E_1_02Apr21_Pippin_Rep-21-01-08.mod.pep.xml	SSGSPYGGGYGSGGGSGGYGSR	n[305]SSGS[167]PYGGGYGSGGGSGGYGSR	R	R	22	3	2653.9	2293.96	2293.96	765.659	765.659	2293.96	765.659	0	0	55.163	52.402	1	2	0	355	376	2.26656e+06	4S(79.9663), N-term(304.2072)				S(0.001)S(0.002)GS(0.988)PY(0.005)GGGY(0.001)GS(0.001)GGGS(0.001)GGY(0.001)GS(0.001)R	0.988	0.97	TRUE	sp|P51991|ROA3_HUMAN	P51991	ROA3_HUMAN	HNRNPA3	Heterogeneous nuclear ribonucleoprotein A3			TRUE	44194.3	0	4192.41	0	0	0	0	0	0
MCF10_1ugBoost_TMT16_100cell_IT3S_E_1_02Apr21_Pippin_Rep-21-01-08.03268.03268.2	interact-MCF10_1ugBoost_TMT16_100cell_IT3S_E_1_02Apr21_Pippin_Rep-21-01-08.mod.pep.xml	IQPAGNTSPR	n[305]IQPAGNTS[167]PR	R	A	10	2	2420.4	1423.72	1423.72	712.865	712.865	1423.71	712.865	0.0008	2.80273e-09	32.908	28.519	1	2	0	356	365	800778	8S(79.9663), N-term(304.2072)				IQPAGNT(0.010)S(0.990)PR	0.99	0.9	TRUE	sp|P49674|KC1E_HUMAN	P49674	KC1E_HUMAN	CSNK1E	Casein kinase I isoform epsilon			TRUE	46648.4	0	1209.03	0	0	0	0	0	68.7572
MCF10_1ugBoost_TMT16_100cell_IT3S_E_1_02Apr21_Pippin_Rep-21-01-08.04186.04186.3	interact-MCF10_1ugBoost_TMT16_100cell_IT3S_E_1_02Apr21_Pippin_Rep-21-01-08.mod.pep.xml	SVEDRFDQQK	n[305]S[167]VEDRFDQQK	K	N	10	3	3333.37	1938.96	1938.96	647.329	647.329	1938.97	647.331	-0.0052	2.00248e-07	24.378	10.019	0.9997	2	1	1127	1136	670581	10K(304.2072), 1S(79.9663), N-term(304.2072)				S(1.000)VEDRFDQQK	1	1	TRUE	sp|P15924|DESP_HUMAN	P15924	DESP_HUMAN	DSP	Desmoplakin			TRUE	44887.2	48.0779	2002.66	0	0	0	0	0	229.712
MCF10_1ugBoost_TMT16_100cell_IT3S_E_1_02Apr21_Pippin_Rep-21-01-08.04236.04236.3	interact-MCF10_1ugBoost_TMT16_100cell_IT3S_E_1_02Apr21_Pippin_Rep-21-01-08.mod.pep.xml	VGSTENIK	n[305]VGST[181]ENIK	K	H	8	3	3386.52	1534.83	1534.83	512.616	512.616	1534.83	512.616	0.0002	0.00058075	21.806	21.783	1	2	0	939	946	1.52005e+06	4T(79.9663), 8K(304.2072), N-term(304.2072)				VGS(0.073)T(0.927)ENIK	0.927	0.98	TRUE	sp|P27816|MAP4_HUMAN	P27816	MAP4_HUMAN	MAP4	Microtubule-associated protein 4			TRUE	45076.6	117.265	2580.84	0	0	0	0	0	36.1523
MCF10_1ugBoost_TMT16_100cell_IT3S_E_1_02Apr21_Pippin_Rep-21-01-08.03088.03088.3	interact-MCF10_1ugBoost_TMT16_100cell_IT3S_E_1_02Apr21_Pippin_Rep-21-01-08.mod.pep.xml	QQSPQEPK	n[305]QQS[167]PQEPK	K	S	8	3	2219.58	1628.84	1628.84	543.955	543.955	1628.84	543.955	0.0011	0.00103261	19.751	11.629	0.9992	2	0	696	703	1.33777e+06	3S(79.9663), 8K(304.2072), N-term(304.2072)				QQS(1.000)PQEPK	1	1	TRUE	sp|Q9UHB6|LIMA1_HUMAN	Q9UHB6	LIMA1_HUMAN	LIMA1	LIM domain and actin-binding protein 1			TRUE	42681	54.0542	2226.59	0	0	0	0	0	335.481
MCF10_1ugBoost_TMT16_100cell_IT3S_E_1_02Apr21_Pippin_Rep-21-01-08.03368.03368.2	interact-MCF10_1ugBoost_TMT16_100cell_IT3S_E_1_02Apr21_Pippin_Rep-21-01-08.mod.pep.xml	AESGPDLR	n[305]AES[167]GPDLR	R	Y	8	2	2516.93	1227.58	1227.58	614.798	614.797	1227.58	614.798	-0.0017	1.88508e-06	23.726	11.041	1	2	0	20	27	734760	3S(79.9663), N-term(304.2072)				AES(1.000)GPDLR	1	1	TRUE	sp|P15924|DESP_HUMAN	P15924	DESP_HUMAN	DSP	Desmoplakin			TRUE	44789.3	0	1526.12	0	0	0	0	0	76.9163
MCF10_1ugBoost_TMT16_100cell_IT3S_E_1_02Apr21_Pippin_Rep-21-01-08.03784.03784.3	interact-MCF10_1ugBoost_TMT16_100cell_IT3S_E_1_02Apr21_Pippin_Rep-21-01-08.mod.pep.xml	AKPAMPQDSVPSPR	n[305]AKPAM[147]PQDSVPS[167]PR	K	S	14	3	2929.48	2184.13	2184.12	729.049	729.048	2184.13	729.049	-0.0031	2.3507e-10	26.92	20.654	1	2	0	470	483	795926	12S(79.9663), 2K(304.2072), 5M(15.9949), N-term(304.2072)		AKPAM(1.000)PQDSVPSPR	1	AKPAMPQDS(0.007)VPS(0.993)PR	0.993	0.95	TRUE	sp|P53396|ACLY_HUMAN	P53396	ACLY_HUMAN	ACLY	ATP-citrate synthase			TRUE	45064.9	35.3649	2629.98	0	0	0	0	0	0
MCF10_1ugBoost_TMT16_100cell_IT3S_E_1_02Apr21_Pippin_Rep-21-01-08.04044.04044.2	interact-MCF10_1ugBoost_TMT16_100cell_IT3S_E_1_02Apr21_Pippin_Rep-21-01-08.mod.pep.xml	RISLDQQ	n[305]RIS[167]LDQQ	R	-	7	2	3184.48	1242.63	1242.63	622.322	622.322	1242.63	622.322	0.0004	0.00710395	15.094	0	0.9077	2	1	255	261	587635	3S(79.9663), N-term(304.2072)				RIS(1.000)LDQQ	1	0.77	TRUE	sp|Q96PM5|ZN363_HUMAN	Q96PM5	ZN363_HUMAN	RCHY1	RING finger and CHY zinc finger domain-containing protein 1			TRUE	45063.9	53.4783	1972.48	0	0	0	0	0	93.3705
MCF10_1ugBoost_TMT16_100cell_IT3S_E_1_02Apr21_Pippin_Rep-21-01-08.03730.03730.3	interact-MCF10_1ugBoost_TMT16_100cell_IT3S_E_1_02Apr21_Pippin_Rep-21-01-08.mod.pep.xml	GHYEVTGSDDETGK	n[305]GHYEVTGS[167]DDETGK	K	L	14	3	2876.85	2182.01	2182.01	728.343	728.343	2182.01	728.343	0.0007	1.678e-11	42.284	35.249	1	2	0	5834	5847	2.3568e+06	14K(304.2072), 8S(79.9663), N-term(304.2072)				GHY(0.002)EVT(0.002)GS(0.993)DDET(0.002)GK	0.993	1	TRUE	sp|Q09666|AHNK_HUMAN	Q09666	AHNK_HUMAN	AHNAK	Neuroblast differentiation-associated protein AHNAK			TRUE	45038.3	0	2254.76	0	0	0	0	0	0
MCF10_1ugBoost_TMT16_100cell_IT3S_E_1_02Apr21_Pippin_Rep-21-01-08.03278.03278.3	interact-MCF10_1ugBoost_TMT16_100cell_IT3S_E_1_02Apr21_Pippin_Rep-21-01-08.mod.pep.xml	TRLSPPR	n[305]TRLS[167]PPR	R	A	7	3	2429.18	1209.65	1209.66	404.226	404.226	1209.66	404.226	-0.0003	0.0268586	12.823	9.947	0.9981	2	1	579	585	515684	4S(79.9663), N-term(304.2072)				T(0.019)RLS(0.981)PPR	0.981	0.93	TRUE	sp|Q96PK6|RBM14_HUMAN	Q96PK6	RBM14_HUMAN	RBM14	RNA-binding protein 14			TRUE	43789	68.4964	2468.25	15.3913	0	0	16.2737	0	95.3045
MCF10_1ugBoost_TMT16_100cell_IT3S_E_1_02Apr21_Pippin_Rep-21-01-08.03978.03978.2	interact-MCF10_1ugBoost_TMT16_100cell_IT3S_E_1_02Apr21_Pippin_Rep-21-01-08.mod.pep.xml	SLQLMDNR	n[305]S[167]LQLM[147]DNR	K	L	8	2	3132.87	1375.65	1375.65	688.832	688.831	1375.65	688.832	-0.0009	4.82646e-07	21.93	9.335	1	2	0	1766	1773	768357	1S(79.9663), 5M(15.9949), N-term(304.2072)		SLQLM(1.000)DNR	1	S(1.000)LQLMDNR	1	0.76	TRUE	sp|Q9H7D0|DOCK5_HUMAN	Q9H7D0	DOCK5_HUMAN	DOCK5	Dedicator of cytokinesis protein 5			TRUE	45162.1	39.2421	2098.95	0	0	0	0	0	0
MCF10_1ugBoost_TMT16_100cell_IT3S_E_1_02Apr21_Pippin_Rep-21-01-08.03464.03464.3	interact-MCF10_1ugBoost_TMT16_100cell_IT3S_E_1_02Apr21_Pippin_Rep-21-01-08.mod.pep.xml	ISQRDPSPESNK	n[305]ISQRDPS[167]PESNK	K	K	12	3	2623.77	2045.04	2045.04	682.689	682.688	2045.04	682.688	-0.0006	1.33158e-07	26.513	20.296	1	2	1	257	268	559432	12K(304.2072), 7S(79.9663), N-term(304.2072)				IS(0.004)QRDPS(0.989)PES(0.007)NK	0.989	1	TRUE	sp|Q8NDX5|PHC3_HUMAN	Q8NDX5	PHC3_HUMAN	PHC3	Polyhomeotic-like protein 3			TRUE	44317.1	42.9774	2403.37	0	18.2132	0	0	0	38.8014
MCF10_1ugBoost_TMT16_100cell_IT3S_E_1_02Apr21_Pippin_Rep-21-01-08.03610.03610.3	interact-MCF10_1ugBoost_TMT16_100cell_IT3S_E_1_02Apr21_Pippin_Rep-21-01-08.mod.pep.xml	SSPELTRK	n[305]SS[167]PELTRK	R	A	8	3	2759.79	1604.88	1604.88	535.967	535.967	1604.88	535.967	-0.0002	0.00654634	14.612	13.017	0.7801	2	1	1693	1700	392302	2S(79.9663), 8K(304.2072), N-term(304.2072)				S(0.004)S(0.991)PELT(0.004)RK	0.991	0.73	TRUE	sp|Q9UQ35|SRRM2_HUMAN	Q9UQ35	SRRM2_HUMAN	SRRM2	Serine/arginine repetitive matrix protein 2			TRUE	44226	56.3861	2481.93	0	0	0	0	0	56.4542
MCF10_1ugBoost_TMT16_100cell_IT3S_E_1_02Apr21_Pippin_Rep-21-01-08.02924.02924.3	interact-MCF10_1ugBoost_TMT16_100cell_IT3S_E_1_02Apr21_Pippin_Rep-21-01-08.mod.pep.xml	VVTNARSPGAR	n[305]VVTNARS[167]PGAR	K	C	11	3	2034.15	1510.79	1510.79	504.606	504.606	1510.79	504.605	0.0008	1.84907e-09	35.262	18.644	1	2	1	437	447	761299	7S(79.9663), N-term(304.2072)				VVT(0.012)NARS(0.988)PGAR	0.988	1	FALSE	sp|Q15424|SAFB1_HUMAN	Q15424	SAFB1_HUMAN	SAFB	Scaffold attachment factor B1	SAFB2	sp|Q14151|SAFB2_HUMAN	TRUE	43755.3	65.6339	2515.07	0	0	0	0	0	83.7027
MCF10_1ugBoost_TMT16_100cell_IT3S_E_1_02Apr21_Pippin_Rep-21-01-08.04910.04910.3	interact-MCF10_1ugBoost_TMT16_100cell_IT3S_E_1_02Apr21_Pippin_Rep-21-01-08.mod.pep.xml	RYPTPYPDELK	n[305]RYPT[181]PYPDELK	K	N	11	3	4125.4	2066.08	2066.07	689.699	689.698	2066.07	689.698	0.0002	7.36531e-08	24.735	22.644	1	2	1	482	492	326716	11K(304.2072), 4T(79.9663), N-term(304.2072)				RY(0.003)PT(0.989)PY(0.007)PDELK	0.989	1	TRUE	sp|Q96RT1|ERBIN_HUMAN	Q96RT1	ERBIN_HUMAN	ERBIN	Erbin			TRUE	43259	87.6295	3172.57	0	35.8766	0	0	0	0
MCF10_1ugBoost_TMT16_100cell_IT3S_E_1_02Apr21_Pippin_Rep-21-01-08.03764.03764.4	interact-MCF10_1ugBoost_TMT16_100cell_IT3S_E_1_02Apr21_Pippin_Rep-21-01-08.mod.pep.xml	HVDSLSQRSPK	n[305]HVDSLSQRS[167]PK	R	A	11	4	2907.31	1941.03	1941.03	486.266	486.265	1941.03	486.265	-0.0006	1.40996e-09	34.894	26.433	1	2	1	77	87	965193	11K(304.2072), 9S(79.9663), N-term(304.2072)				HVDS(0.009)LS(0.023)QRS(0.968)PK	0.968	0.96	TRUE	sp|Q9UHD8|SEPT9_HUMAN	Q9UHD8	SEPT9_HUMAN	SEPTIN9	Septin-9			TRUE	43377.7	70.8765	2759.09	0	24.9472	0	0	0	37.8904
MCF10_1ugBoost_TMT16_100cell_IT3S_E_1_02Apr21_Pippin_Rep-21-01-08.05715.05715.2	interact-MCF10_1ugBoost_TMT16_100cell_IT3S_E_1_02Apr21_Pippin_Rep-21-01-08.mod.pep.xml	IDISPSTFR	n[305]IDIS[167]PSTFR	R	K	9	2	5124.18	1418.71	1418.71	710.364	710.364	1418.71	710.364	-0.0004	1.12078e-06	25.913	21.353	0.9999	2	0	679	687	1.03737e+06	4S(79.9663), N-term(304.2072)				IDIS(0.990)PS(0.005)T(0.005)FR	0.99	1	TRUE	sp|Q9Y2W1|TR150_HUMAN	Q9Y2W1	TR150_HUMAN	THRAP3	Thyroid hormone receptor-associated protein 3			TRUE	43673.7	27.1685	1490.93	23.0229	0	0	37.6101	0	104.825
MCF10_1ugBoost_TMT16_100cell_IT3S_E_1_02Apr21_Pippin_Rep-21-01-08.03014.03014.3	interact-MCF10_1ugBoost_TMT16_100cell_IT3S_E_1_02Apr21_Pippin_Rep-21-01-08.mod.pep.xml	GGGPGKSPTRGST	n[305]GGGPGKS[167]PTRGST	K	-	13	3	2125.55	1845.96	1845.96	616.327	616.327	1845.96	616.327	-0.0007	0.00734476	15.296	11.337	0.9999	2	2	146	158	484889	6K(304.2072), 7S(79.9663), N-term(304.2072)				GGGPGKS(0.972)PT(0.007)RGS(0.007)T(0.014)	0.972	1	TRUE	sp|Q6NZ67|MZT2B_HUMAN	Q6NZ67	MZT2B_HUMAN	MZT2B	Mitotic-spindle organizing protein 2B			TRUE	42274.6	96.4008	3707.14	0	44.3162	0	0	0	34.316
MCF10_1ugBoost_TMT16_100cell_IT3S_E_1_02Apr21_Pippin_Rep-21-01-08.03700.03700.3	interact-MCF10_1ugBoost_TMT16_100cell_IT3S_E_1_02Apr21_Pippin_Rep-21-01-08.mod.pep.xml	EGFGRQSMSEK	n[305]EGFGRQS[167]M[147]SEK	R	R	11	3	2853.95	1958.94	1958.94	653.988	653.987	1958.94	653.988	-0.0012	0.000394194	15.632	12.132	0.9994	2	1	821	831	493374	11K(304.2072), 7S(79.9663), 8M(15.9949), N-term(304.2072)		EGFGRQSM(1.000)SEK	1	EGFGRQS(0.991)MS(0.009)EK	0.991	0.98	TRUE	sp|Q8TEW0|PARD3_HUMAN	Q8TEW0	PARD3_HUMAN	PARD3	Partitioning defective 3 homolog			TRUE	43053.8	86.5376	2198	0	0	0	0	0	69.5208
MCF10_1ugBoost_TMT16_100cell_IT3S_E_1_02Apr21_Pippin_Rep-21-01-08.02716.02716.3	interact-MCF10_1ugBoost_TMT16_100cell_IT3S_E_1_02Apr21_Pippin_Rep-21-01-08.mod.pep.xml	SVSSSSYRR	n[305]S[167]VSSSSYRR	R	M	9	3	1768.34	1411.68	1411.68	471.566	471.567	1411.68	471.567	-0.0002	0.000253676	14.85	14.492	0.9992	2	1	5	13	576795	1S(79.9663), N-term(304.2072)				S(0.983)VS(0.004)S(0.004)S(0.003)S(0.003)Y(0.003)RR	0.983	1	TRUE	sp|P08670|VIME_HUMAN	P08670	VIME_HUMAN	VIM	Vimentin			TRUE	43413.3	60.5065	2115.26	0	0	0	0	22.2386	25.2565
MCF10_1ugBoost_TMT16_100cell_IT3S_E_1_02Apr21_Pippin_Rep-21-01-08.03170.03170.2	interact-MCF10_1ugBoost_TMT16_100cell_IT3S_E_1_02Apr21_Pippin_Rep-21-01-08.mod.pep.xml	IRANSISR	n[305]IRANS[167]ISR	R	L	8	2	2313.95	1299.7	1299.7	650.857	650.856	1299.7	650.856	-0.0008	5.80019e-07	18.395	17.752	0.9999	2	1	1201	1208	1.26051e+06	5S(79.9663), N-term(304.2072)				IRANS(0.972)IS(0.028)R	0.972	0.94	TRUE	sp|Q5SW79|CE170_HUMAN	Q5SW79	CE170_HUMAN	CEP170	Centrosomal protein of 170 kDa			TRUE	43662.1	56.4196	1845.82	0	0	0	0	0	0
MCF10_1ugBoost_TMT16_100cell_IT3S_E_1_02Apr21_Pippin_Rep-21-01-08.02862.02862.3	interact-MCF10_1ugBoost_TMT16_100cell_IT3S_E_1_02Apr21_Pippin_Rep-21-01-08.mod.pep.xml	CLTPQRER	n[305]C[160]LT[181]PQRER	K	S	8	3	1963.2	1442.7	1442.7	481.908	481.908	1442.7	481.908	0.0004	0.000652913	16.117	8.469	0.9975	2	1	1509	1516	587289	1C(57.0215), 3T(79.9663), N-term(304.2072)				CLT(1.000)PQRER	1	1	TRUE	sp|Q9UQ35|SRRM2_HUMAN	Q9UQ35	SRRM2_HUMAN	SRRM2	Serine/arginine repetitive matrix protein 2			TRUE	42907.5	42.9442	1979.64	0	0	0	0	0	33.6295
MCF10_1ugBoost_TMT16_100cell_IT3S_E_1_02Apr21_Pippin_Rep-21-01-08.05329.05329.3	interact-MCF10_1ugBoost_TMT16_100cell_IT3S_E_1_02Apr21_Pippin_Rep-21-01-08.mod.pep.xml	ASSPPDRIDIFGR	n[305]ASS[167]PPDRIDIFGR	R	T	13	3	4608.33	1813.9	1813.9	605.642	605.642	1813.9	605.642	-0.0013	1.48675e-09	30.867	28.812	1	2	1	75	87	3257485	3S(79.9663), N-term(304.2072)				AS(0.019)S(0.981)PPDRIDIFGR	0.981	0.93	TRUE	sp|Q9NWB6|ARGL1_HUMAN	Q9NWB6	ARGL1_HUMAN	ARGLU1	Arginine and glutamate-rich protein 1			TRUE	41886.6	65.3032	2589.99	0	30.8131	0	0	0	58.5507
MCF10_1ugBoost_TMT16_100cell_IT3S_E_1_02Apr21_Pippin_Rep-21-01-08.03710.03710.3	interact-MCF10_1ugBoost_TMT16_100cell_IT3S_E_1_02Apr21_Pippin_Rep-21-01-08.mod.pep.xml	EEDEEPESPPEK	n[305]EEDEEPES[167]PPEK	K	K	12	3	2864.16	2101.96	2101.96	701.66	701.659	2101.96	701.66	-0.0022	1.97471e-09	30.358	12.505	1	2	0	207	218	2.12242e+06	12K(304.2072), 8S(79.9663), N-term(304.2072)				EEDEEPES(1.000)PPEK	1	1	TRUE	sp|Q9H1E3|NUCKS_HUMAN	Q9H1E3	NUCKS_HUMAN	NUCKS1	Nuclear ubiquitous casein and cyclin-dependent kinase substrate 1			TRUE	41443	59.8011	3201.49	0	0	0	0	0	49.8869
MCF10_1ugBoost_TMT16_100cell_IT3S_E_1_02Apr21_Pippin_Rep-21-01-08.04024.04024.2	interact-MCF10_1ugBoost_TMT16_100cell_IT3S_E_1_02Apr21_Pippin_Rep-21-01-08.mod.pep.xml	LESTSPK	n[305]LESTS[167]PK	K	G	7	2	3170.38	1448.78	1448.78	725.396	725.396	1448.78	725.396	0	0.00654449	20.21	16.536	0.9955	2	0	263	269	770451	5S(79.9663), 7K(304.2072), N-term(304.2072)				LES(0.007)T(0.015)S(0.979)PK	0.979	1	TRUE	sp|Q03111|ENL_HUMAN	Q03111	ENL_HUMAN	MLLT1	Protein ENL			TRUE	42854.5	0	1675.9	0	0	0	0	0	37.8867
MCF10_1ugBoost_TMT16_100cell_IT3S_E_1_02Apr21_Pippin_Rep-21-01-08.03562.03562.2	interact-MCF10_1ugBoost_TMT16_100cell_IT3S_E_1_02Apr21_Pippin_Rep-21-01-08.mod.pep.xml	SLSPGVSR	n[305]SLS[167]PGVSR	K	D	8	2	2714.87	1185.61	1185.61	593.811	593.813	1185.61	593.811	0.0029	0.000174056	21.613	16.06	0.9996	2	0	655	662	627232	3S(79.9663), N-term(304.2072)				S(0.030)LS(0.965)PGVS(0.005)R	0.965	0.83	TRUE	sp|Q9UKV3|ACINU_HUMAN	Q9UKV3	ACINU_HUMAN	ACIN1	Apoptotic chromatin condensation inducer in the nucleus			TRUE	43002.9	0	1348.37	0	0	0	0	0	59.703
MCF10_1ugBoost_TMT16_100cell_IT3S_E_1_02Apr21_Pippin_Rep-21-01-08.03686.03686.3	interact-MCF10_1ugBoost_TMT16_100cell_IT3S_E_1_02Apr21_Pippin_Rep-21-01-08.mod.pep.xml	AAKNSEEEEEEK	n[305]AAKNS[167]EEEEEEK	K	K	12	3	2838.14	2384.19	2384.19	795.738	795.739	2384.19	795.738	0.0017	1.985e-08	28.018	9.39	1	2	1	559	570	321647	12K(304.2072), 3K(304.2072), 5S(79.9663), N-term(304.2072)				AAKNS(1.000)EEEEEEK	1	1	TRUE	sp|Q14978|NOLC1_HUMAN	Q14978	NOLC1_HUMAN	NOLC1	Nucleolar and coiled-body phosphoprotein 1			TRUE	40966.9	134.55	3295.97	0	21.4753	0	0	0	47.2852
MCF10_1ugBoost_TMT16_100cell_IT3S_E_1_02Apr21_Pippin_Rep-21-01-08.04102.04102.2	interact-MCF10_1ugBoost_TMT16_100cell_IT3S_E_1_02Apr21_Pippin_Rep-21-01-08.mod.pep.xml	LNQPGTPTRTAV	n[305]LNQPGT[181]PTRTAV	R	-	12	2	3243.68	1637.85	1637.85	819.931	819.93	1637.85	819.93	-0.0003	1.74133e-07	24.053	17.894	1	2	1	389	400	689626	6T(79.9663), N-term(304.2072)				LNQPGT(0.991)PT(0.004)RT(0.005)AV	0.991	0.98	TRUE	sp|P36507|MP2K2_HUMAN	P36507	MP2K2_HUMAN	MAP2K2	Dual specificity mitogen-activated protein kinase kinase 2			TRUE	42856.1	66.0605	1260.86	0	0	0	0	0	80.2428
MCF10_1ugBoost_TMT16_100cell_IT3S_E_1_02Apr21_Pippin_Rep-21-01-08.04908.04908.3	interact-MCF10_1ugBoost_TMT16_100cell_IT3S_E_1_02Apr21_Pippin_Rep-21-01-08.mod.pep.xml	ILKSPEIQR	n[305]ILKS[167]PEIQR	R	A	9	3	4123.75	1771.02	1771.03	591.349	591.349	1771.03	591.349	0.0001	0.00154976	18.259	11.033	0.9941	2	1	292	300	343408	3K(304.2072), 4S(79.9663), N-term(304.2072)				ILKS(1.000)PEIQR	1	0.97	TRUE	sp|P36578|RL4_HUMAN	P36578	RL4_HUMAN	RPL4	60S ribosomal protein L4			TRUE	41899.2	59.2569	2277.27	0	0	0	0	0	50.4027
MCF10_1ugBoost_TMT16_100cell_IT3S_E_1_02Apr21_Pippin_Rep-21-01-08.03118.03118.3	interact-MCF10_1ugBoost_TMT16_100cell_IT3S_E_1_02Apr21_Pippin_Rep-21-01-08.mod.pep.xml	AVSMDNSNK	n[305]AVS[167]M[147]DNSNK	R	Y	9	3	2254.51	1668.8	1668.8	557.275	557.275	1668.8	557.275	0.0002	0.000580969	18.8	12.611	0.7612	2	0	251	259	886512	3S(79.9663), 4M(15.9949), 9K(304.2072), N-term(304.2072)		AVSM(1.000)DNSNK	1	AVS(0.993)MDNS(0.007)NK	0.993	0.94	TRUE	sp|O43524|FOXO3_HUMAN	O43524	FOXO3_HUMAN	FOXO3	Forkhead box protein O3			TRUE	42363.9	79.9664	2227.14	0	0	0	0	0	0
MCF10_1ugBoost_TMT16_100cell_IT3S_E_1_02Apr21_Pippin_Rep-21-01-08.06179.06179.4	interact-MCF10_1ugBoost_TMT16_100cell_IT3S_E_1_02Apr21_Pippin_Rep-21-01-08.mod.pep.xml	AIGGIILTASHNPGGPNGDFGIK	n[305]AIGGIILTAS[167]HNPGGPNGDFGIK	K	F	23	4	5763.82	2893.54	2893.53	724.393	724.39	2893.53	724.391	-0.0043	0	62.442	54.397	1	2	0	108	130	942222	10S(79.9663), 23K(304.2072), N-term(304.2072)				AIGGIILT(0.006)AS(0.994)HNPGGPNGDFGIK	0.994	1	TRUE	sp|P36871|PGM1_HUMAN	P36871	PGM1_HUMAN	PGM1	Phosphoglucomutase-1			TRUE	41622.7	38.0477	2708.11	0	36.8074	0	0	0	0
MCF10_1ugBoost_TMT16_100cell_IT3S_E_1_02Apr21_Pippin_Rep-21-01-08.06651.06651.3	interact-MCF10_1ugBoost_TMT16_100cell_IT3S_E_1_02Apr21_Pippin_Rep-21-01-08.mod.pep.xml	KNSLISSLEEEVSILNR	n[305]KNS[167]LISSLEEEVSILNR	R	Q	17	3	6070.94	2618.42	2618.42	873.814	873.813	2618.42	873.813	0	2.817e-10	35.081	28.919	1	2	1	1223	1239	317801	1K(304.2072), 3S(79.9663), N-term(304.2072)				KNS(0.979)LIS(0.009)S(0.008)LEEEVS(0.005)ILNR	0.979	0.96	TRUE	sp|Q14980|NUMA1_HUMAN	Q14980	NUMA1_HUMAN	NUMA1	Nuclear mitotic apparatus protein 1			TRUE	40888.6	0	3192.48	0	0	0	0	0	0
MCF10_1ugBoost_TMT16_100cell_IT3S_E_1_02Apr21_Pippin_Rep-21-01-08.04806.04806.3	interact-MCF10_1ugBoost_TMT16_100cell_IT3S_E_1_02Apr21_Pippin_Rep-21-01-08.mod.pep.xml	ALAMPGRPESPPVFR	n[305]ALAM[147]PGRPES[167]PPVFR	R	S	15	3	4001.66	2024.03	2024.02	675.683	675.681	2024.02	675.682	-0.0026	1.17456e-07	26.289	12.155	1	2	0	366	380	974368	10S(79.9663), 4M(15.9949), N-term(304.2072)		ALAM(1.000)PGRPESPPVFR	1	ALAMPGRPES(1.000)PPVFR	1	1	TRUE	sp|Q63ZY3|KANK2_HUMAN	Q63ZY3	KANK2_HUMAN	KANK2	KN motif and ankyrin repeat domain-containing protein 2			TRUE	40854.3	60.0446	3281.46	0	62.2531	0	0	0	0
MCF10_1ugBoost_TMT16_100cell_IT3S_E_1_02Apr21_Pippin_Rep-21-01-08.04614.04614.4	interact-MCF10_1ugBoost_TMT16_100cell_IT3S_E_1_02Apr21_Pippin_Rep-21-01-08.mod.pep.xml	TDSREDEISPPPPNPVVK	n[305]TDSREDEIS[167]PPPPNPVVK	R	G	18	4	3780.42	2664.37	2664.36	667.099	667.098	2664.37	667.099	-0.0019	0	41.622	32.269	1	2	1	75	92	982693	18K(304.2072), 9S(79.9663), N-term(304.2072)				T(0.004)DS(0.003)REDEIS(0.993)PPPPNPVVK	0.993	0.98	TRUE	sp|P10644|KAP0_HUMAN	P10644	KAP0_HUMAN	PRKAR1A	cAMP-dependent protein kinase type I-alpha regulatory subunit			TRUE	41318.4	0	2810.74	0	0	0	0	0	0
MCF10_1ugBoost_TMT16_100cell_IT3S_E_1_02Apr21_Pippin_Rep-21-01-08.04168.04168.4	interact-MCF10_1ugBoost_TMT16_100cell_IT3S_E_1_02Apr21_Pippin_Rep-21-01-08.mod.pep.xml	SDAEEDGGTVSQEEEDRKPK	n[305]SDAEEDGGTVS[167]QEEEDRKPK	K	A	20	4	3315.19	3197.55	3197.55	800.395	800.396	3197.55	800.396	0	0	44.996	37.814	1	2	1	554	573	949122	11S(79.9663), 18K(304.2072), 20K(304.2072), N-term(304.2072)				S(0.004)DAEEDGGT(0.008)VS(0.989)QEEEDRKPK	0.989	1	TRUE	sp|P27824|CALX_HUMAN	P27824	CALX_HUMAN	CANX	Calnexin			TRUE	40315.4	106.254	2683.89	0	0	0	0	0	103.121
MCF10_1ugBoost_TMT16_100cell_IT3S_E_1_02Apr21_Pippin_Rep-21-01-08.04080.04080.2	interact-MCF10_1ugBoost_TMT16_100cell_IT3S_E_1_02Apr21_Pippin_Rep-21-01-08.mod.pep.xml	SASLPAYR	n[305]SAS[167]LPAYR	K	R	8	2	3215.52	1247.62	1247.62	624.818	624.818	1247.62	624.819	-0.0014	1.30983e-06	18.834	18.621	0.9993	2	0	583	590	472028	3S(79.9663), N-term(304.2072)				S(0.008)AS(0.985)LPAY(0.007)R	0.985	1	TRUE	sp|O94929|ABLM3_HUMAN	O94929	ABLM3_HUMAN	ABLIM3	Actin-binding LIM protein 3			TRUE	42548.6	46.0342	1471.82	0	0	0	0	0	0
MCF10_1ugBoost_TMT16_100cell_IT3S_E_1_02Apr21_Pippin_Rep-21-01-08.02886.02886.3	interact-MCF10_1ugBoost_TMT16_100cell_IT3S_E_1_02Apr21_Pippin_Rep-21-01-08.mod.pep.xml	ARSDEGQLSPATR	n[305]ARSDEGQLS[167]PATR	R	G	13	3	1987.12	1770.86	1770.86	591.294	591.293	1770.86	591.293	-0.0004	1.416e-11	28.102	23.571	1	2	1	712	724	896276	9S(79.9663), N-term(304.2072)				ARS(0.004)DEGQLS(0.990)PAT(0.005)R	0.99	1	TRUE	sp|Q15149|PLEC_HUMAN	Q15149	PLEC_HUMAN	PLEC	Plectin			TRUE	41066.3	80.7645	1903.47	0	0	0	0	0	191.734
MCF10_1ugBoost_TMT16_100cell_IT3S_E_1_02Apr21_Pippin_Rep-21-01-08.04202.04202.3	interact-MCF10_1ugBoost_TMT16_100cell_IT3S_E_1_02Apr21_Pippin_Rep-21-01-08.mod.pep.xml	EMLASDDEEDVSSK	n[305]EM[147]LAS[167]DDEEDVSSK	K	V	14	3	3349.87	2258.02	2258.01	753.68	753.678	2258.02	753.679	-0.0034	1.62e-12	34.948	17.226	1	2	0	76	89	751655	14K(304.2072), 2M(15.9949), 5S(79.9663), N-term(304.2072)		EM(1.000)LASDDEEDVSSK	1	EMLAS(0.993)DDEEDVS(0.003)S(0.003)K	0.993	1	TRUE	sp|Q0ZGT2|NEXN_HUMAN	Q0ZGT2	NEXN_HUMAN	NEXN	Nexilin			TRUE	41112.7	60.0739	2959.87	0	0	0	0	0	0
MCF10_1ugBoost_TMT16_100cell_IT3S_E_1_02Apr21_Pippin_Rep-21-01-08.04996.04996.3	interact-MCF10_1ugBoost_TMT16_100cell_IT3S_E_1_02Apr21_Pippin_Rep-21-01-08.mod.pep.xml	SMGTGDTPGLEVPSSPLRK	n[305]SM[147]GTGDTPGLEVPSS[167]PLRK	R	A	19	3	4221.34	2632.34	2632.34	878.454	878.453	2632.34	878.455	-0.0041	0	42.834	42.834	1	2	1	381	399	326584	15S(79.9663), 19K(304.2072), 2M(15.9949), N-term(304.2072)		SM(1.000)GTGDTPGLEVPSSPLRK	1	S(0.003)MGT(0.003)GDT(0.004)PGLEVPS(0.004)S(0.986)PLRK	0.986	0.86	TRUE	sp|Q86WB0|NIPA_HUMAN	Q86WB0	NIPA_HUMAN	ZC3HC1	Nuclear-interacting partner of ALK			TRUE	40755.8	61.4334	2679.7	0	35.0812	0	0	0	58.948
MCF10_1ugBoost_TMT16_100cell_IT3S_E_1_02Apr21_Pippin_Rep-21-01-08.04076.04076.3	interact-MCF10_1ugBoost_TMT16_100cell_IT3S_E_1_02Apr21_Pippin_Rep-21-01-08.mod.pep.xml	DFQDYMEPEEGCQGSPQRR	n[305]DFQDYM[147]EPEEGCQGS[167]PQRR	K	G	19	3	3212.34	2728.12	2728.12	910.382	910.381	2728.12	910.381	0.0004	6.065e-11	40.368	27.003	1	2	1	180	198	537141	12C(57.0215), 15S(79.9663), 6M(15.9949), N-term(304.2072)		DFQDYM(1.000)EPEEGCQGSPQRR	1	DFQDY(0.010)MEPEEGCQGS(0.990)PQRR	0.99	1	TRUE	sp|O43237|DC1L2_HUMAN	O43237	DC1L2_HUMAN	DYNC1LI2	Cytoplasmic dynein 1 light intermediate chain 2			TRUE	41030.2	61.5852	2864.75	0	50.1454	0	0	0	0
MCF10_1ugBoost_TMT16_100cell_IT3S_E_1_02Apr21_Pippin_Rep-21-01-08.04124.04124.2	interact-MCF10_1ugBoost_TMT16_100cell_IT3S_E_1_02Apr21_Pippin_Rep-21-01-08.mod.pep.xml	ATISDEEIER	n[305]ATIS[167]DEEIER	K	Q	10	2	3265.2	1545.73	1545.73	773.87	773.873	1545.72	773.87	0.0063	2.58e-12	29.742	25.305	1	2	0	196	205	432252	4S(79.9663), N-term(304.2072)				AT(0.007)IS(0.993)DEEIER	0.993	1	TRUE	sp|Q9UQN3|CHM2B_HUMAN	Q9UQN3	CHM2B_HUMAN	CHMP2B	Charged multivesicular body protein 2b			TRUE	41261.7	45.0991	1398.56	0	0	0	0	0	138.542
MCF10_1ugBoost_TMT16_100cell_IT3S_E_1_02Apr21_Pippin_Rep-21-01-08.05335.05335.3	interact-MCF10_1ugBoost_TMT16_100cell_IT3S_E_1_02Apr21_Pippin_Rep-21-01-08.mod.pep.xml	NASASFQELEDKK	n[305]NAS[167]ASFQELEDKK	R	E	13	3	4616.56	2458.3	2458.3	820.44	820.44	2458.29	820.438	0.0053	1.93e-12	34.595	30.114	1	2	1	45	57	328198	12K(304.2072), 13K(304.2072), 3S(79.9663), N-term(304.2072)				NAS(0.983)AS(0.017)FQELEDKK	0.983	0.9	TRUE	sp|Q99543|DNJC2_HUMAN	Q99543	DNJC2_HUMAN	DNAJC2	DnaJ homolog subfamily C member 2			TRUE	41256.3	46.6184	1877.75	0	0	0	0	0	120.339
MCF10_1ugBoost_TMT16_100cell_IT3S_E_1_02Apr21_Pippin_Rep-21-01-08.04552.04552.3	interact-MCF10_1ugBoost_TMT16_100cell_IT3S_E_1_02Apr21_Pippin_Rep-21-01-08.mod.pep.xml	AEAPLPSPK	n[305]AEAPLPS[167]PK	K	L	9	3	3711.71	1596.88	1596.88	533.3	533.3	1596.88	533.3	0.0006	0.000494247	22.537	12.094	1	2	0	5104	5112	1.13546e+06	7S(79.9663), 9K(304.2072), N-term(304.2072)				AEAPLPS(1.000)PK	1	0.97	TRUE	sp|Q09666|AHNK_HUMAN	Q09666	AHNK_HUMAN	AHNAK	Neuroblast differentiation-associated protein AHNAK			TRUE	41363.2	53.3823	2139.78	0	0	0	0	0	0
MCF10_1ugBoost_TMT16_100cell_IT3S_E_1_02Apr21_Pippin_Rep-21-01-08.02354.02354.3	interact-MCF10_1ugBoost_TMT16_100cell_IT3S_E_1_02Apr21_Pippin_Rep-21-01-08.mod.pep.xml	ENQRSPVR	n[305]ENQRS[167]PVR	K	V	8	3	1269.96	1368.68	1368.68	457.235	457.236	1368.68	457.235	0.0015	0.000523599	20.805	11.812	1	2	1	393	400	356892	5S(79.9663), N-term(304.2072)				ENQRS(1.000)PVR	1	1	TRUE	sp|Q13427|PPIG_HUMAN	Q13427	PPIG_HUMAN	PPIG	Peptidyl-prolyl cis-trans isomerase G			TRUE	40682.5	88.0709	2139.8	0	0	0	0	0	29.2222
MCF10_1ugBoost_TMT16_100cell_IT3S_E_1_02Apr21_Pippin_Rep-21-01-08.03460.03460.3	interact-MCF10_1ugBoost_TMT16_100cell_IT3S_E_1_02Apr21_Pippin_Rep-21-01-08.mod.pep.xml	TNPPTQKPPSPPMSGR	n[305]TNPPTQKPPS[167]PPM[147]SGR	R	G	16	3	2620.55	2395.22	2395.22	799.415	799.414	2395.22	799.414	-0.0024	0	35.822	28.617	1	2	0	174	189	464660	10S(79.9663), 13M(15.9949), 7K(304.2072), N-term(304.2072)		TNPPTQKPPSPPM(1.000)SGR	1	T(0.003)NPPT(0.003)QKPPS(0.990)PPMS(0.003)GR	0.99	0.97	TRUE	sp|Q8IZP0|ABI1_HUMAN	Q8IZP0	ABI1_HUMAN	ABI1	Abl interactor 1			TRUE	40317.2	82.0227	3036.27	0	0	0	0	0	0
MCF10_1ugBoost_TMT16_100cell_IT3S_E_1_02Apr21_Pippin_Rep-21-01-08.03886.03886.3	interact-MCF10_1ugBoost_TMT16_100cell_IT3S_E_1_02Apr21_Pippin_Rep-21-01-08.mod.pep.xml	ESSPIPSPTSDRK	n[305]ESS[167]PIPSPTSDRK	K	A	13	3	3024.78	2088.07	2088.08	697.032	697.032	2088.07	697.032	0.0002	1.23137e-07	26.217	24.288	1	2	1	2163	2175	734766	13K(304.2072), 3S(79.9663), N-term(304.2072)				ES(0.007)S(0.987)PIPS(0.002)PT(0.002)S(0.002)DRK	0.987	1	TRUE	sp|Q01082|SPTB2_HUMAN	Q01082	SPTB2_HUMAN	SPTBN1	Spectrin beta chain, non-erythrocytic 1			TRUE	41497.3	49.1099	1532.24	0	0	0	0	0	0
MCF10_1ugBoost_TMT16_100cell_IT3S_E_1_02Apr21_Pippin_Rep-21-01-08.02690.02690.2	interact-MCF10_1ugBoost_TMT16_100cell_IT3S_E_1_02Apr21_Pippin_Rep-21-01-08.mod.pep.xml	ETESAPGSPR	n[305]ETESAPGS[167]PR	K	A	10	2	1729.54	1413.65	1413.64	707.831	707.83	1413.65	707.83	-0.0017	1e-14	30.254	18.094	1	2	0	514	523	553684	8S(79.9663), N-term(304.2072)				ET(0.004)ES(0.004)APGS(0.993)PR	0.993	0.98	TRUE	sp|Q6PKG0|LARP1_HUMAN	Q6PKG0	LARP1_HUMAN	LARP1	La-related protein 1			TRUE	40504.2	0	962.354	0	0	0	0	0	244.946
MCF10_1ugBoost_TMT16_100cell_IT3S_E_1_02Apr21_Pippin_Rep-21-01-08.03946.03946.3	interact-MCF10_1ugBoost_TMT16_100cell_IT3S_E_1_02Apr21_Pippin_Rep-21-01-08.mod.pep.xml	TAQVPSPPRGK	n[305]TAQVPS[167]PPRGK	R	I	11	3	3095.31	1825.01	1825.01	609.345	609.344	1825.01	609.344	-0.0003	3.98384e-05	17.916	8.95	0.9995	2	1	999	1009	977920	11K(304.2072), 6S(79.9663), N-term(304.2072)				T(0.007)AQVPS(0.993)PPRGK	0.993	1	TRUE	sp|Q9UKV3|ACINU_HUMAN	Q9UKV3	ACINU_HUMAN	ACIN1	Apoptotic chromatin condensation inducer in the nucleus			TRUE	39117.9	44.9412	3452	0	52.4512	0	0	0	47.6806
MCF10_1ugBoost_TMT16_100cell_IT3S_E_1_02Apr21_Pippin_Rep-21-01-08.05453.05453.2	interact-MCF10_1ugBoost_TMT16_100cell_IT3S_E_1_02Apr21_Pippin_Rep-21-01-08.mod.pep.xml	AISSANLLVR	n[305]AIS[167]SANLLVR	K	S	10	2	4777.14	1426.79	1426.79	714.401	714.401	1426.79	714.401	-0.0002	2.301e-11	31.832	31.672	1	2	0	174	183	559647	3S(79.9663), N-term(304.2072)				AIS(0.987)S(0.013)ANLLVR	0.987	0.84	TRUE	sp|Q32P44|EMAL3_HUMAN	Q32P44	EMAL3_HUMAN	EML3	Echinoderm microtubule-associated protein-like 3			TRUE	41303.1	25.7944	1599.43	0	0	0	0	0	0
MCF10_1ugBoost_TMT16_100cell_IT3S_E_1_02Apr21_Pippin_Rep-21-01-08.03742.03742.3	interact-MCF10_1ugBoost_TMT16_100cell_IT3S_E_1_02Apr21_Pippin_Rep-21-01-08.mod.pep.xml	RGESLDNLDSPR	n[305]RGES[167]LDNLDSPR	R	S	12	3	2886.89	1741.83	1741.83	581.618	581.618	1741.83	581.618	0.0001	8.68658e-08	26.97	15.964	1	2	1	1507	1518	1.02437e+06	4S(79.9663), N-term(304.2072)				RGES(0.988)LDNLDS(0.012)PR	0.988	0.97	TRUE	sp|Q8WWI1|LMO7_HUMAN	Q8WWI1	LMO7_HUMAN	LMO7	LIM domain only protein 7			TRUE	39701.3	102.488	3125.15	0	0	0	0	0	51.1036
MCF10_1ugBoost_TMT16_100cell_IT3S_E_1_02Apr21_Pippin_Rep-21-01-08.04206.04206.3	interact-MCF10_1ugBoost_TMT16_100cell_IT3S_E_1_02Apr21_Pippin_Rep-21-01-08.mod.pep.xml	ASSPGYIDSPTYSR	n[305]ASS[167]PGYIDSPTYSR	R	Q	14	3	3353.55	1883.86	1883.86	628.96	628.961	1883.86	628.961	-0.0004	1.2535e-10	33.009	31.134	1	2	0	371	384	1.4629e+06	3S(79.9663), N-term(304.2072)				AS(0.001)S(0.993)PGY(0.001)IDS(0.001)PT(0.001)Y(0.001)S(0.001)R	0.993	0.75	TRUE	sp|O94929|ABLM3_HUMAN	O94929	ABLM3_HUMAN	ABLIM3	Actin-binding LIM protein 3			TRUE	39935.1	89.8648	2719.92	0	0	0	0	0	0
MCF10_1ugBoost_TMT16_100cell_IT3S_E_1_02Apr21_Pippin_Rep-21-01-08.03048.03048.2	interact-MCF10_1ugBoost_TMT16_100cell_IT3S_E_1_02Apr21_Pippin_Rep-21-01-08.mod.pep.xml	EGMSPAK	n[305]EGM[147]S[167]PAK	K	R	7	2	2165.74	1422.71	1422.71	712.361	712.36	1422.71	712.361	-0.0023	0.00436767	19.939	9.23	1	2	0	90	96	566705	3M(15.9949), 4S(79.9663), 7K(304.2072), N-term(304.2072)		EGM(1.000)SPAK	1	EGMS(1.000)PAK	1	1	TRUE	sp|Q13523|PRP4B_HUMAN	Q13523	PRP4B_HUMAN	PRPF4B	Serine/threonine-protein kinase PRP4 homolog			TRUE	41254	0	1295.7	0	0	0	0	0	0
MCF10_1ugBoost_TMT16_100cell_IT3S_E_1_02Apr21_Pippin_Rep-21-01-08.03664.03664.3	interact-MCF10_1ugBoost_TMT16_100cell_IT3S_E_1_02Apr21_Pippin_Rep-21-01-08.mod.pep.xml	RTYSLTTPAR	n[305]RTY[243]SLTTPAR	K	Q	10	3	2812.97	1548.8	1548.8	517.273	517.273	1548.8	517.273	-0.0011	0.119885	14.127	12.203	0.9138	2	1	574	583	1.04263e+06	3Y(79.9663), N-term(304.2072)				RT(0.003)Y(0.964)S(0.023)LT(0.006)T(0.005)PAR	0.964	1	TRUE	sp|Q9Y4H2|IRS2_HUMAN	Q9Y4H2	IRS2_HUMAN	IRS2	Insulin receptor substrate 2			TRUE	38194.4	114.226	4123.48	0	0	0	0	0	69.0592
MCF10_1ugBoost_TMT16_100cell_IT3S_E_1_02Apr21_Pippin_Rep-21-01-08.02422.02422.3	interact-MCF10_1ugBoost_TMT16_100cell_IT3S_E_1_02Apr21_Pippin_Rep-21-01-08.mod.pep.xml	SRLNSHGGR	n[305]SRLNS[167]HGGR	R	S	9	3	1374.4	1366.68	1366.68	456.567	456.567	1366.68	456.567	0.0015	0.00465342	14.078	12.775	1	2	1	159	167	395650	5S(79.9663), N-term(304.2072)				S(0.021)RLNS(0.979)HGGR	0.979	0.94	TRUE	sp|Q9UDY2|ZO2_HUMAN	Q9UDY2	ZO2_HUMAN	TJP2	Tight junction protein ZO-2			TRUE	39855.1	48.0044	2443.48	0	0	0	0	0	0
MCF10_1ugBoost_TMT16_100cell_IT3S_E_1_02Apr21_Pippin_Rep-21-01-08.03000.03000.3	interact-MCF10_1ugBoost_TMT16_100cell_IT3S_E_1_02Apr21_Pippin_Rep-21-01-08.mod.pep.xml	NVSESPNRK	n[305]NVSES[167]PNRK	R	N	9	3	2113.16	1717.9	1717.91	573.641	573.642	1717.9	573.641	0.0043	3.56761	10.639	9.136	0.7944	2	1	411	419	1.53519e+06	5S(79.9663), 9K(304.2072), N-term(304.2072)				NVS(0.008)ES(0.992)PNRK	0.992	0.8	TRUE	sp|Q13427|PPIG_HUMAN	Q13427	PPIG_HUMAN	PPIG	Peptidyl-prolyl cis-trans isomerase G			TRUE	39975.3	0	2036.58	0	0	0	0	0	0
MCF10_1ugBoost_TMT16_100cell_IT3S_E_1_02Apr21_Pippin_Rep-21-01-08.02624.02624.3	interact-MCF10_1ugBoost_TMT16_100cell_IT3S_E_1_02Apr21_Pippin_Rep-21-01-08.mod.pep.xml	RPSPQPSPR	n[305]RPS[167]PQPSPR	R	D	9	3	1650.5	1404.72	1404.72	469.247	469.247	1404.72	469.247	-0.0001	1.7864e-05	23.042	14.775	0.9968	2	0	2700	2708	813024	3S(79.9663), N-term(304.2072)				RPS(0.991)PQPS(0.009)PR	0.991	1	TRUE	sp|Q9UQ35|SRRM2_HUMAN	Q9UQ35	SRRM2_HUMAN	SRRM2	Serine/arginine repetitive matrix protein 2			TRUE	39957.2	47.6708	2099.64	0	0	0	0	0	0
MCF10_1ugBoost_TMT16_100cell_IT3S_E_1_02Apr21_Pippin_Rep-21-01-08.02828.02828.2	interact-MCF10_1ugBoost_TMT16_100cell_IT3S_E_1_02Apr21_Pippin_Rep-21-01-08.mod.pep.xml	TLSPGRR	n[305]TLS[167]PGRR	R	A	7	2	1921.93	1169.62	1169.63	585.82	585.82	1169.62	585.819	0.0009	0.00425814	17.015	11.995	0.9989	2	1	385	391	816849	3S(79.9663), N-term(304.2072)				T(0.007)LS(0.993)PGRR	0.993	1	TRUE	sp|Q13523|PRP4B_HUMAN	Q13523	PRP4B_HUMAN	PRPF4B	Serine/threonine-protein kinase PRP4 homolog			TRUE	39540.1	0	1252.74	0	0	0	0	0	219.327
MCF10_1ugBoost_TMT16_100cell_IT3S_E_1_02Apr21_Pippin_Rep-21-01-08.03672.03672.3	interact-MCF10_1ugBoost_TMT16_100cell_IT3S_E_1_02Apr21_Pippin_Rep-21-01-08.mod.pep.xml	AYRPPSGEK	n[305]AYRPPS[167]GEK	R	W	9	3	2820.97	1691.89	1691.89	564.971	564.97	1691.89	564.97	-0.0014	0.000982354	15.713	12.013	0.9988	2	0	374	382	374964	6S(79.9663), 9K(304.2072), N-term(304.2072)				AY(0.008)RPPS(0.992)GEK	0.992	1	TRUE	sp|P30414|NKTR_HUMAN	P30414	NKTR_HUMAN	NKTR	NK-tumor recognition protein			TRUE	39437.6	37.5957	2217.88	0	0	0	0	0	47.8768
MCF10_1ugBoost_TMT16_100cell_IT3S_E_1_02Apr21_Pippin_Rep-21-01-08.05941.05941.4	interact-MCF10_1ugBoost_TMT16_100cell_IT3S_E_1_02Apr21_Pippin_Rep-21-01-08.mod.pep.xml	SNSFSDEREFSGPSTPTGTLEFEGGEVSLEGGK	n[305]SNS[167]FSDEREFSGPSTPTGTLEFEGGEVSLEGGK	R	V	33	4	5428.66	4121.93	4121.93	1031.49	1031.49	4121.92	1031.49	0.0063	0	83.805	80.644	1	2	1	5780	5812	395624	33K(304.2072), 3S(79.9663), N-term(304.2072)				S(0.001)NS(0.805)FS(0.170)DEREFS(0.005)GPS(0.005)T(0.004)PT(0.004)GT(0.004)LEFEGGEVS(0.003)LEGGK	0.805	1	TRUE	sp|Q09666|AHNK_HUMAN	Q09666	AHNK_HUMAN	AHNAK	Neuroblast differentiation-associated protein AHNAK			TRUE	38589.3	113.583	3210.75	0	109.304	0	0	0	0
MCF10_1ugBoost_TMT16_100cell_IT3S_E_1_02Apr21_Pippin_Rep-21-01-08.03478.03478.3	interact-MCF10_1ugBoost_TMT16_100cell_IT3S_E_1_02Apr21_Pippin_Rep-21-01-08.mod.pep.xml	RTASTDLK	n[305]RT[181]ASTDLK	K	Q	8	3	2639.15	1578.86	1578.86	527.295	527.295	1578.86	527.295	0.0008	0.0440818	14.637	14.557	0.94	2	1	277	284	540597	2T(79.9663), 8K(304.2072), N-term(304.2072)				RT(0.979)AS(0.010)T(0.010)DLK	0.979	0.98	TRUE	sp|Q6WKZ4|RFIP1_HUMAN	Q6WKZ4	RFIP1_HUMAN	RAB11FIP1	Rab11 family-interacting protein 1			TRUE	39503.9	66.4731	2264.82	0	0	0	0	0	38.823
MCF10_1ugBoost_TMT16_100cell_IT3S_E_1_02Apr21_Pippin_Rep-21-01-08.04678.04678.3	interact-MCF10_1ugBoost_TMT16_100cell_IT3S_E_1_02Apr21_Pippin_Rep-21-01-08.mod.pep.xml	SSERGRSPK	n[305]SSERGRS[167]PK	R	R	9	3	3858.37	1690.91	1690.9	564.643	564.642	1690.9	564.641	0.0036	2.27364	9.71	8.329	0.7904	2	2	2040	2048	403982	7S(79.9663), 9K(304.2072), N-term(304.2072)				S(0.005)S(0.005)ERGRS(0.989)PK	0.989	0.95	TRUE	sp|P18583|SON_HUMAN	P18583	SON_HUMAN	SON	Protein SON			TRUE	37709.7	122.068	3334.23	0	28.6268	0	0	0	0
MCF10_1ugBoost_TMT16_100cell_IT3S_E_1_02Apr21_Pippin_Rep-21-01-08.04164.04164.2	interact-MCF10_1ugBoost_TMT16_100cell_IT3S_E_1_02Apr21_Pippin_Rep-21-01-08.mod.pep.xml	GEPNVSYICSR	n[305]GEPNVSY[243]ICSR	R	Y	11	2	3311.11	1664.75	1664.75	833.385	833.384	1664.76	833.385	-0.0023	2.8e-13	37.088	34.658	1	2	0	210	220	1.3709e+06	7Y(79.9663), 9C(57.0215), N-term(304.2072)				GEPNVS(0.006)Y(0.988)ICS(0.006)R	0.988	1	FALSE	sp|P49841|GSK3B_HUMAN	P49841	GSK3B_HUMAN	GSK3B	Glycogen synthase kinase-3 beta	GSK3A	sp|P49840|GSK3A_HUMAN	TRUE	40121.4	34.6315	1132.02	0	0	0	0	0	35.4978
MCF10_1ugBoost_TMT16_100cell_IT3S_E_1_02Apr21_Pippin_Rep-21-01-08.03162.03162.3	interact-MCF10_1ugBoost_TMT16_100cell_IT3S_E_1_02Apr21_Pippin_Rep-21-01-08.mod.pep.xml	RGNDPLTSSPGR	n[305]RGNDPLTSS[167]PGR	R	S	12	3	2302.95	1639.8	1639.8	547.607	547.606	1639.8	547.607	-0.0026	3.5e-13	31.324	29.18	1	2	1	19	30	1.15055e+06	9S(79.9663), N-term(304.2072)				RGNDPLT(0.004)S(0.008)S(0.988)PGR	0.988	1	TRUE	sp|P49736|MCM2_HUMAN	P49736	MCM2_HUMAN	MCM2	DNA replication licensing factor MCM2			TRUE	39014	0	1962.33	0	0	0	0	0	50.7886
MCF10_1ugBoost_TMT16_100cell_IT3S_E_1_02Apr21_Pippin_Rep-21-01-08.02674.02674.3	interact-MCF10_1ugBoost_TMT16_100cell_IT3S_E_1_02Apr21_Pippin_Rep-21-01-08.mod.pep.xml	RQSSGSATNVASTPDNR	n[305]RQS[167]SGSATNVASTPDNR	R	G	17	3	1712.21	2131	2131	711.341	711.341	2131	711.34	0.0019	0	61.083	58.356	1	2	1	644	660	1.26932e+06	3S(79.9663), N-term(304.2072)				RQS(0.989)S(0.003)GS(0.002)AT(0.002)NVAS(0.002)T(0.002)PDNR	0.989	1	TRUE	sp|Q7Z460|CLAP1_HUMAN	Q7Z460	CLAP1_HUMAN	CLASP1	CLIP-associating protein 1			TRUE	39112.5	125.599	2385.48	0	0	0	0	0	0
MCF10_1ugBoost_TMT16_100cell_IT3S_E_1_02Apr21_Pippin_Rep-21-01-08.04182.04182.3	interact-MCF10_1ugBoost_TMT16_100cell_IT3S_E_1_02Apr21_Pippin_Rep-21-01-08.mod.pep.xml	TPSSEEISPTK	n[305]TPS[167]SEEISPTK	R	F	11	3	3329.92	1862.95	1862.95	621.991	621.991	1862.95	621.991	-0.0023	1.05588e-05	26.27	24.282	1	2	0	27	37	1.54858e+06	11K(304.2072), 3S(79.9663), N-term(304.2072)				T(0.002)PS(0.956)S(0.038)EEIS(0.002)PT(0.002)K	0.956	0.94	TRUE	sp|Q15311|RBP1_HUMAN	Q15311	RBP1_HUMAN	RALBP1	RalA-binding protein 1			TRUE	38995.2	48.4259	2195.69	0	0	0	0	0	42.4895
MCF10_1ugBoost_TMT16_100cell_IT3S_E_1_02Apr21_Pippin_Rep-21-01-08.04782.04782.3	interact-MCF10_1ugBoost_TMT16_100cell_IT3S_E_1_02Apr21_Pippin_Rep-21-01-08.mod.pep.xml	LPSGSGAASPTGSAVDIR	n[305]LPSGSGAAS[167]PTGSAVDIR	R	A	18	3	3979	2026.01	2026.01	676.343	676.343	2026.01	676.342	0.0014	3.6889e-09	42.284	37.295	1	2	0	208	225	2281607	9S(79.9663), N-term(304.2072)				LPS(0.002)GS(0.002)GAAS(0.985)PT(0.002)GS(0.010)AVDIR	0.985	0.94	TRUE	sp|Q09666|AHNK_HUMAN	Q09666	AHNK_HUMAN	AHNAK	Neuroblast differentiation-associated protein AHNAK			TRUE	37979.9	102.305	2947.19	0	81.5822	0	0	0	0
MCF10_1ugBoost_TMT16_100cell_IT3S_E_1_02Apr21_Pippin_Rep-21-01-08.03650.03650.3	interact-MCF10_1ugBoost_TMT16_100cell_IT3S_E_1_02Apr21_Pippin_Rep-21-01-08.mod.pep.xml	IDASKNEEDEGHSNSSPR	n[305]IDASKNEEDEGHSNSS[167]PR	K	H	18	3	2802.2	2659.24	2659.23	887.419	887.418	2659.24	887.42	-0.0041	0	50.069	47.55	1	2	1	68	85	546380	16S(79.9663), 5K(304.2072), N-term(304.2072)				IDAS(0.004)KNEEDEGHS(0.003)NS(0.031)S(0.962)PR	0.962	1	TRUE	sp|Q14103|HNRPD_HUMAN	Q14103	HNRPD_HUMAN	HNRNPD	Heterogeneous nuclear ribonucleoprotein D0			TRUE	39586.3	55.2955	1603.34	0	0	0	0	0	0
MCF10_1ugBoost_TMT16_100cell_IT3S_E_1_02Apr21_Pippin_Rep-21-01-08.04106.04106.4	interact-MCF10_1ugBoost_TMT16_100cell_IT3S_E_1_02Apr21_Pippin_Rep-21-01-08.mod.pep.xml	FASDDEHDEHDENGATGPVK	n[305]FAS[167]DDEHDEHDENGATGPVK	K	R	20	4	3246.76	2857.27	2857.27	715.324	715.325	2857.27	715.324	0.0009	1e-14	44.83	23.952	1	2	0	364	383	1.84118e+06	20K(304.2072), 3S(79.9663), N-term(304.2072)				FAS(0.979)DDEHDEHDENGAT(0.021)GPVK	0.979	1	TRUE	sp|P05455|LA_HUMAN	P05455	LA_HUMAN	SSB	Lupus La protein			TRUE	36702.4	113.13	4245.13	0	89.485	0	0	0	0
MCF10_1ugBoost_TMT16_100cell_IT3S_E_1_02Apr21_Pippin_Rep-21-01-08.03286.03286.3	interact-MCF10_1ugBoost_TMT16_100cell_IT3S_E_1_02Apr21_Pippin_Rep-21-01-08.mod.pep.xml	VSHSPPPK	n[305]VSHS[167]PPPK	R	Q	8	3	2437.41	1535.83	1535.83	512.952	512.952	1535.84	512.952	-0.0029	0.00363927	17.408	13.546	0.9958	2	0	635	642	428311	4S(79.9663), 8K(304.2072), N-term(304.2072)				VS(0.007)HS(0.993)PPPK	0.993	0.94	TRUE	sp|Q8IYB3|SRRM1_HUMAN	Q8IYB3	SRRM1_HUMAN	SRRM1	Serine/arginine repetitive matrix protein 1			TRUE	37872.3	113.282	2842.9	0	44.0247	0	0	0	24.1584
MCF10_1ugBoost_TMT16_100cell_IT3S_E_1_02Apr21_Pippin_Rep-21-01-08.02968.02968.3	interact-MCF10_1ugBoost_TMT16_100cell_IT3S_E_1_02Apr21_Pippin_Rep-21-01-08.mod.pep.xml	RISQSQPVR	n[305]RIS[167]QSQPVR	R	G	9	3	2081.14	1453.77	1453.77	485.598	485.598	1453.77	485.598	0.0004	3.05579e-05	19.654	15.75	1	2	1	1547	1555	680743	3S(79.9663), N-term(304.2072)				RIS(0.990)QS(0.010)QPVR	0.99	1	TRUE	sp|O95071|UBR5_HUMAN	O95071	UBR5_HUMAN	UBR5	E3 ubiquitin-protein ligase UBR5			TRUE	37823.4	51.6115	1863.96	0	0	0	0	0	162.372
MCF10_1ugBoost_TMT16_100cell_IT3S_E_1_02Apr21_Pippin_Rep-21-01-08.04156.04156.3	interact-MCF10_1ugBoost_TMT16_100cell_IT3S_E_1_02Apr21_Pippin_Rep-21-01-08.mod.pep.xml	LRLSPSPTSQR	n[305]LRLSPS[167]PTSQR	R	S	11	3	3303.57	1624.86	1624.86	542.628	542.627	1624.86	542.628	-0.002	2.8576e-10	28.512	24.424	1	2	1	387	397	41745020	6S(79.9663), N-term(304.2072)				LRLS(0.011)PS(0.981)PT(0.004)S(0.004)QR	0.981	0.98	TRUE	sp|P02545|LMNA_HUMAN	P02545	LMNA_HUMAN	LMNA	Prelamin-A/C			TRUE	38831.4	77.1563	2078.4	0	0	0	0	0	41.7894
MCF10_1ugBoost_TMT16_100cell_IT3S_E_1_02Apr21_Pippin_Rep-21-01-08.03402.03402.3	interact-MCF10_1ugBoost_TMT16_100cell_IT3S_E_1_02Apr21_Pippin_Rep-21-01-08.mod.pep.xml	RRPPSPEPSTK	n[305]RRPPS[167]PEPSTK	K	V	11	3	2556.74	1939.05	1939.05	647.359	647.358	1939.05	647.359	-0.0003	1.66928e-08	24.353	13.53	1	2	1	2098	2108	1.88965e+06	11K(304.2072), 5S(79.9663), N-term(304.2072)				RRPPS(0.990)PEPS(0.005)T(0.005)K	0.99	1	TRUE	sp|Q01082|SPTB2_HUMAN	Q01082	SPTB2_HUMAN	SPTBN1	Spectrin beta chain, non-erythrocytic 1			TRUE	38586.5	48.7892	1935.79	0	0	0	0	0	27.3972
MCF10_1ugBoost_TMT16_100cell_IT3S_E_1_02Apr21_Pippin_Rep-21-01-08.04542.04542.3	interact-MCF10_1ugBoost_TMT16_100cell_IT3S_E_1_02Apr21_Pippin_Rep-21-01-08.mod.pep.xml	RDSLTGSSDLYK	n[305]RDS[167]LTGSSDLYK	R	R	12	3	3700	2029.04	2029.04	677.354	677.353	2029.04	677.353	-0.0001	4.48747e-07	25.12	20.914	1	2	1	707	718	1.07942e+06	12K(304.2072), 3S(79.9663), N-term(304.2072)				RDS(0.991)LT(0.002)GS(0.002)S(0.002)DLY(0.003)K	0.991	0.96	TRUE	sp|Q14671|PUM1_HUMAN	Q14671	PUM1_HUMAN	PUM1	Pumilio homolog 1			TRUE	38709.9	79.8171	2014.11	0	0	0	0	0	0
MCF10_1ugBoost_TMT16_100cell_IT3S_E_1_02Apr21_Pippin_Rep-21-01-08.04636.04636.3	interact-MCF10_1ugBoost_TMT16_100cell_IT3S_E_1_02Apr21_Pippin_Rep-21-01-08.mod.pep.xml	RISIGGGSCAISGGYGSR	n[305]RIS[167]IGGGSCAISGGYGSR	K	A	18	3	3801.6	2138.03	2138.02	713.683	713.682	2138.03	713.683	-0.0031	0	60.867	42.098	1	2	1	69	86	799012	3S(79.9663), 9C(57.0215), N-term(304.2072)				RIS(0.990)IGGGS(0.002)CAIS(0.003)GGY(0.003)GS(0.003)R	0.99	1	FALSE	sp|P02538|K2C6A_HUMAN	P02538	K2C6A_HUMAN	KRT6A	Keratin, type II cytoskeletal 6A	KRT6B, KRT6C	sp|P04259|K2C6B_HUMAN, sp|P48668|K2C6C_HUMAN	TRUE	38477.5	58.3002	1913.04	0	0	0	0	0	0
MCF10_1ugBoost_TMT16_100cell_IT3S_E_1_02Apr21_Pippin_Rep-21-01-08.03332.03332.2	interact-MCF10_1ugBoost_TMT16_100cell_IT3S_E_1_02Apr21_Pippin_Rep-21-01-08.mod.pep.xml	SAAFSGR	n[305]S[167]AAFSGR	R	G	7	2	2485.83	1078.51	1078.51	540.264	540.264	1078.51	540.264	-0.0007	0.0118032	17.212	11.456	0.9886	2	0	14	20	521668	1S(79.9663), N-term(304.2072)				S(0.983)AAFS(0.017)GR	0.983	0.92	TRUE	sp|P08729|K2C7_HUMAN	P08729	K2C7_HUMAN	KRT7	Keratin, type II cytoskeletal 7			TRUE	38167.1	33.8636	1352.59	0	37.4904	0	0	0	37.3601
MCF10_1ugBoost_TMT16_100cell_IT3S_E_1_02Apr21_Pippin_Rep-21-01-08.05110.05110.3	interact-MCF10_1ugBoost_TMT16_100cell_IT3S_E_1_02Apr21_Pippin_Rep-21-01-08.mod.pep.xml	LLLERPSPIRDR	n[305]LLLERPS[167]PIRDR	R	R	12	3	4356.55	1848.03	1848.03	617.018	617.018	1848.03	617.018	0.0023	4.52017e-05	21.951	10.461	1	2	1	694	705	824278	7S(79.9663), N-term(304.2072)				LLLERPS(1.000)PIRDR	1	1	TRUE	sp|Q96T37|RBM15_HUMAN	Q96T37	RBM15_HUMAN	RBM15	RNA-binding protein 15			TRUE	36558.2	171.742	3041.71	0	45.068	0	0	0	56.4127
MCF10_1ugBoost_TMT16_100cell_IT3S_E_1_02Apr21_Pippin_Rep-21-01-08.04880.04880.4	interact-MCF10_1ugBoost_TMT16_100cell_IT3S_E_1_02Apr21_Pippin_Rep-21-01-08.mod.pep.xml	LQPERGSPKK	n[305]LQPERGS[167]PKK	R	C	10	4	4088.15	2131.23	2131.23	533.816	533.816	2131.23	533.816	0.0002	1.1614e-07	20.161	9.508	1	2	2	723	732	680814	10K(304.2072), 7S(79.9663), 9K(304.2072), N-term(304.2072)				LQPERGS(1.000)PKK	1	1	TRUE	sp|Q9UKV3|ACINU_HUMAN	Q9UKV3	ACINU_HUMAN	ACIN1	Apoptotic chromatin condensation inducer in the nucleus			TRUE	37053.7	62.8205	2968.96	0	45.5835	0	0	0	0
MCF10_1ugBoost_TMT16_100cell_IT3S_E_1_02Apr21_Pippin_Rep-21-01-08.03968.03968.2	interact-MCF10_1ugBoost_TMT16_100cell_IT3S_E_1_02Apr21_Pippin_Rep-21-01-08.mod.pep.xml	CSGPGLSPGMVR	n[305]C[160]SGPGLS[167]PGM[147]VR	K	A	12	2	3120.45	1616.74	1616.74	809.375	809.376	1616.74	809.376	-0.0006	4.438e-11	37.532	21.844	1	2	0	1453	1464	1.33756e+06	10M(15.9949), 1C(57.0215), 7S(79.9663), N-term(304.2072)		CSGPGLSPGM(1.000)VR	1	CS(0.007)GPGLS(0.993)PGMVR	0.993	0.96	TRUE	sp|P21333|FLNA_HUMAN	P21333	FLNA_HUMAN	FLNA	Filamin-A			TRUE	38761.4	51.348	1289.06	0	0	0	0	0	0
MCF10_1ugBoost_TMT16_100cell_IT3S_E_1_02Apr21_Pippin_Rep-21-01-08.05327.05327.3	interact-MCF10_1ugBoost_TMT16_100cell_IT3S_E_1_02Apr21_Pippin_Rep-21-01-08.mod.pep.xml	TVIRLPSGSGAASPTGSAVDIR	n[305]TVIRLPS[167]GSGAASPTGSAVDIR	K	A	22	3	4606.93	2495.31	2495.31	832.777	832.776	2495.31	832.776	-0.0002	0	55.477	50.04	1	2	1	204	225	519039	7S(79.9663), N-term(304.2072)				T(0.001)VIRLPS(0.986)GS(0.005)GAAS(0.003)PT(0.003)GS(0.003)AVDIR	0.986	1	TRUE	sp|Q09666|AHNK_HUMAN	Q09666	AHNK_HUMAN	AHNAK	Neuroblast differentiation-associated protein AHNAK			TRUE	36580.9	88.2426	2289.09	0	0	0	0	0	87.8988
MCF10_1ugBoost_TMT16_100cell_IT3S_E_1_02Apr21_Pippin_Rep-21-01-08.04694.04694.3	interact-MCF10_1ugBoost_TMT16_100cell_IT3S_E_1_02Apr21_Pippin_Rep-21-01-08.mod.pep.xml	VGEEEHVYSFPNK	n[305]VGEEEHVY[243]SFPNK	R	Q	13	3	3876.9	2222.09	2222.09	741.704	741.704	2222.09	741.704	-0.0002	0	46.287	43.759	1	2	0	111	123	311847	13K(304.2072), 8Y(79.9663), N-term(304.2072)				VGEEEHVY(0.992)S(0.008)FPNK	0.992	0.97	TRUE	sp|P49023|PAXI_HUMAN	P49023	PAXI_HUMAN	PXN	Paxillin			TRUE	37179.8	136.631	2809.85	0	44.448	0	0	25.5783	0
MCF10_1ugBoost_TMT16_100cell_IT3S_E_1_02Apr21_Pippin_Rep-21-01-08.03726.03726.2	interact-MCF10_1ugBoost_TMT16_100cell_IT3S_E_1_02Apr21_Pippin_Rep-21-01-08.mod.pep.xml	IRSSVEK	n[305]IRSS[167]VEK	K	E	7	2	2874.09	1505.85	1505.84	753.93	753.929	1505.85	753.93	-0.0028	0.000557381	18.927	17.076	1	2	1	714	720	661910	4S(79.9663), 7K(304.2072), N-term(304.2072)				IRS(0.009)S(0.991)VEK	0.991	0.92	TRUE	sp|Q13427|PPIG_HUMAN	Q13427	PPIG_HUMAN	PPIG	Peptidyl-prolyl cis-trans isomerase G			TRUE	38109.9	0	1585.02	0	0	0	0	0	61.633
MCF10_1ugBoost_TMT16_100cell_IT3S_E_1_02Apr21_Pippin_Rep-21-01-08.04368.04368.3	interact-MCF10_1ugBoost_TMT16_100cell_IT3S_E_1_02Apr21_Pippin_Rep-21-01-08.mod.pep.xml	EGEEPTVYSDEEEPK	n[305]EGEEPTVYS[167]DEEEPK	K	D	15	3	3526.39	2425.11	2425.11	809.376	809.376	2425.11	809.376	-0.0004	0	44.018	39.205	1	2	0	173	187	667052	15K(304.2072), 9S(79.9663), N-term(304.2072)				EGEEPT(0.004)VY(0.013)S(0.983)DEEEPK	0.983	1	TRUE	sp|O00264|PGRC1_HUMAN	O00264	PGRC1_HUMAN	PGRMC1	Membrane-associated progesterone receptor component 1			TRUE	36920.9	0	2302.57	0	0	0	0	0	86.2761
MCF10_1ugBoost_TMT16_100cell_IT3S_E_1_02Apr21_Pippin_Rep-21-01-08.05102.05102.3	interact-MCF10_1ugBoost_TMT16_100cell_IT3S_E_1_02Apr21_Pippin_Rep-21-01-08.mod.pep.xml	RGSFDATGSGFSMTFSSSSYSSSGYGR	n[305]RGS[167]FDATGSGFSM[147]TFSSSSYSSSGYGR	R	R	27	3	4346.57	3172.34	3172.34	1058.45	1058.45	3172.34	1058.45	-0.0051	0	65.054	59.707	1	2	1	4640	4666	817262	13M(15.9949), 3S(79.9663), N-term(304.2072)		RGSFDATGSGFSM(1.000)TFSSSSYSSSGYGR	1	RGS(0.975)FDAT(0.003)GS(0.004)GFS(0.004)MT(0.003)FS(0.001)S(0.001)S(0.001)S(0.001)Y(0.001)S(0.001)S(0.001)S(0.001)GY(0.001)GR	0.975	1	TRUE	sp|Q15149|PLEC_HUMAN	Q15149	PLEC_HUMAN	PLEC	Plectin			TRUE	37710.8	83.3464	2222.2	0	46.3114	0	0	0	0
MCF10_1ugBoost_TMT16_100cell_IT3S_E_1_02Apr21_Pippin_Rep-21-01-08.04384.04384.3	interact-MCF10_1ugBoost_TMT16_100cell_IT3S_E_1_02Apr21_Pippin_Rep-21-01-08.mod.pep.xml	SETSWESPK	n[305]SETSWES[167]PK	K	Q	9	3	3541.57	1737.85	1737.84	580.289	580.289	1737.85	580.29	-0.0022	0.000625317	20.481	11.977	0.9833	2	0	562	570	590035	7S(79.9663), 9K(304.2072), N-term(304.2072)				S(0.002)ET(0.002)S(0.002)WES(0.993)PK	0.993	0.81	TRUE	sp|Q86UE4|LYRIC_HUMAN	Q86UE4	LYRIC_HUMAN	MTDH	Protein LYRIC			TRUE	37369.1	45.8285	1943.74	0	0	0	0	0	60.2276
MCF10_1ugBoost_TMT16_100cell_IT3S_E_1_02Apr21_Pippin_Rep-21-01-08.05198.05198.3	interact-MCF10_1ugBoost_TMT16_100cell_IT3S_E_1_02Apr21_Pippin_Rep-21-01-08.mod.pep.xml	LGGLRPESPESLTSVSR	n[305]LGGLRPES[167]PESLTSVSR	R	T	17	3	4462.71	2168.12	2168.12	723.715	723.714	2168.12	723.713	0.0043	0	39.74	31.96	1	2	0	11	27	621584	8S(79.9663), N-term(304.2072)				LGGLRPES(0.991)PES(0.002)LT(0.002)S(0.002)VS(0.002)R	0.991	0.96	TRUE	sp|Q9H6F5|CCD86_HUMAN	Q9H6F5	CCD86_HUMAN	CCDC86	Coiled-coil domain-containing protein 86			TRUE	36392.1	39.9014	2789.26	0	62.9528	0	0	0	46.9026
MCF10_1ugBoost_TMT16_100cell_IT3S_E_1_02Apr21_Pippin_Rep-21-01-08.04716.04716.4	interact-MCF10_1ugBoost_TMT16_100cell_IT3S_E_1_02Apr21_Pippin_Rep-21-01-08.mod.pep.xml	SPAVATSTAAPPPPSSPLPSK	n[305]SPAVATSTAAPPPPSS[167]PLPSK	K	S	21	4	3900.22	2647.41	2647.41	662.861	662.86	2647.41	662.86	-0.0004	0	47.103	47.103	1	2	0	439	459	818130	16S(79.9663), 21K(304.2072), N-term(304.2072)				S(0.001)PAVAT(0.001)S(0.001)T(0.001)AAPPPPS(0.002)S(0.992)PLPS(0.001)K	0.992	0.97	TRUE	sp|Q14157|UBP2L_HUMAN	Q14157	UBP2L_HUMAN	UBAP2L	Ubiquitin-associated protein 2-like			TRUE	37171.6	127.467	2466.08	0	0	0	0	0	0
MCF10_1ugBoost_TMT16_100cell_IT3S_E_1_02Apr21_Pippin_Rep-21-01-08.02620.02620.3	interact-MCF10_1ugBoost_TMT16_100cell_IT3S_E_1_02Apr21_Pippin_Rep-21-01-08.mod.pep.xml	RTYSDEANQMR	n[305]RTYS[167]DEANQM[147]R	K	V	11	3	1646.98	1769.77	1769.77	590.932	590.932	1769.77	590.932	0.0007	0	30.387	26.044	1	2	1	304	314	990074	10M(15.9949), 4S(79.9663), N-term(304.2072)		RTYSDEANQM(1.000)R	1	RT(0.004)Y(0.004)S(0.992)DEANQMR	0.992	0.98	TRUE	sp|Q9BXF6|RFIP5_HUMAN	Q9BXF6	RFIP5_HUMAN	RAB11FIP5	Rab11 family-interacting protein 5			TRUE	37911.9	0	1796.4	0	0	0	0	0	0
MCF10_1ugBoost_TMT16_100cell_IT3S_E_1_02Apr21_Pippin_Rep-21-01-08.04986.04986.3	interact-MCF10_1ugBoost_TMT16_100cell_IT3S_E_1_02Apr21_Pippin_Rep-21-01-08.mod.pep.xml	FQSEEQQQTEDELQDK	n[305]FQS[167]EEQQQTEDELQDK	K	I	16	3	4210.94	2669.24	2669.24	890.753	890.752	2669.24	890.752	0	1.31e-12	39.92	28	1	2	0	48	63	486804	16K(304.2072), 3S(79.9663), N-term(304.2072)				FQS(0.988)EEQQQT(0.012)EDELQDK	0.988	1	TRUE	contam_sp|P02666|CASB_BOVIN	contam_sp|P02666|CASB_BOVIN Beta-casein OS=Bos taurus GN=CSN2 PE=1 SV=2						TRUE	9892.2	0	643.646	0	0	0	85.545	92.9837	7844.82
MCF10_1ugBoost_TMT16_100cell_IT3S_E_1_02Apr21_Pippin_Rep-21-01-08.04550.04550.3	interact-MCF10_1ugBoost_TMT16_100cell_IT3S_E_1_02Apr21_Pippin_Rep-21-01-08.mod.pep.xml	RISISTSGGSFR	n[305]RIS[167]ISTSGGSFR	K	N	12	3	3709.21	1650.84	1650.84	551.288	551.288	1650.84	551.288	0.0018	7e-14	26.26	21.385	1	2	1	73	84	822120	3S(79.9663), N-term(304.2072)				RIS(0.991)IS(0.002)T(0.002)S(0.002)GGS(0.002)FR	0.991	1	TRUE	sp|P13647|K2C5_HUMAN	P13647	K2C5_HUMAN	KRT5	Keratin, type II cytoskeletal 5			TRUE	36240.8	27.7754	1878.18	0	0	0	0	0	312.704
MCF10_1ugBoost_TMT16_100cell_IT3S_E_1_02Apr21_Pippin_Rep-21-01-08.05343.05343.4	interact-MCF10_1ugBoost_TMT16_100cell_IT3S_E_1_02Apr21_Pippin_Rep-21-01-08.mod.pep.xml	KKEPAITSQNSPEAR	n[305]KKEPAITSQNS[167]PEAR	K	E	15	4	4627.81	2647.45	2647.45	662.87	662.87	2647.45	662.87	0.0012	0	44.945	32.854	1	2	2	90	104	433160	11S(79.9663), 1K(304.2072), 2K(304.2072), N-term(304.2072)				KKEPAIT(0.004)S(0.003)QNS(0.992)PEAR	0.992	1	TRUE	sp|P23193|TCEA1_HUMAN	P23193	TCEA1_HUMAN	TCEA1	Transcription elongation factor A protein 1			TRUE	36846	59.3492	2574.18	0	48.6003	0	0	0	0
MCF10_1ugBoost_TMT16_100cell_IT3S_E_1_02Apr21_Pippin_Rep-21-01-08.04706.04706.3	interact-MCF10_1ugBoost_TMT16_100cell_IT3S_E_1_02Apr21_Pippin_Rep-21-01-08.mod.pep.xml	SLYASSPGGVYATR	n[305]SLYASS[167]PGGVYATR	R	S	14	3	3892	1811.88	1811.88	604.967	604.966	1811.88	604.966	-0.0018	6.1422e-10	35.533	33.517	1	2	0	51	64	2.82363e+06	6S(79.9663), N-term(304.2072)				S(0.001)LY(0.001)AS(0.001)S(0.993)PGGVY(0.001)AT(0.001)R	0.993	1	TRUE	sp|P08670|VIME_HUMAN	P08670	VIME_HUMAN	VIM	Vimentin			TRUE	36622.5	0	2470.4	0	0	0	0	0	0
MCF10_1ugBoost_TMT16_100cell_IT3S_E_1_02Apr21_Pippin_Rep-21-01-08.05176.05176.3	interact-MCF10_1ugBoost_TMT16_100cell_IT3S_E_1_02Apr21_Pippin_Rep-21-01-08.mod.pep.xml	TAPTLSPEHWK	n[305]TAPTLS[167]PEHWK	K	A	11	3	4437.11	1954.02	1954.02	652.348	652.348	1954.02	652.348	0.0018	0.000347999	22.385	16.58	0.9995	2	0	400	410	363691	11K(304.2072), 6S(79.9663), N-term(304.2072)				T(0.004)APT(0.004)LS(0.992)PEHWK	0.992	1	TRUE	sp|Q96JM3|CHAP1_HUMAN	Q96JM3	CHAP1_HUMAN	CHAMP1	Chromosome alignment-maintaining phosphoprotein 1			TRUE	37149	43.1563	1766.93	0	0	0	0	0	63.905
MCF10_1ugBoost_TMT16_100cell_IT3S_E_1_02Apr21_Pippin_Rep-21-01-08.04956.04956.4	interact-MCF10_1ugBoost_TMT16_100cell_IT3S_E_1_02Apr21_Pippin_Rep-21-01-08.mod.pep.xml	ESEDKPEIEDVGSDEEEEKK	n[305]ESEDKPEIEDVGS[167]DEEEEKK	K	D	20	4	4179.8	3616.79	3616.8	905.206	905.208	3616.8	905.208	0.0014	0	58.119	21.993	1	2	1	251	270	349572	13S(79.9663), 19K(304.2072), 20K(304.2072), 5K(304.2072), N-term(304.2072)				ES(0.289)EDKPEIEDVGS(0.711)DEEEEKK	0.711	1	TRUE	sp|P07900|HS90A_HUMAN	P07900	HS90A_HUMAN	HSP90AA1	Heat shock protein HSP 90-alpha			TRUE	35814.8	152.639	2765.16	0	64.9089	0	0	0	22.5846
MCF10_1ugBoost_TMT16_100cell_IT3S_E_1_02Apr21_Pippin_Rep-21-01-08.05855.05855.2	interact-MCF10_1ugBoost_TMT16_100cell_IT3S_E_1_02Apr21_Pippin_Rep-21-01-08.mod.pep.xml	LSGLSFK	n[305]LSGLS[167]FK	K	R	7	2	5312.3	1438.81	1438.81	720.411	720.411	1438.81	720.411	0.0002	0.0092587	17.634	14.365	0.9967	2	0	100	106	314751	5S(79.9663), 7K(304.2072), N-term(304.2072)				LS(0.012)GLS(0.988)FK	0.988	0.95	TRUE	sp|P49006|MRP_HUMAN	P49006	MRP_HUMAN	MARCKSL1	MARCKS-related protein			TRUE	37274	72.514	1579.81	0	0	0	0	0	30.2904
MCF10_1ugBoost_TMT16_100cell_IT3S_E_1_02Apr21_Pippin_Rep-21-01-08.05216.05216.3	interact-MCF10_1ugBoost_TMT16_100cell_IT3S_E_1_02Apr21_Pippin_Rep-21-01-08.mod.pep.xml	TFQARPLSADLTK	n[305]TFQARPLS[167]ADLTK	R	L	13	3	4482.95	2135.17	2135.16	712.729	712.728	2135.16	712.729	-0.0002	5.86e-12	30.029	19.331	0.9998	2	0	501	513	280764	13K(304.2072), 8S(79.9663), N-term(304.2072)				T(0.003)FQARPLS(0.990)ADLT(0.006)K	0.99	1	TRUE	sp|Q9BY89|K1671_HUMAN	Q9BY89	K1671_HUMAN	KIAA1671	Uncharacterized protein KIAA1671			TRUE	36612.7	51.484	2045.04	0	31.3435	0	0	0	0
MCF10_1ugBoost_TMT16_100cell_IT3S_E_1_02Apr21_Pippin_Rep-21-01-08.04718.04718.2	interact-MCF10_1ugBoost_TMT16_100cell_IT3S_E_1_02Apr21_Pippin_Rep-21-01-08.mod.pep.xml	SLPTTVPESPNYR	n[305]SLPTTVPES[167]PNYR	R	N	13	2	3900.97	1843.9	1843.9	922.959	922.959	1843.9	922.959	0	0	45.192	37.489	1	2	0	766	778	522185	9S(79.9663), N-term(304.2072)				S(0.003)LPT(0.004)T(0.004)VPES(0.988)PNY(0.002)R	0.988	1	TRUE	sp|Q6PKG0|LARP1_HUMAN	Q6PKG0	LARP1_HUMAN	LARP1	La-related protein 1			TRUE	36937.5	0	1182.7	0	0	0	0	0	44.1386
MCF10_1ugBoost_TMT16_100cell_IT3S_E_1_02Apr21_Pippin_Rep-21-01-08.03618.03618.2	interact-MCF10_1ugBoost_TMT16_100cell_IT3S_E_1_02Apr21_Pippin_Rep-21-01-08.mod.pep.xml	SPGPIVSR	n[305]S[167]PGPIVSR	K	T	8	2	2766.16	1195.63	1195.63	598.821	598.822	1195.63	598.822	0.0009	1.49605e-06	20.129	9.184	0.9978	2	0	344	351	438393	1S(79.9663), N-term(304.2072)				S(0.990)PGPIVS(0.010)R	0.99	0.91	TRUE	sp|Q86WB0|NIPA_HUMAN	Q86WB0	NIPA_HUMAN	ZC3HC1	Nuclear-interacting partner of ALK			TRUE	36270.1	0	1718.47	0	42.4963	0	0	0	81.7136
MCF10_1ugBoost_TMT16_100cell_IT3S_E_1_02Apr21_Pippin_Rep-21-01-08.04962.04962.3	interact-MCF10_1ugBoost_TMT16_100cell_IT3S_E_1_02Apr21_Pippin_Rep-21-01-08.mod.pep.xml	EEPLSEEEPCTSTAIASPEK	n[305]EEPLS[167]EEEPCTSTAIASPEK	K	K	20	3	4184.93	2891.37	2891.37	964.796	964.796	2891.36	964.795	0.0029	0	46.821	34.567	1	2	0	498	517	488796	10C(57.0215), 20K(304.2072), 5S(79.9663), N-term(304.2072)				EEPLS(0.991)EEEPCT(0.002)S(0.002)T(0.002)AIAS(0.002)PEK	0.991	1	TRUE	sp|Q9Y2X3|NOP58_HUMAN	Q9Y2X3	NOP58_HUMAN	NOP58	Nucleolar protein 58			TRUE	35536.3	34.372	2358.03	0	0	0	0	0	0
MCF10_1ugBoost_TMT16_100cell_IT3S_E_1_02Apr21_Pippin_Rep-21-01-08.04394.04394.3	interact-MCF10_1ugBoost_TMT16_100cell_IT3S_E_1_02Apr21_Pippin_Rep-21-01-08.mod.pep.xml	NPFRGSPK	n[305]NPFRGS[167]PK	R	C	8	3	3552.77	1589.86	1589.86	530.959	530.959	1589.86	530.96	-0.0018	0.000129786	18.347	8.942	0.9999	2	1	547	554	433649	6S(79.9663), 8K(304.2072), N-term(304.2072)				NPFRGS(1.000)PK	1	1	TRUE	sp|Q14966|ZN638_HUMAN	Q14966	ZN638_HUMAN	ZNF638	Zinc finger protein 638			TRUE	35964.8	86.5322	2098.5	0	0	0	0	0	52.6264
MCF10_1ugBoost_TMT16_100cell_IT3S_E_1_02Apr21_Pippin_Rep-21-01-08.02722.02722.3	interact-MCF10_1ugBoost_TMT16_100cell_IT3S_E_1_02Apr21_Pippin_Rep-21-01-08.mod.pep.xml	RSSLSPGR	n[305]RSSLS[167]PGR	K	G	8	3	1776.09	1242.64	1242.64	415.22	415.22	1242.64	415.221	-0.0009	0.0318701	18.422	16.604	0.999	2	1	105	112	393960	5S(79.9663), N-term(304.2072)				RS(0.011)S(0.008)LS(0.982)PGR	0.982	0.96	TRUE	sp|Q9BUQ8|DDX23_HUMAN	Q9BUQ8	DDX23_HUMAN	DDX23	Probable ATP-dependent RNA helicase DDX23			TRUE	36138.7	29.5646	1919.98	0	18.0857	0	0	0	115.911
MCF10_1ugBoost_TMT16_100cell_IT3S_E_1_02Apr21_Pippin_Rep-21-01-08.02596.02596.3	interact-MCF10_1ugBoost_TMT16_100cell_IT3S_E_1_02Apr21_Pippin_Rep-21-01-08.mod.pep.xml	ERSLSRER	n[305]ERS[167]LS[167]RER	R	N	8	3	1624.49	1495.69	1495.69	499.569	499.57	1495.69	499.57	0	0.608128	11.815	8.993	0.9977	2	2	136	143	1.01476e+06	3S(79.9663), 5S(79.9663), N-term(304.2072)				ERS(1.000)LS(1.000)RER	1	1	TRUE	sp|P84103|SRSF3_HUMAN	P84103	SRSF3_HUMAN	SRSF3	Serine/arginine-rich splicing factor 3			TRUE	35675.8	0	2103.59	0	0	0	0	0	66.003
MCF10_1ugBoost_TMT16_100cell_IT3S_E_1_02Apr21_Pippin_Rep-21-01-08.02840.02840.3	interact-MCF10_1ugBoost_TMT16_100cell_IT3S_E_1_02Apr21_Pippin_Rep-21-01-08.mod.pep.xml	AASMDNNSK	n[305]AAS[167]M[147]DNNSK	R	F	9	3	1932.81	1640.77	1640.77	547.931	547.931	1640.77	547.932	-0.0011	0.0031248	19.971	12.823	0.869	2	0	254	262	933905	3S(79.9663), 4M(15.9949), 9K(304.2072), N-term(304.2072)		AASM(1.000)DNNSK	1	AAS(0.990)MDNNS(0.010)K	0.99	1	TRUE	sp|Q12778|FOXO1_HUMAN	Q12778	FOXO1_HUMAN	FOXO1	Forkhead box protein O1			TRUE	35944.9	35.955	1979.87	0	0	0	0	0	118.803
MCF10_1ugBoost_TMT16_100cell_IT3S_E_1_02Apr21_Pippin_Rep-21-01-08.04238.04238.3	interact-MCF10_1ugBoost_TMT16_100cell_IT3S_E_1_02Apr21_Pippin_Rep-21-01-08.mod.pep.xml	AESPESSAIESTQSTPQK	n[305]AES[167]PESSAIESTQSTPQK	R	G	18	3	3389.7	2564.25	2564.25	855.758	855.757	2564.25	855.757	0.0002	0	51.592	51.433	1	2	0	1356	1373	1.38428e+06	18K(304.2072), 3S(79.9663), N-term(304.2072)				AES(0.992)PES(0.002)S(0.001)AIES(0.001)T(0.001)QS(0.001)T(0.001)PQK	0.992	1	TRUE	sp|Q9NTI5|PDS5B_HUMAN	Q9NTI5	PDS5B_HUMAN	PDS5B	Sister chromatid cohesion protein PDS5 homolog B			TRUE	35053.1	68.1894	2589.69	0	33.1561	0	0	0	43.5291
MCF10_1ugBoost_TMT16_100cell_IT3S_E_1_02Apr21_Pippin_Rep-21-01-08.04842.04842.3	interact-MCF10_1ugBoost_TMT16_100cell_IT3S_E_1_02Apr21_Pippin_Rep-21-01-08.mod.pep.xml	DRKNSNFL	n[305]DRKNS[167]NFL	K	-	8	3	4040.88	1680.88	1680.88	561.302	561.302	1680.88	561.302	0.0002	0.133122	11.003	6.932	0.9051	2	2	447	454	354323	3K(304.2072), 5S(79.9663), N-term(304.2072)				DRKNS(1.000)NFL	1	1	TRUE	sp|Q9P0V9|SEP10_HUMAN	Q9P0V9	SEP10_HUMAN	SEPTIN10	Septin-10			TRUE	35934.9	50.852	2028.62	0	24.2241	0	0	0	24.913
MCF10_1ugBoost_TMT16_100cell_IT3S_E_1_02Apr21_Pippin_Rep-21-01-08.04052.04052.4	interact-MCF10_1ugBoost_TMT16_100cell_IT3S_E_1_02Apr21_Pippin_Rep-21-01-08.mod.pep.xml	SPVSTRPLPSASQK	n[305]S[167]PVSTRPLPSASQK	R	A	14	4	3191.16	2142.17	2142.17	536.549	536.549	2142.17	536.55	-0.0024	3.55588e-08	26.455	22.561	1	2	0	216	229	794828	14K(304.2072), 1S(79.9663), N-term(304.2072)				S(0.983)PVS(0.004)T(0.007)RPLPS(0.003)AS(0.003)QK	0.983	1	TRUE	sp|Q8ND56|LS14A_HUMAN	Q8ND56	LS14A_HUMAN	LSM14A	Protein LSM14 homolog A			TRUE	35635.1	0	2070.66	0	0	0	0	0	84.0247
MCF10_1ugBoost_TMT16_100cell_IT3S_E_1_02Apr21_Pippin_Rep-21-01-08.04344.04344.4	interact-MCF10_1ugBoost_TMT16_100cell_IT3S_E_1_02Apr21_Pippin_Rep-21-01-08.mod.pep.xml	TPSPKEEDEEPESPPEK	n[305]TPSPKEEDEEPES[167]PPEK	K	K	17	4	3502.06	2916.45	2916.45	730.119	730.12	2916.45	730.119	0.0058	1.54297e-09	32.728	12.798	1	2	1	202	218	303475	13S(79.9663), 17K(304.2072), 5K(304.2072), N-term(304.2072)				T(0.003)PS(0.003)PKEEDEEPES(0.994)PPEK	0.994	0.89	TRUE	sp|Q9H1E3|NUCKS_HUMAN	Q9H1E3	NUCKS_HUMAN	NUCKS1	Nuclear ubiquitous casein and cyclin-dependent kinase substrate 1			TRUE	35893.4	58.8296	1973.22	0	0	0	0	0	0
MCF10_1ugBoost_TMT16_100cell_IT3S_E_1_02Apr21_Pippin_Rep-21-01-08.04472.04472.2	interact-MCF10_1ugBoost_TMT16_100cell_IT3S_E_1_02Apr21_Pippin_Rep-21-01-08.mod.pep.xml	GAESPFEEK	n[305]GAES[167]PFEEK	R	S	9	2	3625.25	1680.82	1680.83	841.42	841.42	1680.83	841.42	0.0004	3.09732e-08	28.612	14.42	1	2	0	1424	1432	344101	4S(79.9663), 9K(304.2072), N-term(304.2072)				GAES(1.000)PFEEK	1	1	TRUE	sp|P46821|MAP1B_HUMAN	P46821	MAP1B_HUMAN	MAP1B	Microtubule-associated protein 1B			TRUE	36384.8	31.2663	1411.11	0	0	20.8637	0	0	49.6299
MCF10_1ugBoost_TMT16_100cell_IT3S_E_1_02Apr21_Pippin_Rep-21-01-08.03566.03566.3	interact-MCF10_1ugBoost_TMT16_100cell_IT3S_E_1_02Apr21_Pippin_Rep-21-01-08.mod.pep.xml	KPRSPPR	n[305]KPRS[167]PPR	R	A	7	3	2719.18	1524.88	1524.88	509.3	509.3	1524.88	509.3	0.0002	0.0103947	12.459	8.946	0.8927	2	1	249	255	424742	1K(304.2072), 4S(79.9663), N-term(304.2072)				KPRS(1.000)PPR	1	0.96	TRUE	sp|Q86TG7|PEG10_HUMAN	Q86TG7	PEG10_HUMAN	PEG10	Retrotransposon-derived protein PEG10			TRUE	32594	205.445	4643.29	0	28.2086	0	0	0	32.6004
MCF10_1ugBoost_TMT16_100cell_IT3S_E_1_02Apr21_Pippin_Rep-21-01-08.04150.04150.3	interact-MCF10_1ugBoost_TMT16_100cell_IT3S_E_1_02Apr21_Pippin_Rep-21-01-08.mod.pep.xml	AVTPVPTK	n[305]AVT[181]PVPTK	R	T	8	3	3296.73	1499.86	1499.86	500.961	500.962	1499.86	500.961	0.002	0.0093743	18.462	11.93	0.9964	2	0	524	531	593976	3T(79.9663), 8K(304.2072), N-term(304.2072)				AVT(0.992)PVPT(0.008)K	0.992	0.96	TRUE	sp|Q6PKG0|LARP1_HUMAN	Q6PKG0	LARP1_HUMAN	LARP1	La-related protein 1			TRUE	34852.5	40.8857	2306.73	0	30.7026	0	0	0	33.6294
MCF10_1ugBoost_TMT16_100cell_IT3S_E_1_02Apr21_Pippin_Rep-21-01-08.03010.03010.3	interact-MCF10_1ugBoost_TMT16_100cell_IT3S_E_1_02Apr21_Pippin_Rep-21-01-08.mod.pep.xml	RPNEDSDEDEEK	n[305]RPNEDS[167]DEDEEK	K	G	12	3	2122.93	2149.97	2149.97	717.663	717.663	2149.97	717.663	0.0002	6.6436e-10	28.707	9.773	0.9998	2	0	686	697	429303	12K(304.2072), 6S(79.9663), N-term(304.2072)				RPNEDS(1.000)DEDEEK	1	0.47	TRUE	sp|Q12996|CSTF3_HUMAN	Q12996	CSTF3_HUMAN	CSTF3	Cleavage stimulation factor subunit 3			FALSE	35713	0	1671.97	0	0	0	0	0	0
MCF10_1ugBoost_TMT16_100cell_IT3S_E_1_02Apr21_Pippin_Rep-21-01-08.02358.02358.2	interact-MCF10_1ugBoost_TMT16_100cell_IT3S_E_1_02Apr21_Pippin_Rep-21-01-08.mod.pep.xml	SGMSPEQSR	n[305]SGM[147]S[167]PEQSR	K	F	9	2	1276.35	1377.59	1377.59	689.803	689.804	1377.59	689.803	0.0013	3.47347e-09	24.224	18.024	1	2	0	1129	1137	2.71815e+06	3M(15.9949), 4S(79.9663), N-term(304.2072)		SGM(1.000)SPEQSR	1	S(0.007)GMS(0.989)PEQS(0.004)R	0.989	1	TRUE	sp|Q9UQ35|SRRM2_HUMAN	Q9UQ35	SRRM2_HUMAN	SRRM2	Serine/arginine repetitive matrix protein 2			TRUE	36667	26.5271	941.832	0	0	0	0	0	0
MCF10_1ugBoost_TMT16_100cell_IT3S_E_1_02Apr21_Pippin_Rep-21-01-08.03980.03980.3	interact-MCF10_1ugBoost_TMT16_100cell_IT3S_E_1_02Apr21_Pippin_Rep-21-01-08.mod.pep.xml	SRSSSVGSSSSYPISPAVSR	n[305]SRSSS[167]VGSSSSYPISPAVSR	R	T	20	3	3134.19	2381.16	2381.15	794.726	794.725	2381.15	794.726	-0.0004	0	52.687	50.017	1	2	1	4382	4401	643770	5S(79.9663), N-term(304.2072)				S(0.004)RS(0.015)S(0.001)S(0.970)VGS(0.002)S(0.002)S(0.001)S(0.001)Y(0.001)PIS(0.001)PAVS(0.001)R	0.97	0.62	TRUE	sp|Q15149|PLEC_HUMAN	Q15149	PLEC_HUMAN	PLEC	Plectin			TRUE	35539.1	0	2077.75	0	0	0	0	0	0
MCF10_1ugBoost_TMT16_100cell_IT3S_E_1_02Apr21_Pippin_Rep-21-01-08.02614.02614.3	interact-MCF10_1ugBoost_TMT16_100cell_IT3S_E_1_02Apr21_Pippin_Rep-21-01-08.mod.pep.xml	NEGSESAPEGQAQQR	n[305]NEGSES[167]APEGQAQQR	K	R	15	3	1643.4	1970.87	1970.87	657.963	657.963	1970.87	657.962	0.0026	1.3e-13	41.41	36.43	1	2	0	171	185	2027653	6S(79.9663), N-term(304.2072)				NEGS(0.007)ES(0.993)APEGQAQQR	0.993	1	TRUE	sp|P67809|YBOX1_HUMAN	P67809	YBOX1_HUMAN	YBX1	Y-box-binding protein 1			TRUE	35619.3	0	1867.56	0	0	0	0	0	0
MCF10_1ugBoost_TMT16_100cell_IT3S_E_1_02Apr21_Pippin_Rep-21-01-08.03826.03826.3	interact-MCF10_1ugBoost_TMT16_100cell_IT3S_E_1_02Apr21_Pippin_Rep-21-01-08.mod.pep.xml	RTSMGGTQQQFVEGVR	n[305]RTS[167]M[147]GGTQQQFVEGVR	R	M	16	3	2969.15	2180.04	2180.04	727.687	727.686	2180.04	727.686	0	0	50.008	50.008	1	2	1	550	565	932420	3S(79.9663), 4M(15.9949), N-term(304.2072)		RTSM(1.000)GGTQQQFVEGVR	1	RT(0.004)S(0.989)MGGT(0.006)QQQFVEGVR	0.989	1	TRUE	sp|P35222|CTNB1_HUMAN	P35222	CTNB1_HUMAN	CTNNB1	Catenin beta-1			TRUE	34932.8	78.6592	2201.69	0	49.3634	0	0	0	0
MCF10_1ugBoost_TMT16_100cell_IT3S_E_1_02Apr21_Pippin_Rep-21-01-08.04524.04524.2	interact-MCF10_1ugBoost_TMT16_100cell_IT3S_E_1_02Apr21_Pippin_Rep-21-01-08.mod.pep.xml	QITMEELVR	n[305]QIT[181]M[147]EELVR	K	S	9	2	3679.43	1517.75	1517.75	759.883	759.88	1517.75	759.881	-0.0029	1.08767e-06	24.15	9.982	0.9999	2	0	4028	4036	419607	3T(79.9663), 4M(15.9949), N-term(304.2072)		QITM(1.000)EELVR	1	QIT(1.000)MEELVR	1	0.75	TRUE	sp|Q15149|PLEC_HUMAN	Q15149	PLEC_HUMAN	PLEC	Plectin			TRUE	35455.6	36.7501	1398.64	0	0	0	0	0	0
MCF10_1ugBoost_TMT16_100cell_IT3S_E_1_02Apr21_Pippin_Rep-21-01-08.02962.02962.3	interact-MCF10_1ugBoost_TMT16_100cell_IT3S_E_1_02Apr21_Pippin_Rep-21-01-08.mod.pep.xml	GEGTPREEGK	n[305]GEGT[181]PREEGK	K	A	10	3	2074.61	1746.88	1746.88	583.301	583.301	1746.88	583.301	0.0008	2.27982e-05	20.171	11.869	1	2	1	159	168	356853	10K(304.2072), 4T(79.9663), N-term(304.2072)				GEGT(1.000)PREEGK	1	0.94	TRUE	sp|Q86VM9|ZCH18_HUMAN	Q86VM9	ZCH18_HUMAN	ZC3H18	Zinc finger CCCH domain-containing protein 18			TRUE	34335	46.7359	1836.25	0	0	0	0	0	47.5326
MCF10_1ugBoost_TMT16_100cell_IT3S_E_1_02Apr21_Pippin_Rep-21-01-08.03446.03446.2	interact-MCF10_1ugBoost_TMT16_100cell_IT3S_E_1_02Apr21_Pippin_Rep-21-01-08.mod.pep.xml	TNAVSPK	n[305]TNAVS[167]PK	R	L	7	2	2608.82	1403.77	1403.77	702.891	702.891	1403.77	702.891	0.0013	0.00381739	16.512	9.834	0.9873	2	0	655	661	432933	5S(79.9663), 7K(304.2072), N-term(304.2072)				T(0.011)NAVS(0.989)PK	0.989	1	TRUE	sp|Q6XZF7|DNMBP_HUMAN	Q6XZF7	DNMBP_HUMAN	DNMBP	Dynamin-binding protein			TRUE	34611.8	25.2681	1201.94	0	0	0	0	0	53.0931
MCF10_1ugBoost_TMT16_100cell_IT3S_E_1_02Apr21_Pippin_Rep-21-01-08.05345.05345.2	interact-MCF10_1ugBoost_TMT16_100cell_IT3S_E_1_02Apr21_Pippin_Rep-21-01-08.mod.pep.xml	VASFSIPGSSSR	n[305]VAS[167]FSIPGSSSR	R	Y	12	2	4629.48	1577.78	1577.78	789.896	789.897	1577.78	789.896	0.0026	1.73088e-09	32.457	30.027	0.9999	2	0	1830	1841	671610	3S(79.9663), N-term(304.2072)				VAS(0.985)FS(0.005)IPGS(0.003)S(0.003)S(0.003)R	0.985	1	TRUE	sp|Q14573|ITPR3_HUMAN	Q14573	ITPR3_HUMAN	ITPR3	Inositol 1,4,5-trisphosphate receptor type 3			TRUE	34079	33.9175	1110.63	0	0	0	0	0	124.186
MCF10_1ugBoost_TMT16_100cell_IT3S_E_1_02Apr21_Pippin_Rep-21-01-08.05180.05180.3	interact-MCF10_1ugBoost_TMT16_100cell_IT3S_E_1_02Apr21_Pippin_Rep-21-01-08.mod.pep.xml	LFSQGQDVSNK	n[305]LFS[167]QGQDVSNK	R	V	11	3	4440.2	1909.98	1909.98	637.667	637.667	1909.98	637.667	-0.0017	8.11038e-08	27.862	13.975	1	2	0	1797	1807	582145	11K(304.2072), 3S(79.9663), N-term(304.2072)				LFS(0.992)QGQDVS(0.008)NK	0.992	0.97	TRUE	sp|P55196|AFAD_HUMAN	P55196	AFAD_HUMAN	AFDN	Afadin			TRUE	34493.5	50.2894	1606	38.2068	0	0	0	0	0
MCF10_1ugBoost_TMT16_100cell_IT3S_E_1_02Apr21_Pippin_Rep-21-01-08.02740.02740.2	interact-MCF10_1ugBoost_TMT16_100cell_IT3S_E_1_02Apr21_Pippin_Rep-21-01-08.mod.pep.xml	SSSLDMNR	n[305]SSS[167]LDM[147]NR	R	T	8	2	1803.57	1308.57	1308.57	655.293	655.294	1308.57	655.293	0.0023	4.8352e-10	21.552	17.772	1	2	0	560	567	614510	3S(79.9663), 6M(15.9949), N-term(304.2072)		SSSLDM(1.000)NR	1	S(0.004)S(0.004)S(0.993)LDMNR	0.993	1	TRUE	sp|Q96D71|REPS1_HUMAN	Q96D71	REPS1_HUMAN	REPS1	RalBP1-associated Eps domain-containing protein 1			TRUE	35083.9	26.2055	1000.18	0	18.3077	0	0	0	0
MCF10_1ugBoost_TMT16_100cell_IT3S_E_1_02Apr21_Pippin_Rep-21-01-08.05955.05955.3	interact-MCF10_1ugBoost_TMT16_100cell_IT3S_E_1_02Apr21_Pippin_Rep-21-01-08.mod.pep.xml	DLFDYSPPLHK	n[305]DLFDYS[167]PPLHK	K	N	11	3	5444.44	2019.04	2019.03	674.019	674.018	2019.04	674.019	-0.0051	3.57678e-09	28.698	26.643	1	2	0	507	517	1.05143e+06	11K(304.2072), 6S(79.9663), N-term(304.2072)				DLFDY(0.014)S(0.986)PPLHK	0.986	1	TRUE	sp|Q9NYF8|BCLF1_HUMAN	Q9NYF8	BCLF1_HUMAN	BCLAF1	Bcl-2-associated transcription factor 1			TRUE	33058.5	104.047	2804.64	0	20.3912	0	0	0	21.2876
MCF10_1ugBoost_TMT16_100cell_IT3S_E_1_02Apr21_Pippin_Rep-21-01-08.03868.03868.3	interact-MCF10_1ugBoost_TMT16_100cell_IT3S_E_1_02Apr21_Pippin_Rep-21-01-08.mod.pep.xml	SPPKADEK	n[305]S[167]PPKADEK	K	E	8	3	3008.02	1863.03	1863.03	622.018	622.018	1863.03	622.018	0.0008	0.00109711	18.681	11.806	0.9998	2	1	290	297	317964	1S(79.9663), 4K(304.2072), 8K(304.2072), N-term(304.2072)				S(1.000)PPKADEK	1	1	TRUE	sp|Q13427|PPIG_HUMAN	Q13427	PPIG_HUMAN	PPIG	Peptidyl-prolyl cis-trans isomerase G			TRUE	34030.6	33.9359	2025.48	0	27.0558	0	0	0	0
MCF10_1ugBoost_TMT16_100cell_IT3S_E_1_02Apr21_Pippin_Rep-21-01-08.03238.03238.2	interact-MCF10_1ugBoost_TMT16_100cell_IT3S_E_1_02Apr21_Pippin_Rep-21-01-08.mod.pep.xml	TSPDTLR	n[305]TS[167]PDTLR	R	R	7	2	2387.47	1172.58	1172.57	587.295	587.294	1172.58	587.295	-0.0019	0.00367826	16.571	14.906	0.9999	2	0	25	31	662749	2S(79.9663), N-term(304.2072)				T(0.020)S(0.974)PDT(0.006)LR	0.974	0.93	TRUE	sp|Q01130|SRSF2_HUMAN	Q01130	SRSF2_HUMAN	SRSF2	Serine/arginine-rich splicing factor 2			TRUE	33570.7	40.1552	1364.62	0	0	0	0	0	42.6824
MCF10_1ugBoost_TMT16_100cell_IT3S_E_1_02Apr21_Pippin_Rep-21-01-08.04752.04752.4	interact-MCF10_1ugBoost_TMT16_100cell_IT3S_E_1_02Apr21_Pippin_Rep-21-01-08.mod.pep.xml	QNGSNDSDRYSDNEEDSKIELK	n[305]QNGSNDSDRYS[167]DNEEDSKIELK	R	L	22	4	3937.51	3534.69	3534.69	884.681	884.68	3534.69	884.681	-0.0009	0	49.913	44.868	1	2	2	174	195	203746	11S(79.9663), 18K(304.2072), 22K(304.2072), N-term(304.2072)				QNGS(0.002)NDS(0.002)DRY(0.002)S(0.991)DNEEDS(0.003)KIELK	0.991	1	TRUE	sp|P42167|LAP2B_HUMAN	P42167	LAP2B_HUMAN	TMPO	Lamina-associated polypeptide 2, isoforms beta/gamma			TRUE	32614.4	80.9696	3172.96	0	94.351	0	0	0	22.4731
MCF10_1ugBoost_TMT16_100cell_IT3S_E_1_02Apr21_Pippin_Rep-21-01-08.04520.04520.3	interact-MCF10_1ugBoost_TMT16_100cell_IT3S_E_1_02Apr21_Pippin_Rep-21-01-08.mod.pep.xml	NEEPSEEEIDAPKPK	n[305]NEEPS[167]EEEIDAPKPK	K	K	15	3	3673.61	2703.38	2703.38	902.135	902.135	2703.38	902.135	0.0002	1e-14	40.875	10.874	1	2	0	117	131	226952	13K(304.2072), 15K(304.2072), 5S(79.9663), N-term(304.2072)				NEEPS(1.000)EEEIDAPKPK	1	1	TRUE	sp|Q9NR30|DDX21_HUMAN	Q9NR30	DDX21_HUMAN	DDX21	Nucleolar RNA helicase 2			TRUE	32159.3	108.837	2429.65	0	34.8235	0	0	0	179.955
MCF10_1ugBoost_TMT16_100cell_IT3S_E_1_02Apr21_Pippin_Rep-21-01-08.03016.03016.3	interact-MCF10_1ugBoost_TMT16_100cell_IT3S_E_1_02Apr21_Pippin_Rep-21-01-08.mod.pep.xml	RSPSPEEK	n[305]RSPS[167]PEEK	K	A	8	3	2127.4	1616.84	1616.84	539.955	539.955	1616.84	539.955	0.0018	5.81879e-05	18.219	16.453	1	2	1	310	317	482452	4S(79.9663), 8K(304.2072), N-term(304.2072)				RS(0.010)PS(0.990)PEEK	0.99	1	TRUE	sp|P25686|DNJB2_HUMAN	P25686	DNJB2_HUMAN	DNAJB2	DnaJ homolog subfamily B member 2			TRUE	33657.4	52.1181	1728.78	0	0	0	0	0	60.3038
MCF10_1ugBoost_TMT16_100cell_IT3S_E_1_02Apr21_Pippin_Rep-21-01-08.05040.05040.2	interact-MCF10_1ugBoost_TMT16_100cell_IT3S_E_1_02Apr21_Pippin_Rep-21-01-08.mod.pep.xml	TPISPLK	n[305]TPIS[167]PLK	K	T	7	2	4270.93	1442.84	1442.84	722.427	722.426	1442.84	722.427	-0.0025	0.00444655	18.902	14.092	0.9766	2	0	320	326	311811	4S(79.9663), 7K(304.2072), N-term(304.2072)				T(0.013)PIS(0.987)PLK	0.987	1	TRUE	sp|Q9NQW6|ANLN_HUMAN	Q9NQW6	ANLN_HUMAN	ANLN	Anillin			TRUE	34118.9	44.2552	1478.54	0	0	0	0	0	121.647
MCF10_1ugBoost_TMT16_100cell_IT3S_E_1_02Apr21_Pippin_Rep-21-01-08.04462.04462.3	interact-MCF10_1ugBoost_TMT16_100cell_IT3S_E_1_02Apr21_Pippin_Rep-21-01-08.mod.pep.xml	RGSLSNAGDPEIVK	n[305]RGS[167]LSNAGDPEIVK	R	S	14	3	3614.24	2130.14	2130.14	711.054	711.054	2130.13	711.052	0.0083	1e-14	46.407	39.201	1	2	1	92	105	282038	14K(304.2072), 3S(79.9663), N-term(304.2072)				RGS(0.986)LS(0.014)NAGDPEIVK	0.986	1	TRUE	sp|O43847|NRDC_HUMAN	O43847	NRDC_HUMAN	NRDC	Nardilysin			TRUE	32879.3	131.446	2721.19	0	44.2977	0	0	0	0
MCF10_1ugBoost_TMT16_100cell_IT3S_E_1_02Apr21_Pippin_Rep-21-01-08.04862.04862.2	interact-MCF10_1ugBoost_TMT16_100cell_IT3S_E_1_02Apr21_Pippin_Rep-21-01-08.mod.pep.xml	LGAPENSGISTLER	n[305]LGAPENSGIST[181]LER	R	G	14	2	4063.93	1826.91	1826.91	914.462	914.462	1826.91	914.462	-0.0004	0	42.679	42.639	1	2	0	14	27	481945	11T(79.9663), N-term(304.2072)				LGAPENS(0.004)GIS(0.005)T(0.991)LER	0.991	1	TRUE	sp|Q9Y4F1|FARP1_HUMAN	Q9Y4F1	FARP1_HUMAN	FARP1	FERM, ARHGEF and pleckstrin domain-containing protein 1			TRUE	33750.6	0	1129.87	0	0	0	0	0	408.05
MCF10_1ugBoost_TMT16_100cell_IT3S_E_1_02Apr21_Pippin_Rep-21-01-08.04690.04690.3	interact-MCF10_1ugBoost_TMT16_100cell_IT3S_E_1_02Apr21_Pippin_Rep-21-01-08.mod.pep.xml	RSRSPLELEPEAK	n[305]RSRS[167]PLELEPEAK	K	K	13	3	3872.87	2199.19	2199.19	734.071	734.071	2199.19	734.071	-0.0009	2.48044e-07	32.909	30.655	1	2	2	23	35	348611	13K(304.2072), 4S(79.9663), N-term(304.2072)				RS(0.009)RS(0.991)PLELEPEAK	0.991	1	TRUE	sp|Q92466|DDB2_HUMAN	Q92466	DDB2_HUMAN	DDB2	DNA damage-binding protein 2			TRUE	33926.2	79.1934	1547.38	0	0	0	0	0	35.6285
MCF10_1ugBoost_TMT16_100cell_IT3S_E_1_02Apr21_Pippin_Rep-21-01-08.04766.04766.3	interact-MCF10_1ugBoost_TMT16_100cell_IT3S_E_1_02Apr21_Pippin_Rep-21-01-08.mod.pep.xml	DLLHPSPEEEK	n[305]DLLHPS[167]PEEEK	K	R	11	3	3958.8	1981.01	1981	661.342	661.341	1981.01	661.342	-0.0034	1.081e-11	36.381	13.438	1	2	0	6	16	539973	11K(304.2072), 6S(79.9663), N-term(304.2072)				DLLHPS(1.000)PEEEK	1	0.85	TRUE	sp|P42677|RS27_HUMAN	P42677	RS27_HUMAN	RPS27	40S ribosomal protein S27			TRUE	33559	41.3356	1659.06	0	21.5158	0	0	0	41.047
MCF10_1ugBoost_TMT16_100cell_IT3S_E_1_02Apr21_Pippin_Rep-21-01-08.03756.03756.3	interact-MCF10_1ugBoost_TMT16_100cell_IT3S_E_1_02Apr21_Pippin_Rep-21-01-08.mod.pep.xml	VLSNRGDSLSR	n[305]VLSNRGDS[167]LSR	R	H	11	3	2897.5	1586.81	1586.81	529.944	529.945	1586.81	529.944	0.003	0.000632516	17.988	14.796	0.9978	2	1	475	485	716976	8S(79.9663), N-term(304.2072)				VLS(0.004)NRGDS(0.977)LS(0.018)R	0.977	1	TRUE	sp|Q15642|CIP4_HUMAN	Q15642	CIP4_HUMAN	TRIP10	Cdc42-interacting protein 4			TRUE	33370.4	0	1619.63	0	0	0	0	0	342.57
MCF10_1ugBoost_TMT16_100cell_IT3S_E_1_02Apr21_Pippin_Rep-21-01-08.04420.04420.3	interact-MCF10_1ugBoost_TMT16_100cell_IT3S_E_1_02Apr21_Pippin_Rep-21-01-08.mod.pep.xml	ESNRLSAPSYLAR	n[305]ESNRLS[167]APSYLAR	R	S	13	3	3574.58	1846.92	1846.92	616.648	616.649	1846.93	616.649	-0.0024	2.2e-13	34.595	29.882	1	2	1	89	101	367348	6S(79.9663), N-term(304.2072)				ES(0.004)NRLS(0.989)APS(0.003)Y(0.003)LAR	0.989	0.91	TRUE	sp|Q9H4B6|SAV1_HUMAN	Q9H4B6	SAV1_HUMAN	SAV1	Protein salvador homolog 1			TRUE	32710.7	50.3268	2646.89	0	34.5069	0	0	0	0
MCF10_1ugBoost_TMT16_100cell_IT3S_E_1_02Apr21_Pippin_Rep-21-01-08.04866.04866.2	interact-MCF10_1ugBoost_TMT16_100cell_IT3S_E_1_02Apr21_Pippin_Rep-21-01-08.mod.pep.xml	SPLQSVVVR	n[305]S[167]PLQSVVVR	K	R	9	2	4070.18	1367.75	1367.75	684.882	684.882	1367.75	684.882	-0.0001	4.1054e-06	23.617	16.994	0.9946	2	0	253	261	440052	1S(79.9663), N-term(304.2072)				S(0.990)PLQS(0.010)VVVR	0.99	0.84	TRUE	sp|Q9Y2W1|TR150_HUMAN	Q9Y2W1	TR150_HUMAN	THRAP3	Thyroid hormone receptor-associated protein 3			TRUE	33429.3	42.0671	1312.42	0	0	0	0	0	52.3239
MCF10_1ugBoost_TMT16_100cell_IT3S_E_1_02Apr21_Pippin_Rep-21-01-08.03762.03762.3	interact-MCF10_1ugBoost_TMT16_100cell_IT3S_E_1_02Apr21_Pippin_Rep-21-01-08.mod.pep.xml	WRPHSPDGPR	n[305]WRPHS[167]PDGPR	R	S	10	3	2905.1	1587.76	1587.76	530.261	530.262	1587.76	530.262	0.0008	1.90303e-06	20.538	9.377	0.9995	2	0	232	241	533358	5S(79.9663), N-term(304.2072)				WRPHS(1.000)PDGPR	1	1	TRUE	sp|Q6Y7W6|GGYF2_HUMAN	Q6Y7W6	GGYF2_HUMAN	GIGYF2	GRB10-interacting GYF protein 2			TRUE	32885	41.1228	1925.47	0	0	0	0	0	74.1754
MCF10_1ugBoost_TMT16_100cell_IT3S_E_1_02Apr21_Pippin_Rep-21-01-08.04784.04784.3	interact-MCF10_1ugBoost_TMT16_100cell_IT3S_E_1_02Apr21_Pippin_Rep-21-01-08.mod.pep.xml	SFLSEPSSPGRTK	n[305]SFLSEPS[167]SPGRTK	R	T	13	3	3980.07	2080.09	2080.08	694.37	694.368	2080.09	694.369	-0.0024	0.00589273	16.607	16.607	0.985	2	1	1572	1584	215751	13K(304.2072), 7S(79.9663), N-term(304.2072)				S(0.003)FLS(0.003)EPS(0.496)S(0.496)PGRT(0.002)K	0.496	0.66	TRUE	sp|Q69YN4|VIR_HUMAN	Q69YN4	VIR_HUMAN	VIRMA	Protein virilizer homolog			TRUE	32088.1	37.11	2455.26	0	50.0142	0	0	0	66.3319
MCF10_1ugBoost_TMT16_100cell_IT3S_E_1_02Apr21_Pippin_Rep-21-01-08.03346.03346.3	interact-MCF10_1ugBoost_TMT16_100cell_IT3S_E_1_02Apr21_Pippin_Rep-21-01-08.mod.pep.xml	LRQSFRR	n[305]LRQS[167]FRR	K	K	7	3	2499.84	1345.73	1345.73	449.584	449.584	1345.73	449.584	0.0001	1.63082	9.903	9.084	0.9497	2	2	4	10	369036	4S(79.9663), N-term(304.2072)				LRQS(1.000)FRR	1	1	TRUE	sp|P49757|NUMB_HUMAN	P49757	NUMB_HUMAN	NUMB	Protein numb homolog			TRUE	32975.4	40.2076	1843.52	0	0	0	0	0	40.3365
MCF10_1ugBoost_TMT16_100cell_IT3S_E_1_02Apr21_Pippin_Rep-21-01-08.04214.04214.3	interact-MCF10_1ugBoost_TMT16_100cell_IT3S_E_1_02Apr21_Pippin_Rep-21-01-08.mod.pep.xml	RVSVCAETYNPDEEEEDTDPR	n[305]RVS[167]VCAETYNPDEEEEDTDPR	R	V	21	3	3361.18	2894.22	2894.22	965.749	965.748	2894.22	965.749	-0.0009	4e-14	58.589	47.986	1	2	1	97	117	1.21903e+06	3S(79.9663), 5C(57.0215), N-term(304.2072)				RVS(0.958)VCAET(0.011)Y(0.016)NPDEEEEDT(0.016)DPR	0.958	1	TRUE	sp|P13861|KAP2_HUMAN	P13861	KAP2_HUMAN	PRKAR2A	cAMP-dependent protein kinase type II-alpha regulatory subunit			TRUE	32625	56.6247	2281.17	0	0	0	0	0	0
MCF10_1ugBoost_TMT16_100cell_IT3S_E_1_02Apr21_Pippin_Rep-21-01-08.04348.04348.2	interact-MCF10_1ugBoost_TMT16_100cell_IT3S_E_1_02Apr21_Pippin_Rep-21-01-08.mod.pep.xml	SFSQPGLR	n[305]SFS[167]QPGLR	K	S	8	2	3504.8	1274.64	1274.64	638.325	638.325	1274.63	638.324	0.0007	6.84697e-07	22.437	16.316	1	2	0	235	242	470552	3S(79.9663), N-term(304.2072)				S(0.008)FS(0.992)QPGLR	0.992	1	TRUE	sp|Q86TI0|TBCD1_HUMAN	Q86TI0	TBCD1_HUMAN	TBC1D1	TBC1 domain family member 1			TRUE	33491.1	0	1354.82	0	0	0	0	0	31.1654
MCF10_1ugBoost_TMT16_100cell_IT3S_E_1_02Apr21_Pippin_Rep-21-01-08.03622.03622.3	interact-MCF10_1ugBoost_TMT16_100cell_IT3S_E_1_02Apr21_Pippin_Rep-21-01-08.mod.pep.xml	AHSFTSK	n[305]AHS[167]FTSK	R	G	7	3	2770	1464.76	1464.76	489.261	489.261	1464.76	489.261	-0.0013	0.00309516	21.39	17.319	0.9998	2	0	223	229	275037	3S(79.9663), 7K(304.2072), N-term(304.2072)				AHS(0.990)FT(0.006)S(0.004)K	0.99	1	TRUE	sp|P78314|3BP2_HUMAN	P78314	3BP2_HUMAN	SH3BP2	SH3 domain-binding protein 2			TRUE	32734.1	45.4209	1971.37	18.2473	21.62	0	0	0	30.0605
MCF10_1ugBoost_TMT16_100cell_IT3S_E_1_02Apr21_Pippin_Rep-21-01-08.03064.03064.3	interact-MCF10_1ugBoost_TMT16_100cell_IT3S_E_1_02Apr21_Pippin_Rep-21-01-08.mod.pep.xml	SQSWEERGDR	n[305]SQS[167]WEERGDR	R	R	10	3	2184.37	1632.72	1632.72	545.248	545.248	1632.72	545.248	-0.0002	0.000773125	20.947	17.089	0.9999	2	1	158	167	578496	3S(79.9663), N-term(304.2072)				S(0.007)QS(0.993)WEERGDR	0.993	0.82	TRUE	sp|Q6Y7W6|GGYF2_HUMAN	Q6Y7W6	GGYF2_HUMAN	GIGYF2	GRB10-interacting GYF protein 2			TRUE	32833.3	74.6443	1770.93	0	0	0	0	0	22.854
MCF10_1ugBoost_TMT16_100cell_IT3S_E_1_02Apr21_Pippin_Rep-21-01-08.03688.03688.3	interact-MCF10_1ugBoost_TMT16_100cell_IT3S_E_1_02Apr21_Pippin_Rep-21-01-08.mod.pep.xml	TASPPPPPK	n[305]TAS[167]PPPPPK	R	R	9	3	2841.33	1578.87	1578.87	527.296	527.297	1578.87	527.296	0.0008	3.75737e-05	23.452	19.605	0.9998	2	0	614	622	1.38237e+06	3S(79.9663), 9K(304.2072), N-term(304.2072)				T(0.006)AS(0.994)PPPPPK	0.994	0.97	TRUE	sp|Q8IYB3|SRRM1_HUMAN	Q8IYB3	SRRM1_HUMAN	SRRM1	Serine/arginine repetitive matrix protein 1			TRUE	32279.2	0	1858.39	0	0	0	0	0	159.387
MCF10_1ugBoost_TMT16_100cell_IT3S_E_1_02Apr21_Pippin_Rep-21-01-08.05331.05331.3	interact-MCF10_1ugBoost_TMT16_100cell_IT3S_E_1_02Apr21_Pippin_Rep-21-01-08.mod.pep.xml	RASLSEIGFGK	n[305]RAS[167]LSEIGFGK	R	M	11	3	4610.35	1852.01	1852.01	618.344	618.344	1852.01	618.344	-0.0011	1.79149e-09	31.332	27.074	1	2	1	178	188	368750	11K(304.2072), 3S(79.9663), N-term(304.2072)				RAS(0.986)LS(0.014)EIGFGK	0.986	0.98	TRUE	sp|Q00537|CDK17_HUMAN	Q00537	CDK17_HUMAN	CDK17	Cyclin-dependent kinase 17			TRUE	32958.6	42.4076	1620.92	0	0	0	0	0	27.5112
MCF10_1ugBoost_TMT16_100cell_IT3S_E_1_02Apr21_Pippin_Rep-21-01-08.04312.04312.3	interact-MCF10_1ugBoost_TMT16_100cell_IT3S_E_1_02Apr21_Pippin_Rep-21-01-08.mod.pep.xml	RGFSANSARLPGVSR	n[305]RGFSANS[167]ARLPGVSR	R	S	15	3	3468.48	1958.02	1958.02	653.68	653.68	1958.02	653.68	0.0007	4.4395e-07	22.36	18.221	1	2	2	16	30	1.70585e+06	7S(79.9663), N-term(304.2072)				RGFS(0.004)ANS(0.993)ARLPGVS(0.004)R	0.993	1	FALSE	sp|P02538|K2C6A_HUMAN	P02538	K2C6A_HUMAN	KRT6A	Keratin, type II cytoskeletal 6A	KRT6B, KRT6C	sp|P04259|K2C6B_HUMAN, sp|P48668|K2C6C_HUMAN	TRUE	31460.7	108.405	2642.84	0	0	0	0	0	0
MCF10_1ugBoost_TMT16_100cell_IT3S_E_1_02Apr21_Pippin_Rep-21-01-08.05106.05106.3	interact-MCF10_1ugBoost_TMT16_100cell_IT3S_E_1_02Apr21_Pippin_Rep-21-01-08.mod.pep.xml	RIDISPSTFR	n[305]RIDIS[167]PSTFR	R	K	10	3	4351.05	1574.81	1574.82	525.945	525.946	1574.81	525.945	0.002	2.84267e-06	20.871	16.427	1	2	1	678	687	830673	5S(79.9663), N-term(304.2072)				RIDIS(0.989)PS(0.005)T(0.005)FR	0.989	1	TRUE	sp|Q9Y2W1|TR150_HUMAN	Q9Y2W1	TR150_HUMAN	THRAP3	Thyroid hormone receptor-associated protein 3			TRUE	32110.1	48.1164	1840.86	19.2354	0	0	0	0	63.8427
MCF10_1ugBoost_TMT16_100cell_IT3S_E_1_02Apr21_Pippin_Rep-21-01-08.02448.02448.3	interact-MCF10_1ugBoost_TMT16_100cell_IT3S_E_1_02Apr21_Pippin_Rep-21-01-08.mod.pep.xml	TRSNPEGAEDR	n[305]TRS[167]NPEGAEDR	R	A	11	3	1411.54	1614.73	1614.73	539.251	539.251	1614.73	539.251	-0.0003	2.4e-13	37.553	30.666	1	2	1	27	37	643495	3S(79.9663), N-term(304.2072)				T(0.010)RS(0.990)NPEGAEDR	0.99	0.97	TRUE	sp|Q9NWV8|BABA1_HUMAN	Q9NWV8	BABA1_HUMAN	BABAM1	BRISC and BRCA1-A complex member 1			TRUE	32561.7	43.8918	1582.82	0	28.1067	0	0	0	22.36
MCF10_1ugBoost_TMT16_100cell_IT3S_E_1_02Apr21_Pippin_Rep-21-01-08.04528.04528.3	interact-MCF10_1ugBoost_TMT16_100cell_IT3S_E_1_02Apr21_Pippin_Rep-21-01-08.mod.pep.xml	ADVGRLSPEVK	n[305]ADVGRLS[167]PEVK	K	A	11	3	3683.68	1858.02	1858.02	620.348	620.348	1858.02	620.348	0.0003	3.9559e-10	32.561	11.526	1	2	1	1405	1415	375136	11K(304.2072), 7S(79.9663), N-term(304.2072)				ADVGRLS(1.000)PEVK	1	1	TRUE	sp|P49815|TSC2_HUMAN	P49815	TSC2_HUMAN	TSC2	Tuberin			TRUE	31598.9	91.0503	2044.4	0	19.0327	0	0	0	98.8565
MCF10_1ugBoost_TMT16_100cell_IT3S_E_1_02Apr21_Pippin_Rep-21-01-08.04498.04498.3	interact-MCF10_1ugBoost_TMT16_100cell_IT3S_E_1_02Apr21_Pippin_Rep-21-01-08.mod.pep.xml	LGSLSARSDSEATISR	n[305]LGSLSARS[167]DSEATISR	R	S	16	3	3648.32	2033.01	2033.01	678.677	678.677	2033.01	678.678	-0.0025	0	46.724	41.572	1	2	1	1158	1173	712146	8S(79.9663), N-term(304.2072)				LGS(0.002)LS(0.002)ARS(0.989)DS(0.002)EAT(0.002)IS(0.002)R	0.989	1	TRUE	sp|Q5SW79|CE170_HUMAN	Q5SW79	CE170_HUMAN	CEP170	Centrosomal protein of 170 kDa			TRUE	32598	63.6729	1701.71	0	0	0	0	0	0
MCF10_1ugBoost_TMT16_100cell_IT3S_E_1_02Apr21_Pippin_Rep-21-01-08.04570.04570.3	interact-MCF10_1ugBoost_TMT16_100cell_IT3S_E_1_02Apr21_Pippin_Rep-21-01-08.mod.pep.xml	FDGVEGPRTPK	n[305]FDGVEGPRT[181]PK	K	Y	11	3	3732.87	1889.99	1889.99	631.005	631.003	1889.99	631.004	-0.0011	1.13523e-05	20.206	8.184	1	2	1	368	378	393377	11K(304.2072), 9T(79.9663), N-term(304.2072)				FDGVEGPRT(1.000)PK	1	0.59	TRUE	sp|Q6PKG0|LARP1_HUMAN	Q6PKG0	LARP1_HUMAN	LARP1	La-related protein 1			TRUE	31563.8	49.7001	2603.31	0	36.466	0	0	0	65.4346
MCF10_1ugBoost_TMT16_100cell_IT3S_E_1_02Apr21_Pippin_Rep-21-01-08.03576.03576.3	interact-MCF10_1ugBoost_TMT16_100cell_IT3S_E_1_02Apr21_Pippin_Rep-21-01-08.mod.pep.xml	ERAMSTTSISSPQPGK	n[305]ERAM[147]S[167]TTSISSPQPGK	K	L	16	3	2728.85	2380.2	2380.19	794.407	794.405	2380.2	794.406	-0.0031	0	40.787	38.359	1	2	1	265	280	399780	16K(304.2072), 4M(15.9949), 5S(79.9663), N-term(304.2072)		ERAM(1.000)STTSISSPQPGK	1	ERAMS(0.963)T(0.007)T(0.010)S(0.013)IS(0.004)S(0.003)PQPGK	0.963	1	TRUE	sp|Q9UJU6|DBNL_HUMAN	Q9UJU6	DBNL_HUMAN	DBNL	Drebrin-like protein			TRUE	32003.9	70.3255	2356.4	0	0	0	0	0	0
MCF10_1ugBoost_TMT16_100cell_IT3S_E_1_02Apr21_Pippin_Rep-21-01-08.03502.03502.3	interact-MCF10_1ugBoost_TMT16_100cell_IT3S_E_1_02Apr21_Pippin_Rep-21-01-08.mod.pep.xml	LASDDRPSPPR	n[305]LASDDRPS[167]PPR	K	G	11	3	2659.17	1593.79	1593.79	532.27	532.269	1593.78	532.269	0.0015	7.05054e-08	27.228	17.632	1	2	0	716	726	556692	8S(79.9663), N-term(304.2072)				LAS(0.013)DDRPS(0.987)PPR	0.987	1	TRUE	sp|P98175|RBM10_HUMAN	P98175	RBM10_HUMAN	RBM10	RNA-binding protein 10			TRUE	31918.6	38.0461	1983.19	0	39.5469	0	0	0	78.4501
MCF10_1ugBoost_TMT16_100cell_IT3S_E_1_02Apr21_Pippin_Rep-21-01-08.03590.03590.4	interact-MCF10_1ugBoost_TMT16_100cell_IT3S_E_1_02Apr21_Pippin_Rep-21-01-08.mod.pep.xml	DDSHSAEDSEDEKEDHK	n[305]DDSHSAEDS[167]EDEKEDHK	K	N	17	4	2741.6	2964.34	2964.34	742.093	742.093	2964.34	742.093	0	0	60.873	45.034	1	2	1	71	87	343112	13K(304.2072), 17K(304.2072), 9S(79.9663), N-term(304.2072)				DDS(0.004)HS(0.004)AEDS(0.992)EDEKEDHK	0.992	1	TRUE	sp|Q9H1E3|NUCKS_HUMAN	Q9H1E3	NUCKS_HUMAN	NUCKS1	Nuclear ubiquitous casein and cyclin-dependent kinase substrate 1			TRUE	31764.4	113.629	2080.96	0	46.2291	0	0	0	0
MCF10_1ugBoost_TMT16_100cell_IT3S_E_1_02Apr21_Pippin_Rep-21-01-08.03378.03378.3	interact-MCF10_1ugBoost_TMT16_100cell_IT3S_E_1_02Apr21_Pippin_Rep-21-01-08.mod.pep.xml	TASGSSVTSLDGTRSR	n[305]TASGSSVTSLDGTRS[167]R	R	S	16	3	2530.53	1964.95	1964.94	655.991	655.989	1964.95	655.99	-0.0045	0	41.547	34.614	1	2	1	328	343	584980	15S(79.9663), N-term(304.2072)				T(0.001)AS(0.001)GS(0.001)S(0.001)VT(0.001)S(0.001)LDGT(0.001)RS(0.993)R	0.993	1	TRUE	sp|Q92597|NDRG1_HUMAN	Q92597	NDRG1_HUMAN	NDRG1	Protein NDRG1			TRUE	31573.6	63.828	2524.8	0	0	0	0	0	0
MCF10_1ugBoost_TMT16_100cell_IT3S_E_1_02Apr21_Pippin_Rep-21-01-08.03394.03394.3	interact-MCF10_1ugBoost_TMT16_100cell_IT3S_E_1_02Apr21_Pippin_Rep-21-01-08.mod.pep.xml	RVSGDAAQDLDR	n[305]RVS[167]GDAAQDLDR	R	G	12	3	2547.11	1685.81	1685.8	562.942	562.942	1685.81	562.942	-0.0009	0	33.359	13.209	1	2	1	558	569	492051	3S(79.9663), N-term(304.2072)				RVS(1.000)GDAAQDLDR	1	0.88	TRUE	sp|Q9Y4H2|IRS2_HUMAN	Q9Y4H2	IRS2_HUMAN	IRS2	Insulin receptor substrate 2			TRUE	30500.7	128.675	3031.45	0	77.546	0	0	0	54.3432
MCF10_1ugBoost_TMT16_100cell_IT3S_E_1_02Apr21_Pippin_Rep-21-01-08.06385.06385.3	interact-MCF10_1ugBoost_TMT16_100cell_IT3S_E_1_02Apr21_Pippin_Rep-21-01-08.mod.pep.xml	LCDFGVSGQLIDSMANSFVGTR	n[305]LCDFGVSGQLIDSM[147]ANS[167]FVGTR	K	S	22	3	5956.2	2773.28	2773.27	925.434	925.432	2773.28	925.433	-0.0041	0	63.103	54.97	1	2	0	210	231	432847	14M(15.9949), 17S(79.9663), 2C(57.0215), N-term(304.2072)		LCDFGVSGQLIDSM(1.000)ANSFVGTR	1	LCDFGVS(0.002)GQLIDS(0.003)MANS(0.992)FVGT(0.002)R	0.992	1	FALSE	sp|P36507|MP2K2_HUMAN	P36507	MP2K2_HUMAN	MAP2K2	Dual specificity mitogen-activated protein kinase kinase 2	MAP2K1	sp|Q02750|MP2K1_HUMAN	TRUE	30151.3	236.21	2124.69	83.3493	187.468	83.8949	0	108.724	206.781
MCF10_1ugBoost_TMT16_100cell_IT3S_E_1_02Apr21_Pippin_Rep-21-01-08.04914.04914.2	interact-MCF10_1ugBoost_TMT16_100cell_IT3S_E_1_02Apr21_Pippin_Rep-21-01-08.mod.pep.xml	EVELVSE	n[305]EVELVS[167]E	K	-	7	2	4129.82	1187.56	1187.56	594.79	594.789	1187.56	594.79	-0.0009	0.00553449	19.868	0	0.8297	2	0	508	514	2754762	6S(79.9663), N-term(304.2072)				EVELVS(1.000)E	1	1	TRUE	sp|O60832|DKC1_HUMAN	O60832	DKC1_HUMAN	DKC1	H/ACA ribonucleoprotein complex subunit DKC1			TRUE	31352.7	22.0471	1407.01	0	0	0	0	0	44.4808
MCF10_1ugBoost_TMT16_100cell_IT3S_E_1_02Apr21_Pippin_Rep-21-01-08.03482.03482.2	interact-MCF10_1ugBoost_TMT16_100cell_IT3S_E_1_02Apr21_Pippin_Rep-21-01-08.mod.pep.xml	GSTAENAEYLR	n[305]GSTAENAEY[243]LR	K	V	11	2	2642.66	1593.73	1593.74	797.875	797.875	1593.74	797.875	0.0004	4.6363e-10	38.999	20.88	1	2	0	1189	1199	717026	9Y(79.9663), N-term(304.2072)				GS(0.004)T(0.004)AENAEY(0.992)LR	0.992	1	TRUE	sp|P00533|EGFR_HUMAN	P00533	EGFR_HUMAN	EGFR	Epidermal growth factor receptor			TRUE	32742.3	0	1004.54	0	0	0	0	0	42.7846
MCF10_1ugBoost_TMT16_100cell_IT3S_E_1_02Apr21_Pippin_Rep-21-01-08.03890.03890.2	interact-MCF10_1ugBoost_TMT16_100cell_IT3S_E_1_02Apr21_Pippin_Rep-21-01-08.mod.pep.xml	VLTTSPSR	n[305]VLTTS[167]PSR	R	Q	8	2	3029.34	1243.65	1243.65	622.832	622.832	1243.65	622.832	-0.0008	0.0298252	20.166	17.421	0.9914	2	0	415	422	485394	5S(79.9663), N-term(304.2072)				VLT(0.002)T(0.003)S(0.993)PS(0.003)R	0.993	0.81	TRUE	sp|Q86UU1|PHLB1_HUMAN	Q86UU1	PHLB1_HUMAN	PHLDB1	Pleckstrin homology-like domain family B member 1			TRUE	31354.2	47.1993	2046.19	0	59.5546	0	0	0	0
MCF10_1ugBoost_TMT16_100cell_IT3S_E_1_02Apr21_Pippin_Rep-21-01-08.04376.04376.3	interact-MCF10_1ugBoost_TMT16_100cell_IT3S_E_1_02Apr21_Pippin_Rep-21-01-08.mod.pep.xml	KGTENGVNGTLTSNVADSPR	n[305]KGTENGVNGTLTSNVADS[167]PR	K	N	20	3	3532.92	2704.37	2704.36	902.463	902.462	2704.37	902.463	-0.0041	0	64.416	40.965	1	2	1	348	367	293644	18S(79.9663), 1K(304.2072), N-term(304.2072)				KGT(0.006)ENGVNGT(0.003)LT(0.003)S(0.003)NVADS(0.985)PR	0.985	1	TRUE	sp|Q15629|TRAM1_HUMAN	Q15629	TRAM1_HUMAN	TRAM1	Translocating chain-associated membrane protein 1			TRUE	31063.5	47.5205	2451.69	0	34.922	0	0	0	0
MCF10_1ugBoost_TMT16_100cell_IT3S_E_1_02Apr21_Pippin_Rep-21-01-08.03156.03156.3	interact-MCF10_1ugBoost_TMT16_100cell_IT3S_E_1_02Apr21_Pippin_Rep-21-01-08.mod.pep.xml	MSQPGSPSPK	n[305]M[147]SQPGS[167]PSPK	K	T	10	3	2297.65	1718.86	1718.85	573.959	573.959	1718.86	573.959	-0.0014	7.35981e-05	24.267	23.895	1	2	0	1530	1539	592686	10K(304.2072), 1M(15.9949), 6S(79.9663), N-term(304.2072)		M(1.000)SQPGSPSPK	1	MS(0.003)QPGS(0.990)PS(0.007)PK	0.99	1	TRUE	sp|Q14839|CHD4_HUMAN	Q14839	CHD4_HUMAN	CHD4	Chromodomain-helicase-DNA-binding protein 4			TRUE	31559.9	0	1827.87	0	0	0	0	0	62.6078
MCF10_1ugBoost_TMT16_100cell_IT3S_E_1_02Apr21_Pippin_Rep-21-01-08.03656.03656.3	interact-MCF10_1ugBoost_TMT16_100cell_IT3S_E_1_02Apr21_Pippin_Rep-21-01-08.mod.pep.xml	GAGDGSDEEVDGK	n[305]GAGDGS[167]DEEVDGK	K	A	13	3	2806.88	1922.87	1922.87	641.965	641.965	1922.88	641.966	-0.0009	4.52759e-08	28.334	10.501	1	2	0	1938	1950	762197	13K(304.2072), 6S(79.9663), N-term(304.2072)				GAGDGS(1.000)DEEVDGK	1	1	TRUE	sp|P35579|MYH9_HUMAN	P35579	MYH9_HUMAN	MYH9	Myosin-9			TRUE	31717.2	0	1645.41	0	0	0	0	0	0
MCF10_1ugBoost_TMT16_100cell_IT3S_E_1_02Apr21_Pippin_Rep-21-01-08.05383.05383.3	interact-MCF10_1ugBoost_TMT16_100cell_IT3S_E_1_02Apr21_Pippin_Rep-21-01-08.mod.pep.xml	KTSLDVSNSAEPGFLAPGAR	n[305]KTS[167]LDVSNSAEPGFLAPGAR	R	S	20	3	4682.38	2704.41	2704.4	902.476	902.474	2704.41	902.477	-0.007	0	48.842	46.561	1	2	1	646	665	151228	1K(304.2072), 3S(79.9663), N-term(304.2072)				KT(0.003)S(0.981)LDVS(0.008)NS(0.007)AEPGFLAPGAR	0.981	0.89	TRUE	sp|Q8NEY1|NAV1_HUMAN	Q8NEY1	NAV1_HUMAN	NAV1	Neuron navigator 1			TRUE	30781.4	70.9586	2274.08	0	0	0	0	0	40.927
MCF10_1ugBoost_TMT16_100cell_IT3S_E_1_02Apr21_Pippin_Rep-21-01-08.03258.03258.3	interact-MCF10_1ugBoost_TMT16_100cell_IT3S_E_1_02Apr21_Pippin_Rep-21-01-08.mod.pep.xml	SHTPSPTSPK	n[305]SHTPSPTS[167]PK	K	S	10	3	2407.44	1725.9	1725.9	576.306	576.306	1725.89	576.306	0.0004	5.58483e-07	24.12	23.92	1	2	0	305	314	576104	10K(304.2072), 8S(79.9663), N-term(304.2072)				S(0.002)HT(0.002)PS(0.002)PT(0.005)S(0.989)PK	0.989	0.96	TRUE	sp|P40123|CAP2_HUMAN	P40123	CAP2_HUMAN	CAP2	Adenylyl cyclase-associated protein 2			TRUE	31602.9	63.6266	1646.95	0	0	0	0	0	47.0083
MCF10_1ugBoost_TMT16_100cell_IT3S_E_1_02Apr21_Pippin_Rep-21-01-08.04850.04850.3	interact-MCF10_1ugBoost_TMT16_100cell_IT3S_E_1_02Apr21_Pippin_Rep-21-01-08.mod.pep.xml	DKSPVREPIDNLTPEER	n[305]DKS[167]PVREPIDNLTPEER	K	D	17	3	4050.83	2682.39	2682.39	895.137	895.136	2682.39	895.136	-0.0014	0	45.094	23.665	1	2	2	134	150	732382	2K(304.2072), 3S(79.9663), N-term(304.2072)				DKS(0.987)PVREPIDNLT(0.013)PEER	0.987	1	TRUE	sp|Q14498|RBM39_HUMAN	Q14498	RBM39_HUMAN	RBM39	RNA-binding protein 39			TRUE	30625.4	95.3671	2306.82	0	33.9	0	0	0	20.3224
MCF10_1ugBoost_TMT16_100cell_IT3S_E_1_02Apr21_Pippin_Rep-21-01-08.03420.03420.3	interact-MCF10_1ugBoost_TMT16_100cell_IT3S_E_1_02Apr21_Pippin_Rep-21-01-08.mod.pep.xml	RSQSFSK	n[305]RSQS[167]FSK	K	E	7	3	2581.32	1526.81	1526.81	509.943	509.944	1526.81	509.944	-0.0002	0.0950073	12.419	9.319	0.9462	2	1	995	1001	349684	4S(79.9663), 7K(304.2072), N-term(304.2072)				RS(0.004)QS(0.991)FS(0.006)K	0.991	1	TRUE	sp|Q53SF7|COBL1_HUMAN	Q53SF7	COBL1_HUMAN	COBLL1	Cordon-bleu protein-like 1			TRUE	31406.7	42.9448	1697.09	0	0	0	0	0	30.2898
MCF10_1ugBoost_TMT16_100cell_IT3S_E_1_02Apr21_Pippin_Rep-21-01-08.03582.03582.3	interact-MCF10_1ugBoost_TMT16_100cell_IT3S_E_1_02Apr21_Pippin_Rep-21-01-08.mod.pep.xml	RVSRTPEPK	n[305]RVS[167]RTPEPK	R	K	9	3	2734.05	1756.99	1756.99	586.669	586.669	1756.98	586.669	0.0006	0.0833057	12.524	10.834	0.9599	2	2	723	731	373600	3S(79.9663), 9K(304.2072), N-term(304.2072)				RVS(0.990)RT(0.010)PEPK	0.99	1	TRUE	sp|Q8IYB3|SRRM1_HUMAN	Q8IYB3	SRRM1_HUMAN	SRRM1	Serine/arginine repetitive matrix protein 1			TRUE	31293.9	39.4915	1582.84	0	0	0	0	0	70.9827
MCF10_1ugBoost_TMT16_100cell_IT3S_E_1_02Apr21_Pippin_Rep-21-01-08.02908.02908.3	interact-MCF10_1ugBoost_TMT16_100cell_IT3S_E_1_02Apr21_Pippin_Rep-21-01-08.mod.pep.xml	APQTSSSPPPVRR	n[305]APQTSSS[167]PPPVRR	R	G	13	3	2015.67	1762.91	1762.9	588.643	588.642	1762.9	588.642	-0.0017	0	33.541	29.174	1	2	1	690	702	741278	7S(79.9663), N-term(304.2072)				APQT(0.002)S(0.002)S(0.003)S(0.992)PPPVRR	0.992	1	TRUE	sp|Q8IYB3|SRRM1_HUMAN	Q8IYB3	SRRM1_HUMAN	SRRM1	Serine/arginine repetitive matrix protein 1			TRUE	31307.4	83.3241	1456.63	0	0	0	0	0	0
MCF10_1ugBoost_TMT16_100cell_IT3S_E_1_02Apr21_Pippin_Rep-21-01-08.02982.02982.2	interact-MCF10_1ugBoost_TMT16_100cell_IT3S_E_1_02Apr21_Pippin_Rep-21-01-08.mod.pep.xml	RASSPFR	n[305]RASS[167]PFR	K	R	7	2	2094.87	1203.61	1203.61	602.812	602.811	1203.61	602.812	-0.0019	0.0159215	15.229	13.602	0.8805	2	1	620	626	490974	4S(79.9663), N-term(304.2072)				RAS(0.089)S(0.911)PFR	0.911	0.82	TRUE	sp|Q14978|NOLC1_HUMAN	Q14978	NOLC1_HUMAN	NOLC1	Nucleolar and coiled-body phosphoprotein 1			TRUE	29998	0	1328.82	0	40.0222	0	0	0	264.02
MCF10_1ugBoost_TMT16_100cell_IT3S_E_1_02Apr21_Pippin_Rep-21-01-08.05397.05397.3	interact-MCF10_1ugBoost_TMT16_100cell_IT3S_E_1_02Apr21_Pippin_Rep-21-01-08.mod.pep.xml	GNLLHFPSSQGEEEK	n[305]GNLLHFPSS[167]QGEEEK	R	E	15	3	4700.15	2359.17	2359.15	787.398	787.391	2359.17	787.398	-0.0185	5.6e-13	43.863	39.084	1	2	0	1060	1074	1.02503e+06	15K(304.2072), 9S(79.9663), N-term(304.2072)				GNLLHFPS(0.008)S(0.992)QGEEEK	0.992	0.64	TRUE	sp|Q12888|TP53B_HUMAN	Q12888	TP53B_HUMAN	TP53BP1	TP53-binding protein 1			TRUE	30551.2	58.9291	2193.42	0	45.7174	0	0	0	27.3657
MCF10_1ugBoost_TMT16_100cell_IT3S_E_1_02Apr21_Pippin_Rep-21-01-08.05064.05064.4	interact-MCF10_1ugBoost_TMT16_100cell_IT3S_E_1_02Apr21_Pippin_Rep-21-01-08.mod.pep.xml	RRAPSVANVGSHCDLSLK	n[305]RRAPS[167]VANVGSHCDLSLK	R	I	18	4	4299.86	2654.4	2654.4	664.607	664.607	2654.4	664.607	0.0012	0	58.528	33.771	1	2	2	2148	2165	301001	13C(57.0215), 18K(304.2072), 5S(79.9663), N-term(304.2072)				RRAPS(0.988)VANVGS(0.006)HCDLS(0.006)LK	0.988	0.8	TRUE	sp|P21333|FLNA_HUMAN	P21333	FLNA_HUMAN	FLNA	Filamin-A			TRUE	30994.5	28.1936	1854.12	0	0	0	0	0	0
MCF10_1ugBoost_TMT16_100cell_IT3S_E_1_02Apr21_Pippin_Rep-21-01-08.03384.03384.3	interact-MCF10_1ugBoost_TMT16_100cell_IT3S_E_1_02Apr21_Pippin_Rep-21-01-08.mod.pep.xml	RESPSPAPKPR	n[305]RES[167]PSPAPKPR	K	K	11	3	2536.85	1909.04	1909.04	637.355	637.355	1909.04	637.355	-0.0011	0.00104112	19.43	18.836	0.9995	2	1	448	458	439699	3S(79.9663), 9K(304.2072), N-term(304.2072)				RES(0.984)PS(0.016)PAPKPR	0.984	1	TRUE	sp|Q8IYB3|SRRM1_HUMAN	Q8IYB3	SRRM1_HUMAN	SRRM1	Serine/arginine repetitive matrix protein 1			TRUE	31594.8	43.6381	1337.54	0	0	0	0	0	0
MCF10_1ugBoost_TMT16_100cell_IT3S_E_1_02Apr21_Pippin_Rep-21-01-08.04536.04536.2	interact-MCF10_1ugBoost_TMT16_100cell_IT3S_E_1_02Apr21_Pippin_Rep-21-01-08.mod.pep.xml	SPGVEIK	n[305]S[167]PGVEIK	K	S	7	2	3693.54	1416.79	1416.79	709.401	709.401	1416.79	709.401	-0.0003	0.00212775	20.313	11.751	0.99	2	0	711	717	273304	1S(79.9663), 7K(304.2072), N-term(304.2072)				S(1.000)PGVEIK	1	0.88	TRUE	sp|Q9Y597|KCTD3_HUMAN	Q9Y597	KCTD3_HUMAN	KCTD3	BTB/POZ domain-containing protein KCTD3			TRUE	31507.1	30.0259	1133.57	29.6336	0	0	0	0	42.9486
MCF10_1ugBoost_TMT16_100cell_IT3S_E_1_02Apr21_Pippin_Rep-21-01-08.05295.05295.4	interact-MCF10_1ugBoost_TMT16_100cell_IT3S_E_1_02Apr21_Pippin_Rep-21-01-08.mod.pep.xml	EYIPGQPPLSQSSDSSPTRNSEPAGLETPEAK	n[305]EYIPGQPPLSQSSDSS[167]PTRNSEPAGLETPEAK	K	V	32	4	4566.52	4056.98	4056.99	1015.25	1015.25	4056.98	1015.25	0.0065	0	82.198	82.198	1	2	1	871	902	544498	16S(79.9663), 32K(304.2072), N-term(304.2072)				EY(0.001)IPGQPPLS(0.001)QS(0.001)S(0.002)DS(0.002)S(0.988)PT(0.001)RNS(0.003)EPAGLET(0.001)PEAK	0.988	1	TRUE	sp|P07814|SYEP_HUMAN	P07814	SYEP_HUMAN	EPRS1	Bifunctional glutamate/proline--tRNA ligase			TRUE	29845.7	125.454	2713.84	0	58.8901	0	0	0	29.5548
MCF10_1ugBoost_TMT16_100cell_IT3S_E_1_02Apr21_Pippin_Rep-21-01-08.05461.05461.4	interact-MCF10_1ugBoost_TMT16_100cell_IT3S_E_1_02Apr21_Pippin_Rep-21-01-08.mod.pep.xml	STSFRGGMGSGGLATGIAGGLAGMGGIQNEK	n[305]STS[167]FRGGM[147]GSGGLATGIAGGLAGM[147]GGIQNEK	R	E	31	4	4786.8	3558.74	3558.74	890.693	890.693	3558.75	890.694	-0.0012	0	87.479	84.328	1	2	1	51	81	558129	24M(15.9949), 31K(304.2072), 3S(79.9663), 8M(15.9949), N-term(304.2072)		STSFRGGM(1.000)GSGGLATGIAGGLAGM(1.000)GGIQNEK	1	S(0.002)T(0.003)S(0.979)FRGGMGS(0.014)GGLAT(0.003)GIAGGLAGMGGIQNEK	0.979	1	TRUE	sp|P05783|K1C18_HUMAN	P05783	K1C18_HUMAN	KRT18	Keratin, type I cytoskeletal 18			TRUE	30784.3	66.21	1927.93	0	38.1384	0	0	0	0
MCF10_1ugBoost_TMT16_100cell_IT3S_E_1_02Apr21_Pippin_Rep-21-01-08.05263.05263.3	interact-MCF10_1ugBoost_TMT16_100cell_IT3S_E_1_02Apr21_Pippin_Rep-21-01-08.mod.pep.xml	RLSSFVTK	n[305]RLS[167]SFVTK	R	G	8	3	4527.97	1624.92	1624.92	542.646	542.648	1624.92	542.647	0.0017	0.000396009	18.633	16.784	0.9998	2	1	1404	1411	296388	3S(79.9663), 8K(304.2072), N-term(304.2072)				RLS(0.989)S(0.007)FVT(0.004)K	0.989	1	TRUE	sp|P27708|PYR1_HUMAN	P27708	PYR1_HUMAN	CAD	CAD protein			TRUE	30841.9	38.879	1680.74	0	0	0	0	0	24.4851
MCF10_1ugBoost_TMT16_100cell_IT3S_E_1_02Apr21_Pippin_Rep-21-01-08.02436.02436.2	interact-MCF10_1ugBoost_TMT16_100cell_IT3S_E_1_02Apr21_Pippin_Rep-21-01-08.mod.pep.xml	SRTSPVTR	n[305]SRTS[167]PVTR	R	R	8	2	1393.62	1286.67	1286.67	644.341	644.34	1286.67	644.341	-0.0011	0.00111899	18.525	16.679	0.9999	2	1	1984	1991	706258	4S(79.9663), N-term(304.2072)				S(0.006)RT(0.015)S(0.975)PVT(0.004)R	0.975	1	TRUE	sp|Q9UQ35|SRRM2_HUMAN	Q9UQ35	SRRM2_HUMAN	SRRM2	Serine/arginine repetitive matrix protein 2			TRUE	30310.1	0	896.192	0	0	0	0	0	120.995
MCF10_1ugBoost_TMT16_100cell_IT3S_E_1_02Apr21_Pippin_Rep-21-01-08.05289.05289.3	interact-MCF10_1ugBoost_TMT16_100cell_IT3S_E_1_02Apr21_Pippin_Rep-21-01-08.mod.pep.xml	VGSLDNVGHLPAGGAVK	n[305]VGS[167]LDNVGHLPAGGAVK	K	T	17	3	4557.95	2278.23	2278.23	760.418	760.417	2278.23	760.418	-0.0046	0	56.504	13.512	1	2	0	1071	1087	752748	17K(304.2072), 3S(79.9663), N-term(304.2072)				VGS(1.000)LDNVGHLPAGGAVK	1	1	TRUE	sp|P27816|MAP4_HUMAN	P27816	MAP4_HUMAN	MAP4	Microtubule-associated protein 4			TRUE	30703.2	21.683	1695.72	0	22.8813	0	0	0	28.3624
MCF10_1ugBoost_TMT16_100cell_IT3S_E_1_02Apr21_Pippin_Rep-21-01-08.05555.05555.2	interact-MCF10_1ugBoost_TMT16_100cell_IT3S_E_1_02Apr21_Pippin_Rep-21-01-08.mod.pep.xml	SPSFGAGEGLLR	n[305]SPS[167]FGAGEGLLR	R	S	12	2	4913.8	1573.78	1573.78	787.9	787.898	1573.78	787.899	-0.0007	7.8e-13	39.01	31.597	1	2	0	418	429	196621	3S(79.9663), N-term(304.2072)				S(0.016)PS(0.984)FGAGEGLLR	0.984	0.8	TRUE	sp|Q96PE2|ARHGH_HUMAN	Q96PE2	ARHGH_HUMAN	ARHGEF17	Rho guanine nucleotide exchange factor 17			TRUE	30657.1	32.4813	1543.38	0	27.6304	0	0	0	0
MCF10_1ugBoost_TMT16_100cell_IT3S_E_1_02Apr21_Pippin_Rep-21-01-08.04364.04364.2	interact-MCF10_1ugBoost_TMT16_100cell_IT3S_E_1_02Apr21_Pippin_Rep-21-01-08.mod.pep.xml	SLSYSPVER	n[305]SLSYS[167]PVER	R	R	9	2	3520.82	1420.69	1420.7	711.353	711.355	1420.69	711.353	0.0033	1.704e-11	27.766	23.524	1	2	0	2690	2698	465931	5S(79.9663), N-term(304.2072)				S(0.003)LS(0.002)Y(0.002)S(0.993)PVER	0.993	1	TRUE	sp|Q9UQ35|SRRM2_HUMAN	Q9UQ35	SRRM2_HUMAN	SRRM2	Serine/arginine repetitive matrix protein 2			TRUE	30287.4	40.5814	1302.74	0	0	0	0	0	39.2085
MCF10_1ugBoost_TMT16_100cell_IT3S_E_1_02Apr21_Pippin_Rep-21-01-08.05090.05090.3	interact-MCF10_1ugBoost_TMT16_100cell_IT3S_E_1_02Apr21_Pippin_Rep-21-01-08.mod.pep.xml	TPELPEPSVK	n[305]T[181]PELPEPSVK	K	V	10	3	4331.36	1783.96	1783.96	595.662	595.661	1783.96	595.661	0.0001	4.77668e-07	26.55	12.785	1	2	0	220	229	633102	10K(304.2072), 1T(79.9663), N-term(304.2072)				T(0.993)PELPEPS(0.007)VK	0.993	0.98	TRUE	sp|Q8IYB3|SRRM1_HUMAN	Q8IYB3	SRRM1_HUMAN	SRRM1	Serine/arginine repetitive matrix protein 1			TRUE	30281.9	44.0336	1677.61	0	0	0	0	0	35.157
MCF10_1ugBoost_TMT16_100cell_IT3S_E_1_02Apr21_Pippin_Rep-21-01-08.02708.02708.3	interact-MCF10_1ugBoost_TMT16_100cell_IT3S_E_1_02Apr21_Pippin_Rep-21-01-08.mod.pep.xml	RAASMDNNSK	n[305]RAAS[167]M[147]DNNSK	R	F	10	3	1755.58	1796.87	1796.87	599.965	599.965	1796.87	599.965	-0.0007	8.92114e-09	25.873	13.196	1	2	1	253	262	408782	10K(304.2072), 4S(79.9663), 5M(15.9949), N-term(304.2072)		RAASM(1.000)DNNSK	1	RAAS(0.990)MDNNS(0.010)K	0.99	1	TRUE	sp|Q12778|FOXO1_HUMAN	Q12778	FOXO1_HUMAN	FOXO1	Forkhead box protein O1			TRUE	30388.2	90.1114	1579.11	0	0	16.2654	0	0	17.0731
MCF10_1ugBoost_TMT16_100cell_IT3S_E_1_02Apr21_Pippin_Rep-21-01-08.03128.03128.2	interact-MCF10_1ugBoost_TMT16_100cell_IT3S_E_1_02Apr21_Pippin_Rep-21-01-08.mod.pep.xml	SDEGQLSPATR	n[305]SDEGQLS[167]PATR	R	G	11	2	2266.31	1543.72	1543.72	772.868	772.868	1543.72	772.867	0.0012	6.8861e-07	27.757	23.206	1	2	0	714	724	459418	7S(79.9663), N-term(304.2072)				S(0.004)DEGQLS(0.991)PAT(0.004)R	0.991	1	TRUE	sp|Q15149|PLEC_HUMAN	Q15149	PLEC_HUMAN	PLEC	Plectin			TRUE	29685.9	33.1664	997.413	0	0	0	0	0	88.8748
MCF10_1ugBoost_TMT16_100cell_IT3S_E_1_02Apr21_Pippin_Rep-21-01-08.03578.03578.3	interact-MCF10_1ugBoost_TMT16_100cell_IT3S_E_1_02Apr21_Pippin_Rep-21-01-08.mod.pep.xml	SVESTSPEPSK	n[305]SVESTS[167]PEPSK	K	I	11	3	2730.48	1834.92	1834.92	612.648	612.646	1834.92	612.648	-0.0031	1.59907e-05	24.151	22.09	0.9983	2	0	278	288	701348	11K(304.2072), 6S(79.9663), N-term(304.2072)				S(0.002)VES(0.002)T(0.002)S(0.993)PEPS(0.002)K	0.993	1	TRUE	sp|P18583|SON_HUMAN	P18583	SON_HUMAN	SON	Protein SON			TRUE	29987.8	33.6369	1410.89	0	0	0	0	0	79.4214
MCF10_1ugBoost_TMT16_100cell_IT3S_E_1_02Apr21_Pippin_Rep-21-01-08.04274.04274.4	interact-MCF10_1ugBoost_TMT16_100cell_IT3S_E_1_02Apr21_Pippin_Rep-21-01-08.mod.pep.xml	ERDKEVSDDEAEEK	n[305]ERDKEVS[167]DDEAEEK	K	E	14	4	3426.65	2670.32	2670.32	668.587	668.586	2670.32	668.587	-0.0051	1.483e-11	35.595	11.738	1	2	2	225	238	486772	14K(304.2072), 4K(304.2072), 7S(79.9663), N-term(304.2072)				ERDKEVS(1.000)DDEAEEK	1	1	TRUE	sp|P07900|HS90A_HUMAN	P07900	HS90A_HUMAN	HSP90AA1	Heat shock protein HSP 90-alpha			TRUE	30113	0	1716.17	0	0	0	0	0	0
MCF10_1ugBoost_TMT16_100cell_IT3S_E_1_02Apr21_Pippin_Rep-21-01-08.02584.02584.3	interact-MCF10_1ugBoost_TMT16_100cell_IT3S_E_1_02Apr21_Pippin_Rep-21-01-08.mod.pep.xml	NEEPVRSPERR	n[305]NEEPVRS[167]PERR	K	D	11	3	1609.05	1751.86	1751.86	584.962	584.961	1751.86	584.962	-0.003	5.64386e-06	24.048	10.516	1	2	2	304	314	743822	7S(79.9663), N-term(304.2072)				NEEPVRS(1.000)PERR	1	1	TRUE	sp|Q92922|SMRC1_HUMAN	Q92922	SMRC1_HUMAN	SMARCC1	SWI/SNF complex subunit SMARCC1			TRUE	29249.8	35.2668	1587.86	0	0	0	0	0	135.893
MCF10_1ugBoost_TMT16_100cell_IT3S_E_1_02Apr21_Pippin_Rep-21-01-08.06287.06287.3	interact-MCF10_1ugBoost_TMT16_100cell_IT3S_E_1_02Apr21_Pippin_Rep-21-01-08.mod.pep.xml	GSISEDELITAIK	n[305]GSIS[167]EDELITAIK	K	E	13	3	5902.6	2063.11	2063.1	688.71	688.708	2063.1	688.709	-0.0017	2.51209e-09	35.822	30.951	1	2	0	349	361	691670	13K(304.2072), 4S(79.9663), N-term(304.2072)				GS(0.003)IS(0.993)EDELIT(0.003)AIK	0.993	1	TRUE	sp|Q16799|RTN1_HUMAN	Q16799	RTN1_HUMAN	RTN1	Reticulon-1			TRUE	29925.3	42.1425	1661.66	0	0	42.8954	0	0	40.0039
MCF10_1ugBoost_TMT16_100cell_IT3S_E_1_02Apr21_Pippin_Rep-21-01-08.03490.03490.3	interact-MCF10_1ugBoost_TMT16_100cell_IT3S_E_1_02Apr21_Pippin_Rep-21-01-08.mod.pep.xml	QERLSPEVAPPAHR	n[305]QERLS[167]PEVAPPAHR	K	R	14	3	2652.08	1970.01	1970	657.676	657.676	1970.01	657.676	-0.0009	0	37.584	9.114	1	2	1	31	44	563941	5S(79.9663), N-term(304.2072)				QERLS(1.000)PEVAPPAHR	1	1	TRUE	sp|Q8TAD8|SNIP1_HUMAN	Q8TAD8	SNIP1_HUMAN	SNIP1	Smad nuclear-interacting protein 1			TRUE	29297.5	0	1708.85	0	0	0	0	0	72.9311
MCF10_1ugBoost_TMT16_100cell_IT3S_E_1_02Apr21_Pippin_Rep-21-01-08.03308.03308.2	interact-MCF10_1ugBoost_TMT16_100cell_IT3S_E_1_02Apr21_Pippin_Rep-21-01-08.mod.pep.xml	ISSPTETER	n[305]ISS[167]PTETER	K	C	9	2	2458.75	1402.67	1402.67	702.34	702.341	1402.67	702.341	0.0006	6.99502e-05	22.185	20.385	0.9993	2	0	4	12	414381	3S(79.9663), N-term(304.2072)				IS(0.006)S(0.987)PT(0.003)ET(0.003)ER	0.987	0.96	TRUE	sp|P31949|S10AB_HUMAN	P31949	S10AB_HUMAN	S100A11	Protein S100-A11			TRUE	29773.1	42.2055	1074.4	0	0	0	0	0	136.175
MCF10_1ugBoost_TMT16_100cell_IT3S_E_1_02Apr21_Pippin_Rep-21-01-08.03674.03674.3	interact-MCF10_1ugBoost_TMT16_100cell_IT3S_E_1_02Apr21_Pippin_Rep-21-01-08.mod.pep.xml	DGGRSSPGGQDEGGFMAQGK	n[305]DGGRSS[167]PGGQDEGGFM[147]AQGK	R	T	20	3	2822.97	2641.21	2641.21	881.41	881.409	2641.21	881.41	-0.0022	0	61.448	58.576	1	2	1	298	317	512086	16M(15.9949), 20K(304.2072), 6S(79.9663), N-term(304.2072)		DGGRSSPGGQDEGGFM(1.000)AQGK	1	DGGRS(0.013)S(0.987)PGGQDEGGFMAQGK	0.987	1	TRUE	sp|P49023|PAXI_HUMAN	P49023	PAXI_HUMAN	PXN	Paxillin			TRUE	30337.5	22.7098	1234.05	0	0	0	0	0	0
MCF10_1ugBoost_TMT16_100cell_IT3S_E_1_02Apr21_Pippin_Rep-21-01-08.03082.03082.3	interact-MCF10_1ugBoost_TMT16_100cell_IT3S_E_1_02Apr21_Pippin_Rep-21-01-08.mod.pep.xml	ERSPVGK	n[305]ERS[167]PVGK	K	R	7	3	2210.48	1459.8	1459.81	487.609	487.609	1459.8	487.609	0.0011	0.000376384	17.121	10.687	1	2	1	77	83	247160	3S(79.9663), 7K(304.2072), N-term(304.2072)				ERS(1.000)PVGK	1	1	TRUE	sp|Q5JTV8|TOIP1_HUMAN	Q5JTV8	TOIP1_HUMAN	TOR1AIP1	Torsin-1A-interacting protein 1			TRUE	29252.9	36.5006	1533.32	0	0	0	0	0	41.9039
MCF10_1ugBoost_TMT16_100cell_IT3S_E_1_02Apr21_Pippin_Rep-21-01-08.03792.03792.3	interact-MCF10_1ugBoost_TMT16_100cell_IT3S_E_1_02Apr21_Pippin_Rep-21-01-08.mod.pep.xml	DKASPEPEK	n[305]DKAS[167]PEPEK	K	D	9	3	2933.9	1992.08	1992.08	665.032	665.033	1992.08	665.032	0.0024	0.000192268	18.9	10.265	0.9781	2	1	665	673	272256	2K(304.2072), 4S(79.9663), 9K(304.2072), N-term(304.2072)				DKAS(1.000)PEPEK	1	1	TRUE	sp|Q9ULU4|PKCB1_HUMAN	Q9ULU4	PKCB1_HUMAN	ZMYND8	Protein kinase C-binding protein 1			TRUE	29363.1	44.4092	1644.57	0	0	0	0	0	74.3833
MCF10_1ugBoost_TMT16_100cell_IT3S_E_1_02Apr21_Pippin_Rep-21-01-08.05074.05074.2	interact-MCF10_1ugBoost_TMT16_100cell_IT3S_E_1_02Apr21_Pippin_Rep-21-01-08.mod.pep.xml	TPPVVIK	n[305]T[181]PPVVIK	K	S	7	2	4312.74	1440.86	1440.86	721.437	721.438	1440.86	721.437	0.0003	0.0021819	19.369	12.011	0.9668	2	0	248	254	461056	1T(79.9663), 7K(304.2072), N-term(304.2072)				T(1.000)PPVVIK	1	0.93	TRUE	sp|Q96A49|SYAP1_HUMAN	Q96A49	SYAP1_HUMAN	SYAP1	Synapse-associated protein 1			TRUE	29621.9	41.4378	1250.32	0	0	0	0	0	60.6804
MCF10_1ugBoost_TMT16_100cell_IT3S_E_1_02Apr21_Pippin_Rep-21-01-08.03964.03964.4	interact-MCF10_1ugBoost_TMT16_100cell_IT3S_E_1_02Apr21_Pippin_Rep-21-01-08.mod.pep.xml	ESEEGNPVRGSEEDSPKK	n[305]ESEEGNPVRGSEEDS[167]PKK	K	E	18	4	3115.23	2965.49	2965.48	742.379	742.378	2965.49	742.379	-0.0036	0	35.42	27.827	1	2	2	484	501	307951	15S(79.9663), 17K(304.2072), 18K(304.2072), N-term(304.2072)				ES(0.004)EEGNPVRGS(0.005)EEDS(0.991)PKK	0.991	1	TRUE	sp|O43719|HTSF1_HUMAN	O43719	HTSF1_HUMAN	HTATSF1	HIV Tat-specific factor 1			TRUE	28878.4	120.803	2047.39	0	0	0	0	0	53.2829
MCF10_1ugBoost_TMT16_100cell_IT3S_E_1_02Apr21_Pippin_Rep-21-01-08.06559.06559.3	interact-MCF10_1ugBoost_TMT16_100cell_IT3S_E_1_02Apr21_Pippin_Rep-21-01-08.mod.pep.xml	SSPATSLFVELDEEEVK	n[305]SS[167]PATSLFVELDEEEVK	K	A	17	3	6025.71	2567.29	2567.29	856.77	856.77	2567.29	856.771	-0.0019	0	46.901	44.371	1	2	0	370	386	473950	17K(304.2072), 2S(79.9663), N-term(304.2072)				S(0.003)S(0.992)PAT(0.002)S(0.002)LFVELDEEEVK	0.992	1	TRUE	sp|Q9BXK5|B2L13_HUMAN	Q9BXK5	B2L13_HUMAN	BCL2L13	Bcl-2-like protein 13			TRUE	28000.1	139.249	2034.74	121.196	87.1089	83.347	104.975	87.4463	149.886
MCF10_1ugBoost_TMT16_100cell_IT3S_E_1_02Apr21_Pippin_Rep-21-01-08.04320.04320.3	interact-MCF10_1ugBoost_TMT16_100cell_IT3S_E_1_02Apr21_Pippin_Rep-21-01-08.mod.pep.xml	LVEQANSPK	n[305]LVEQANS[167]PK	K	H	9	3	3478.56	1672.9	1672.9	558.642	558.642	1672.9	558.642	-0.0007	5.41254e-05	23.032	12.256	1	2	0	209	217	576160	7S(79.9663), 9K(304.2072), N-term(304.2072)				LVEQANS(1.000)PK	1	1	TRUE	sp|O95391|SLU7_HUMAN	O95391	SLU7_HUMAN	SLU7	Pre-mRNA-splicing factor SLU7			TRUE	29254.4	43.2796	1676.54	0	0	0	0	0	0
MCF10_1ugBoost_TMT16_100cell_IT3S_E_1_02Apr21_Pippin_Rep-21-01-08.02682.02682.3	interact-MCF10_1ugBoost_TMT16_100cell_IT3S_E_1_02Apr21_Pippin_Rep-21-01-08.mod.pep.xml	THTRVSVQR	n[305]THTRVS[167]VQR	K	T	9	3	1720.5	1466.77	1466.77	489.93	489.93	1466.77	489.93	-0.0003	0.000424645	21.175	12.107	1	2	1	276	284	448296	6S(79.9663), N-term(304.2072)				T(0.006)HT(0.007)RVS(0.988)VQR	0.988	0.97	TRUE	sp|P15880|RS2_HUMAN	P15880	RS2_HUMAN	RPS2	40S ribosomal protein S2			TRUE	29509.9	42.7892	1481.33	0	0	0	0	0	36.6076
MCF10_1ugBoost_TMT16_100cell_IT3S_E_1_02Apr21_Pippin_Rep-21-01-08.04240.04240.3	interact-MCF10_1ugBoost_TMT16_100cell_IT3S_E_1_02Apr21_Pippin_Rep-21-01-08.mod.pep.xml	SVENLPECGITHEQR	n[305]S[167]VENLPECGITHEQR	R	A	15	3	3391.97	2151.99	2151.99	718.338	718.338	2151.99	718.339	-0.0024	2.6e-13	39.442	16.624	1	2	0	428	442	776987	1S(79.9663), 8C(57.0215), N-term(304.2072)				S(0.992)VENLPECGIT(0.008)HEQR	0.992	0.94	TRUE	sp|Q9UBF8|PI4KB_HUMAN	Q9UBF8	PI4KB_HUMAN	PI4KB	Phosphatidylinositol 4-kinase beta			TRUE	28888.7	55.5552	2147.59	0	0	0	0	0	0
MCF10_1ugBoost_TMT16_100cell_IT3S_E_1_02Apr21_Pippin_Rep-21-01-08.03592.03592.3	interact-MCF10_1ugBoost_TMT16_100cell_IT3S_E_1_02Apr21_Pippin_Rep-21-01-08.mod.pep.xml	GTDSQAMEEEKPEGHV	n[305]GTDS[167]QAM[147]EEEKPEGHV	K	-	16	3	2743.93	2447.12	2447.12	816.713	816.712	2447.12	816.713	-0.0019	0	42.994	35.745	1	2	0	442	457	622570	11K(304.2072), 4S(79.9663), 7M(15.9949), N-term(304.2072)		GTDSQAM(1.000)EEEKPEGHV	1	GT(0.007)DS(0.993)QAMEEEKPEGHV	0.993	1	TRUE	sp|Q13451|FKBP5_HUMAN	Q13451	FKBP5_HUMAN	FKBP5	Peptidyl-prolyl cis-trans isomerase FKBP5			TRUE	29672.4	51.5993	1302.32	0	0	0	0	0	0
MCF10_1ugBoost_TMT16_100cell_IT3S_E_1_02Apr21_Pippin_Rep-21-01-08.02546.02546.3	interact-MCF10_1ugBoost_TMT16_100cell_IT3S_E_1_02Apr21_Pippin_Rep-21-01-08.mod.pep.xml	MTSERAPSPSSR	n[305]M[147]TSERAPS[167]PSSR	R	M	12	3	1553.99	1704.79	1704.78	569.269	569.268	1704.78	569.268	-0.0015	6.622e-11	30.952	28.023	1	2	1	2419	2430	2.48392e+06	1M(15.9949), 8S(79.9663), N-term(304.2072)		M(1.000)TSERAPSPSSR	1	MT(0.012)S(0.003)ERAPS(0.980)PS(0.002)S(0.002)R	0.98	0.96	TRUE	sp|Q9UQ35|SRRM2_HUMAN	Q9UQ35	SRRM2_HUMAN	SRRM2	Serine/arginine repetitive matrix protein 2			TRUE	27888.2	27.823	1422.97	0	0	0	0	0	49.6423
MCF10_1ugBoost_TMT16_100cell_IT3S_E_1_02Apr21_Pippin_Rep-21-01-08.05993.05993.4	interact-MCF10_1ugBoost_TMT16_100cell_IT3S_E_1_02Apr21_Pippin_Rep-21-01-08.mod.pep.xml	FRTPSFLKK	n[305]FRTPS[167]FLKK	K	S	9	4	5502.18	2115.24	2115.24	529.818	529.817	2115.24	529.818	-0.0041	0.000161749	15.865	14.012	1	2	2	722	730	187755	5S(79.9663), 8K(304.2072), 9K(304.2072), N-term(304.2072)				FRT(0.069)PS(0.931)FLKK	0.931	0.97	FALSE	sp|P35611|ADDA_HUMAN	P35611	ADDA_HUMAN	ADD1	Alpha-adducin	ADD2, ADD3	sp|P35612|ADDB_HUMAN, sp|Q9UEY8|ADDG_HUMAN	TRUE	28426.4	82.0308	2452.23	0	38.3556	0	0	0	0
MCF10_1ugBoost_TMT16_100cell_IT3S_E_1_02Apr21_Pippin_Rep-21-01-08.03760.03760.2	interact-MCF10_1ugBoost_TMT16_100cell_IT3S_E_1_02Apr21_Pippin_Rep-21-01-08.mod.pep.xml	DMESPTK	n[305]DMES[167]PTK	K	L	7	2	2901.91	1494.73	1494.73	748.371	748.371	1494.73	748.371	-0.0001	0.00687027	18.4	14.308	0.9547	2	0	277	283	310204	4S(79.9663), 7K(304.2072), N-term(304.2072)				DMES(0.989)PT(0.011)K	0.989	1	TRUE	sp|P27816|MAP4_HUMAN	P27816	MAP4_HUMAN	MAP4	Microtubule-associated protein 4			TRUE	29569.3	23.4049	1110.48	0	0	0	0	0	41.0732
MCF10_1ugBoost_TMT16_100cell_IT3S_E_1_02Apr21_Pippin_Rep-21-01-08.04742.04742.3	interact-MCF10_1ugBoost_TMT16_100cell_IT3S_E_1_02Apr21_Pippin_Rep-21-01-08.mod.pep.xml	RGSSPGSLEIPK	n[305]RGS[167]SPGSLEIPK	R	D	12	3	3924.21	1915.04	1915.05	639.355	639.356	1915.04	639.355	0.0052	1.7934e-10	38.312	33.693	1	2	1	858	869	366140	12K(304.2072), 3S(79.9663), N-term(304.2072)				RGS(0.985)S(0.008)PGS(0.007)LEIPK	0.985	0.78	TRUE	sp|Q6GYQ0|RGPA1_HUMAN	Q6GYQ0	RGPA1_HUMAN	RALGAPA1	Ral GTPase-activating protein subunit alpha-1			TRUE	28491	64.4538	2178.04	0	32.1069	0	0	0	0
MCF10_1ugBoost_TMT16_100cell_IT3S_E_1_02Apr21_Pippin_Rep-21-01-08.03568.03568.3	interact-MCF10_1ugBoost_TMT16_100cell_IT3S_E_1_02Apr21_Pippin_Rep-21-01-08.mod.pep.xml	YDERPGPSPLPHR	n[305]YDERPGPS[167]PLPHR	R	D	13	3	2721.85	1903.93	1903.93	635.649	635.65	1903.93	635.649	0.0009	4.165e-11	33.335	23.156	1	2	0	219	231	500805	8S(79.9663), N-term(304.2072)				Y(0.017)DERPGPS(0.983)PLPHR	0.983	1	TRUE	sp|P08621|RU17_HUMAN	P08621	RU17_HUMAN	SNRNP70	U1 small nuclear ribonucleoprotein 70 kDa			TRUE	27943.1	50.6836	2413.89	0	0	0	0	0	35.4242
MCF10_1ugBoost_TMT16_100cell_IT3S_E_1_02Apr21_Pippin_Rep-21-01-08.04922.04922.4	interact-MCF10_1ugBoost_TMT16_100cell_IT3S_E_1_02Apr21_Pippin_Rep-21-01-08.mod.pep.xml	RRAGDLLEDSPK	n[305]RRAGDLLEDS[167]PK	K	R	12	4	4140.8	2044.1	2044.09	512.031	512.031	2044.1	512.031	-0.0014	0.000155555	17.914	13.242	1	2	2	156	167	731983	10S(79.9663), 12K(304.2072), N-term(304.2072)				RRAGDLLEDS(1.000)PK	1	0.98	TRUE	sp|P51858|HDGF_HUMAN	P51858	HDGF_HUMAN	HDGF	Hepatoma-derived growth factor			TRUE	27912.2	39.7717	2339.44	0	0	0	0	0	44.818
MCF10_1ugBoost_TMT16_100cell_IT3S_E_1_02Apr21_Pippin_Rep-21-01-08.03938.03938.3	interact-MCF10_1ugBoost_TMT16_100cell_IT3S_E_1_02Apr21_Pippin_Rep-21-01-08.mod.pep.xml	SRTSVQTEDDQLIAGQSAR	n[305]SRTS[167]VQTEDDQLIAGQSAR	R	A	19	3	3087.32	2445.18	2445.18	816.068	816.068	2445.18	816.068	0.0012	0	55.94	53.492	1	2	1	651	669	678303	4S(79.9663), N-term(304.2072)				S(0.002)RT(0.006)S(0.986)VQT(0.002)EDDQLIAGQS(0.003)AR	0.986	0.97	FALSE	sp|P26232|CTNA2_HUMAN	P26232	CTNA2_HUMAN	CTNNA2	Catenin alpha-2	CTNNA1	sp|P35221|CTNA1_HUMAN	TRUE	29306.9	0	1312.41	0	0	0	0	0	0
MCF10_1ugBoost_TMT16_100cell_IT3S_E_1_02Apr21_Pippin_Rep-21-01-08.05287.05287.3	interact-MCF10_1ugBoost_TMT16_100cell_IT3S_E_1_02Apr21_Pippin_Rep-21-01-08.mod.pep.xml	IADPEHDHTGFLTEYVATR	n[305]IADPEHDHTGFLTEY[243]VATR	R	W	19	3	4556.03	2555.22	2555.22	852.748	852.746	2555.2	852.741	0.0139	0	64.269	58.854	1	2	0	190	208	141610	15Y(79.9663), N-term(304.2072)				IADPEHDHT(0.005)GFLT(0.007)EY(0.985)VAT(0.002)R	0.985	0.88	TRUE	sp|P27361|MK03_HUMAN	P27361	MK03_HUMAN	MAPK3	Mitogen-activated protein kinase 3			TRUE	27396.3	76.2816	2978.65	0	181.626	0	0	0	0
MCF10_1ugBoost_TMT16_100cell_IT3S_E_1_02Apr21_Pippin_Rep-21-01-08.04674.04674.4	interact-MCF10_1ugBoost_TMT16_100cell_IT3S_E_1_02Apr21_Pippin_Rep-21-01-08.mod.pep.xml	TRLSPPRASYDDPYK	n[305]TRLS[167]PPRASYDDPYK	R	K	15	4	3853.06	2453.26	2453.26	614.321	614.322	2453.26	614.322	-0.0019	3.014e-11	32.729	28.338	1	2	2	579	593	385760	15K(304.2072), 4S(79.9663), N-term(304.2072)				T(0.002)RLS(0.990)PPRAS(0.003)Y(0.003)DDPY(0.002)K	0.99	0.97	TRUE	sp|Q96PK6|RBM14_HUMAN	Q96PK6	RBM14_HUMAN	RBM14	RNA-binding protein 14			TRUE	28403.3	72.9241	1814.06	0	29.1216	0	26.2426	0	30.2365
MCF10_1ugBoost_TMT16_100cell_IT3S_E_1_02Apr21_Pippin_Rep-21-01-08.04138.04138.3	interact-MCF10_1ugBoost_TMT16_100cell_IT3S_E_1_02Apr21_Pippin_Rep-21-01-08.mod.pep.xml	DAHDVSPTSTDTEAQLTVER	n[305]DAHDVS[167]PTSTDTEAQLTVER	R	Q	20	3	3283.66	2555.17	2555.17	852.731	852.732	2555.17	852.731	0.0022	0	54.555	54.376	1	2	0	289	308	1.57744e+06	6S(79.9663), N-term(304.2072)				DAHDVS(0.987)PT(0.004)S(0.003)T(0.002)DT(0.002)EAQLT(0.002)VER	0.987	1	TRUE	sp|Q8IVF2|AHNK2_HUMAN	Q8IVF2	AHNK2_HUMAN	AHNAK2	Protein AHNAK2			TRUE	28431.8	45.6866	2067.18	0	36.325	0	0	0	0
MCF10_1ugBoost_TMT16_100cell_IT3S_E_1_02Apr21_Pippin_Rep-21-01-08.04184.04184.3	interact-MCF10_1ugBoost_TMT16_100cell_IT3S_E_1_02Apr21_Pippin_Rep-21-01-08.mod.pep.xml	GPTSTSIDNIDGTPVRDER	n[305]GPTSTSIDNIDGT[181]PVRDER	R	S	19	3	3331.69	2413.14	2413.14	805.388	805.388	2413.14	805.389	-0.0014	0	43.298	22.583	1	2	1	711	729	698170	13T(79.9663), N-term(304.2072)				GPT(0.003)S(0.003)T(0.003)S(0.004)IDNIDGT(0.986)PVRDER	0.986	1	TRUE	sp|Q5VT52|RPRD2_HUMAN	Q5VT52	RPRD2_HUMAN	RPRD2	Regulation of nuclear pre-mRNA domain-containing protein 2			TRUE	28514.6	35.2552	1906.04	0	0	0	0	0	62.6633
MCF10_1ugBoost_TMT16_100cell_IT3S_E_1_02Apr21_Pippin_Rep-21-01-08.03330.03330.2	interact-MCF10_1ugBoost_TMT16_100cell_IT3S_E_1_02Apr21_Pippin_Rep-21-01-08.mod.pep.xml	EETPGTPK	n[305]EETPGT[181]PK	K	K	8	2	2483.84	1545.79	1545.79	773.904	773.904	1545.79	773.904	-0.0003	0.000865381	20.541	13.914	1	2	0	153	160	323333	6T(79.9663), 8K(304.2072), N-term(304.2072)				EET(0.013)PGT(0.987)PK	0.987	1	TRUE	sp|Q99442|SEC62_HUMAN	Q99442	SEC62_HUMAN	SEC62	Translocation protein SEC62			TRUE	29065.9	36.3331	877.343	0	0	0	0	0	48.2569
MCF10_1ugBoost_TMT16_100cell_IT3S_E_1_02Apr21_Pippin_Rep-21-01-08.04688.04688.3	interact-MCF10_1ugBoost_TMT16_100cell_IT3S_E_1_02Apr21_Pippin_Rep-21-01-08.mod.pep.xml	ELSPAGSISK	n[305]ELS[167]PAGSISK	K	N	10	3	3870.86	1675.9	1675.91	559.642	559.643	1675.9	559.642	0.0025	5.66457e-09	29.541	19.862	1	2	0	617	626	582825	10K(304.2072), 3S(79.9663), N-term(304.2072)				ELS(0.993)PAGS(0.004)IS(0.003)K	0.993	1	TRUE	sp|O95453|PARN_HUMAN	O95453	PARN_HUMAN	PARN	Poly(A)-specific ribonuclease PARN			TRUE	28162.3	238.214	1631.48	0	0	0	0	0	36.7329
MCF10_1ugBoost_TMT16_100cell_IT3S_E_1_02Apr21_Pippin_Rep-21-01-08.05581.05581.2	interact-MCF10_1ugBoost_TMT16_100cell_IT3S_E_1_02Apr21_Pippin_Rep-21-01-08.mod.pep.xml	SFTSLYK	n[305]S[167]FTSLYK	K	D	7	2	4947.47	1532.82	1532.81	767.415	767.414	1532.81	767.414	0.0006	0.000100674	19.181	17.406	0.9747	2	0	958	964	178086	1S(79.9663), 7K(304.2072), N-term(304.2072)				S(0.986)FT(0.005)S(0.005)LY(0.004)K	0.986	1	TRUE	sp|Q5SW79|CE170_HUMAN	Q5SW79	CE170_HUMAN	CEP170	Centrosomal protein of 170 kDa			TRUE	28939.5	37.7316	1177.82	0	29.0743	0	0	0	0
MCF10_1ugBoost_TMT16_100cell_IT3S_E_1_02Apr21_Pippin_Rep-21-01-08.05457.05457.2	interact-MCF10_1ugBoost_TMT16_100cell_IT3S_E_1_02Apr21_Pippin_Rep-21-01-08.mod.pep.xml	IDISPSTLR	n[305]IDIS[167]PSTLR	R	K	9	2	4782.26	1384.73	1384.73	693.372	693.371	1384.73	693.372	-0.0012	0.000104157	22.47	17.932	1	2	0	655	663	666528	4S(79.9663), N-term(304.2072)				IDIS(0.991)PS(0.005)T(0.005)LR	0.991	0.67	TRUE	sp|Q9NYF8|BCLF1_HUMAN	Q9NYF8	BCLF1_HUMAN	BCLAF1	Bcl-2-associated transcription factor 1			TRUE	28073.5	24.039	1031.32	0	0	0	0	0	108.938
MCF10_1ugBoost_TMT16_100cell_IT3S_E_1_02Apr21_Pippin_Rep-21-01-08.02966.02966.3	interact-MCF10_1ugBoost_TMT16_100cell_IT3S_E_1_02Apr21_Pippin_Rep-21-01-08.mod.pep.xml	GSSPGPRPVEGTPASR	n[305]GSS[167]PGPRPVEGTPASR	R	T	16	3	2079.73	1934.95	1934.95	645.992	645.991	1934.95	645.992	-0.0022	1.98402e-09	30.978	29.055	0.9994	2	0	408	423	581664	3S(79.9663), N-term(304.2072)				GS(0.008)S(0.986)PGPRPVEGT(0.003)PAS(0.003)R	0.986	1	TRUE	sp|Q13112|CAF1B_HUMAN	Q13112	CAF1B_HUMAN	CHAF1B	Chromatin assembly factor 1 subunit B			TRUE	28245.4	42.678	1387.97	0	0	0	0	0	78.8129
MCF10_1ugBoost_TMT16_100cell_IT3S_E_1_02Apr21_Pippin_Rep-21-01-08.03870.03870.3	interact-MCF10_1ugBoost_TMT16_100cell_IT3S_E_1_02Apr21_Pippin_Rep-21-01-08.mod.pep.xml	AGGSAALSPSK	n[305]AGGSAALS[167]PSK	K	K	11	3	3011.18	1632.87	1632.87	545.298	545.298	1632.87	545.298	-0.0004	1.34435e-07	25.766	23.505	0.9998	2	0	24	34	523081	11K(304.2072), 8S(79.9663), N-term(304.2072)				AGGS(0.003)AALS(0.993)PS(0.003)K	0.993	1	TRUE	sp|Q92522|H1X_HUMAN	Q92522	H1X_HUMAN	H1-10	Histone H1.10			TRUE	26734.2	28.2565	1300.86	0	22.3564	0	0	0	267.553
MCF10_1ugBoost_TMT16_100cell_IT3S_E_1_02Apr21_Pippin_Rep-21-01-08.03220.03220.3	interact-MCF10_1ugBoost_TMT16_100cell_IT3S_E_1_02Apr21_Pippin_Rep-21-01-08.mod.pep.xml	SRSWEDSPER	n[305]SRS[167]WEDSPER	R	G	10	3	2369.11	1631.73	1631.73	544.917	544.917	1631.73	544.916	0.0025	1.46e-12	28.717	24.774	1	2	1	168	177	491435	3S(79.9663), N-term(304.2072)				S(0.007)RS(0.988)WEDS(0.005)PER	0.988	0.98	TRUE	sp|Q9UDY2|ZO2_HUMAN	Q9UDY2	ZO2_HUMAN	TJP2	Tight junction protein ZO-2			TRUE	26486.4	0	1646.75	0	0	0	0	0	175.845
MCF10_1ugBoost_TMT16_100cell_IT3S_E_1_02Apr21_Pippin_Rep-21-01-08.03918.03918.3	interact-MCF10_1ugBoost_TMT16_100cell_IT3S_E_1_02Apr21_Pippin_Rep-21-01-08.mod.pep.xml	ESLKEEDESDDDNM	n[305]ESLKEEDES[167]DDDNM[147]	K	-	14	3	3060.71	2358.99	2358.99	787.338	787.338	2358.99	787.337	0.0004	9.819e-11	25.187	14.677	1	2	1	242	255	348470	14M(15.9949), 4K(304.2072), 9S(79.9663), N-term(304.2072)		ESLKEEDESDDDNM(1.000)	1	ES(0.006)LKEEDES(0.994)DDDNM	0.994	1	TRUE	sp|P25788|PSA3_HUMAN	P25788	PSA3_HUMAN	PSMA3	Proteasome subunit alpha type-3			TRUE	27275.5	85.5532	1939.94	0	38.9998	0	0	0	0
MCF10_1ugBoost_TMT16_100cell_IT3S_E_1_02Apr21_Pippin_Rep-21-01-08.03754.03754.2	interact-MCF10_1ugBoost_TMT16_100cell_IT3S_E_1_02Apr21_Pippin_Rep-21-01-08.mod.pep.xml	TAQVPSPPR	n[305]TAQVPS[167]PPR	R	G	9	2	2894.56	1335.69	1335.69	668.851	668.851	1335.69	668.851	0.0003	2.70055e-05	19.829	8.418	0.9999	2	0	999	1007	351366	6S(79.9663), N-term(304.2072)				T(0.006)AQVPS(0.994)PPR	0.994	0.94	TRUE	sp|Q9UKV3|ACINU_HUMAN	Q9UKV3	ACINU_HUMAN	ACIN1	Apoptotic chromatin condensation inducer in the nucleus			TRUE	27684.2	16.5027	964.629	0	0	0	0	0	33.1805
MCF10_1ugBoost_TMT16_100cell_IT3S_E_1_02Apr21_Pippin_Rep-21-01-08.04228.04228.3	interact-MCF10_1ugBoost_TMT16_100cell_IT3S_E_1_02Apr21_Pippin_Rep-21-01-08.mod.pep.xml	RKSPENTEGK	n[305]RKS[167]PENTEGK	K	D	10	3	3378.89	2137.17	2137.17	713.398	713.398	2137.17	713.398	0.0017	1.96729e-05	17.371	11.294	0.9981	2	2	4	13	274952	10K(304.2072), 2K(304.2072), 3S(79.9663), N-term(304.2072)				RKS(0.990)PENT(0.010)EGK	0.99	0.91	TRUE	sp|Q15651|HMGN3_HUMAN	Q15651	HMGN3_HUMAN	HMGN3	High mobility group nucleosome-binding domain-containing protein 3			TRUE	27483.1	64.14	1389.21	0	0	0	0	0	33.9003
MCF10_1ugBoost_TMT16_100cell_IT3S_E_1_02Apr21_Pippin_Rep-21-01-08.02378.02378.3	interact-MCF10_1ugBoost_TMT16_100cell_IT3S_E_1_02Apr21_Pippin_Rep-21-01-08.mod.pep.xml	SRASPVSR	n[305]SRAS[167]PVSR	R	R	8	3	1308.37	1242.64	1242.64	415.22	415.22	1242.64	415.221	-0.0012	0.0258423	17.608	14.798	1	2	1	1913	1920	306752	4S(79.9663), N-term(304.2072)				S(0.010)RAS(0.984)PVS(0.006)R	0.984	0.89	TRUE	sp|Q9UQ35|SRRM2_HUMAN	Q9UQ35	SRRM2_HUMAN	SRRM2	Serine/arginine repetitive matrix protein 2			TRUE	26163.4	86.4918	1413.98	0	0	0	0	0	175.552
MCF10_1ugBoost_TMT16_100cell_IT3S_E_1_02Apr21_Pippin_Rep-21-01-08.04060.04060.3	interact-MCF10_1ugBoost_TMT16_100cell_IT3S_E_1_02Apr21_Pippin_Rep-21-01-08.mod.pep.xml	DYDEEEQGYDSEK	n[305]DYDEEEQGYDS[167]EK	R	E	13	3	3198.96	2293.98	2293.98	765.666	765.667	2293.98	765.666	0.0022	8.15569e-09	33.597	28.842	1	2	0	424	436	568866	11S(79.9663), 13K(304.2072), N-term(304.2072)				DY(0.003)DEEEQGY(0.008)DS(0.989)EK	0.989	1	TRUE	sp|Q05519|SRS11_HUMAN	Q05519	SRS11_HUMAN	SRSF11	Serine/arginine-rich splicing factor 11			TRUE	27394.3	0	1613.22	0	0	0	0	0	0
MCF10_1ugBoost_TMT16_100cell_IT3S_E_1_02Apr21_Pippin_Rep-21-01-08.06059.06059.4	interact-MCF10_1ugBoost_TMT16_100cell_IT3S_E_1_02Apr21_Pippin_Rep-21-01-08.mod.pep.xml	EQDLPLAEAVRPKTPPVVIK	n[305]EQDLPLAEAVRPKT[181]PPVVIK	R	S	20	4	5593.14	3191.85	3191.85	798.97	798.969	3191.85	798.97	-0.0036	0	57.866	11.177	1	2	1	235	254	358978	13K(304.2072), 14T(79.9663), 20K(304.2072), N-term(304.2072)				EQDLPLAEAVRPKT(1.000)PPVVIK	1	1	TRUE	sp|Q96A49|SYAP1_HUMAN	Q96A49	SYAP1_HUMAN	SYAP1	Synapse-associated protein 1			TRUE	27344.4	95.9351	1789.45	0	0	0	0	0	0
MCF10_1ugBoost_TMT16_100cell_IT3S_E_1_02Apr21_Pippin_Rep-21-01-08.05092.05092.3	interact-MCF10_1ugBoost_TMT16_100cell_IT3S_E_1_02Apr21_Pippin_Rep-21-01-08.mod.pep.xml	LRLCDDGPQLPTSPR	n[305]LRLCDDGPQLPTS[167]PR	R	L	15	3	4333.11	2108.04	2108.04	703.688	703.688	2108.04	703.688	0.0007	0	36.013	31.548	1	2	1	518	532	481366	13S(79.9663), 4C(57.0215), N-term(304.2072)				LRLCDDGPQLPT(0.009)S(0.991)PR	0.991	1	TRUE	sp|O60504|VINEX_HUMAN	O60504	VINEX_HUMAN	SORBS3	Vinexin			TRUE	26917.8	107.721	1964.3	0	36.3381	0	0	0	26.1901
MCF10_1ugBoost_TMT16_100cell_IT3S_E_1_02Apr21_Pippin_Rep-21-01-08.03634.03634.3	interact-MCF10_1ugBoost_TMT16_100cell_IT3S_E_1_02Apr21_Pippin_Rep-21-01-08.mod.pep.xml	RNSLTGEEGQLAR	n[305]RNS[167]LTGEEGQLAR	R	V	13	3	2784.8	1813.9	1813.9	605.641	605.641	1813.9	605.641	0.0006	2e-14	37.542	37.158	1	2	1	110	122	1085358	3S(79.9663), N-term(304.2072)				RNS(0.991)LT(0.009)GEEGQLAR	0.991	1	TRUE	sp|Q9BX95|SGPP1_HUMAN	Q9BX95	SGPP1_HUMAN	SGPP1	Sphingosine-1-phosphate phosphatase 1			TRUE	26333.5	58.2849	1474.88	0	0	0	0	0	163.379
MCF10_1ugBoost_TMT16_100cell_IT3S_E_1_02Apr21_Pippin_Rep-21-01-08.04460.04460.3	interact-MCF10_1ugBoost_TMT16_100cell_IT3S_E_1_02Apr21_Pippin_Rep-21-01-08.mod.pep.xml	RISISTSGGSFR	n[305]RISISTSGGS[167]FR	K	N	12	3	3612.17	1650.84	1650.84	551.288	551.288	1650.84	551.288	-0.0006	3.71149e-06	20.404	12.34	1	2	1	73	84	475181	10S(79.9663), N-term(304.2072)				RIS(0.003)IS(0.003)T(0.003)S(0.004)GGS(0.987)FR	0.987	1	TRUE	sp|P13647|K2C5_HUMAN	P13647	K2C5_HUMAN	KRT5	Keratin, type II cytoskeletal 5			TRUE	25632.9	72.4738	2333.72	0	40.4966	0	0	0	68.3129
MCF10_1ugBoost_TMT16_100cell_IT3S_E_1_02Apr21_Pippin_Rep-21-01-08.05281.05281.3	interact-MCF10_1ugBoost_TMT16_100cell_IT3S_E_1_02Apr21_Pippin_Rep-21-01-08.mod.pep.xml	GGSPDLWK	n[305]GGS[167]PDLWK	R	S	8	3	4548.18	1546.8	1546.81	516.609	516.61	1546.8	516.609	0.0047	0.000485808	20.367	12.763	0.9951	2	0	474	481	389807	3S(79.9663), 8K(304.2072), N-term(304.2072)				GGS(1.000)PDLWK	1	1	TRUE	sp|Q96JM3|CHAP1_HUMAN	Q96JM3	CHAP1_HUMAN	CHAMP1	Chromosome alignment-maintaining phosphoprotein 1			TRUE	26936.7	40.8168	1701.16	0	0	0	0	0	22.6733
MCF10_1ugBoost_TMT16_100cell_IT3S_E_1_02Apr21_Pippin_Rep-21-01-08.02618.02618.3	interact-MCF10_1ugBoost_TMT16_100cell_IT3S_E_1_02Apr21_Pippin_Rep-21-01-08.mod.pep.xml	QQGHEPVSPR	n[305]QQGHEPVS[167]PR	K	S	10	3	1645.48	1517.73	1517.73	506.918	506.917	1517.73	506.918	-0.0025	7.99554e-08	30.111	12.311	1	2	0	504	513	820471	8S(79.9663), N-term(304.2072)				QQGHEPVS(1.000)PR	1	0.96	TRUE	sp|Q9BTA9|WAC_HUMAN	Q9BTA9	WAC_HUMAN	WAC	WW domain-containing adapter protein with coiled-coil			TRUE	27278.4	41.2676	1376.02	0	0	0	0	0	0
MCF10_1ugBoost_TMT16_100cell_IT3S_E_1_02Apr21_Pippin_Rep-21-01-08.03916.03916.3	interact-MCF10_1ugBoost_TMT16_100cell_IT3S_E_1_02Apr21_Pippin_Rep-21-01-08.mod.pep.xml	YSPTSPK	n[305]YSPTS[167]PK	K	Y	7	3	3057.82	1466.77	1466.77	489.929	489.93	1466.77	489.93	0.0004	0.00389084	17.816	14.596	0.9992	2	0	1860	1866	316205	5S(79.9663), 7K(304.2072), N-term(304.2072)				Y(0.002)S(0.002)PT(0.002)S(0.993)PK	0.993	0.98	TRUE	sp|P24928|RPB1_HUMAN	P24928	RPB1_HUMAN	POLR2A	DNA-directed RNA polymerase II subunit RPB1			TRUE	27080.8	45.5006	1506.38	0	0	0	0	0	25.8338
MCF10_1ugBoost_TMT16_100cell_IT3S_E_1_02Apr21_Pippin_Rep-21-01-08.04034.04034.3	interact-MCF10_1ugBoost_TMT16_100cell_IT3S_E_1_02Apr21_Pippin_Rep-21-01-08.mod.pep.xml	ASSLSESSPPK	n[305]ASSLSESS[167]PPK	R	A	11	3	3177.47	1776.91	1776.91	593.312	593.312	1776.92	593.312	-0.0019	2.54027e-06	26.487	22.695	0.9991	2	0	367	377	779420	11K(304.2072), 8S(79.9663), N-term(304.2072)				AS(0.002)S(0.002)LS(0.002)ES(0.002)S(0.994)PPK	0.994	0.86	TRUE	sp|Q9UHB6|LIMA1_HUMAN	Q9UHB6	LIMA1_HUMAN	LIMA1	LIM domain and actin-binding protein 1			TRUE	26202.4	42.9317	1762.62	0	0	0	38.7516	0	89.0276
MCF10_1ugBoost_TMT16_100cell_IT3S_E_1_02Apr21_Pippin_Rep-21-01-08.04028.04028.4	interact-MCF10_1ugBoost_TMT16_100cell_IT3S_E_1_02Apr21_Pippin_Rep-21-01-08.mod.pep.xml	EGEEPTVYSDEEEPKDESAR	n[305]EGEEPTVYS[167]DEEEPKDESAR	K	K	20	4	3173.62	2983.35	2983.35	746.844	746.844	2983.35	746.844	-0.0007	0	51.003	46.142	1	2	1	173	192	699786	15K(304.2072), 9S(79.9663), N-term(304.2072)				EGEEPT(0.003)VY(0.006)S(0.989)DEEEPKDES(0.002)AR	0.989	1	TRUE	sp|O00264|PGRC1_HUMAN	O00264	PGRC1_HUMAN	PGRMC1	Membrane-associated progesterone receptor component 1			TRUE	27329	0	1309.73	0	0	0	0	0	0
MCF10_1ugBoost_TMT16_100cell_IT3S_E_1_02Apr21_Pippin_Rep-21-01-08.03706.03706.2	interact-MCF10_1ugBoost_TMT16_100cell_IT3S_E_1_02Apr21_Pippin_Rep-21-01-08.mod.pep.xml	GSPTPGFSTR	n[305]GS[167]PTPGFSTR	K	R	10	2	2860.1	1389.66	1389.66	695.838	695.839	1389.66	695.838	0.0024	1.0655e-05	24.006	19.38	0.9997	2	0	880	889	350028	2S(79.9663), N-term(304.2072)				GS(0.991)PT(0.003)PGFS(0.003)T(0.003)R	0.991	0.96	TRUE	sp|Q6ZRV2|FA83H_HUMAN	Q6ZRV2	FA83H_HUMAN	FAM83H	Protein FAM83H			TRUE	26929.4	26.1045	1036.98	0	0	0	0	0	85.1534
MCF10_1ugBoost_TMT16_100cell_IT3S_E_1_02Apr21_Pippin_Rep-21-01-08.03494.03494.3	interact-MCF10_1ugBoost_TMT16_100cell_IT3S_E_1_02Apr21_Pippin_Rep-21-01-08.mod.pep.xml	QVAEQGGDLSPAANR	n[305]QVAEQGGDLS[167]PAANR	K	S	15	3	2654.6	1895.91	1895.9	632.976	632.976	1895.91	632.976	-0.0013	1.711e-11	47.714	11.928	1	2	0	429	443	1.48306e+06	10S(79.9663), N-term(304.2072)				QVAEQGGDLS(1.000)PAANR	1	1	TRUE	sp|O94804|STK10_HUMAN	O94804	STK10_HUMAN	STK10	Serine/threonine-protein kinase 10			TRUE	26507.8	0	1434	0	0	0	0	0	146.655
MCF10_1ugBoost_TMT16_100cell_IT3S_E_1_02Apr21_Pippin_Rep-21-01-08.03034.03034.3	interact-MCF10_1ugBoost_TMT16_100cell_IT3S_E_1_02Apr21_Pippin_Rep-21-01-08.mod.pep.xml	QNGSNDSDRYSDNEEDSK	n[305]QNGSNDSDRYS[167]DNEEDSK	R	I	18	3	2149.32	2747.18	2747.19	916.734	916.736	2747.18	916.734	0.0061	1e-14	42.799	38.008	1	2	1	174	191	825799	11S(79.9663), 18K(304.2072), N-term(304.2072)				QNGS(0.002)NDS(0.002)DRY(0.002)S(0.988)DNEEDS(0.006)K	0.988	1	TRUE	sp|P42167|LAP2B_HUMAN	P42167	LAP2B_HUMAN	TMPO	Lamina-associated polypeptide 2, isoforms beta/gamma			TRUE	26421.5	42.2713	1906.86	0	27.8277	0	0	0	0
MCF10_1ugBoost_TMT16_100cell_IT3S_E_1_02Apr21_Pippin_Rep-21-01-08.04734.04734.3	interact-MCF10_1ugBoost_TMT16_100cell_IT3S_E_1_02Apr21_Pippin_Rep-21-01-08.mod.pep.xml	GRVASFSIPGSSSR	n[305]GRVAS[167]FSIPGSSSR	K	Y	14	3	3917.14	1790.89	1790.89	597.971	597.972	1790.9	597.974	-0.0054	1.85074e-07	23.403	18.549	1	2	1	1828	1841	272752	5S(79.9663), N-term(304.2072)				GRVAS(0.989)FS(0.003)IPGS(0.003)S(0.003)S(0.003)R	0.989	0.96	TRUE	sp|Q14573|ITPR3_HUMAN	Q14573	ITPR3_HUMAN	ITPR3	Inositol 1,4,5-trisphosphate receptor type 3			TRUE	26592.5	45.0296	1575.48	0	43.8663	0	0	0	31.8092
MCF10_1ugBoost_TMT16_100cell_IT3S_E_1_02Apr21_Pippin_Rep-21-01-08.03440.03440.3	interact-MCF10_1ugBoost_TMT16_100cell_IT3S_E_1_02Apr21_Pippin_Rep-21-01-08.mod.pep.xml	QQASKSPYNGVR	n[305]QQASKS[167]PYNGVR	R	K	12	3	2601.71	2022.06	2022.05	675.026	675.025	2022.05	675.025	-0.0002	4.0537e-10	34.756	32.266	1	2	1	369	380	212902	5K(304.2072), 6S(79.9663), N-term(304.2072)				QQAS(0.004)KS(0.988)PY(0.008)NGVR	0.988	0.97	TRUE	sp|Q9UK58|CCNL1_HUMAN	Q9UK58	CCNL1_HUMAN	CCNL1	Cyclin-L1			TRUE	26024.9	66.0255	2224.55	23.9447	33.6405	0	0	0	0
MCF10_1ugBoost_TMT16_100cell_IT3S_E_1_02Apr21_Pippin_Rep-21-01-08.06071.06071.3	interact-MCF10_1ugBoost_TMT16_100cell_IT3S_E_1_02Apr21_Pippin_Rep-21-01-08.mod.pep.xml	EEAPASPLRPLYPQISPLK	n[305]EEAPAS[167]PLRPLYPQISPLK	K	I	19	3	5605.62	2793.53	2793.53	932.186	932.185	2793.53	932.185	0.0002	0	47.841	35.471	1	2	0	208	226	177635	19K(304.2072), 6S(79.9663), N-term(304.2072)				EEAPAS(0.989)PLRPLY(0.005)PQIS(0.006)PLK	0.989	1	TRUE	sp|P85037|FOXK1_HUMAN	P85037	FOXK1_HUMAN	FOXK1	Forkhead box protein K1			TRUE	26454.8	56.3176	1750	24.0442	23.4422	0	0	0	21.3474
MCF10_1ugBoost_TMT16_100cell_IT3S_E_1_02Apr21_Pippin_Rep-21-01-08.04738.04738.3	interact-MCF10_1ugBoost_TMT16_100cell_IT3S_E_1_02Apr21_Pippin_Rep-21-01-08.mod.pep.xml	RPSYLEWQAR	n[305]RPS[167]YLEWQAR	R	L	10	3	3919.75	1688.84	1688.84	563.952	563.953	1688.84	563.953	0.0011	4.54924e-08	24	21.882	1	2	0	43	52	454076	3S(79.9663), N-term(304.2072)				RPS(0.986)Y(0.014)LEWQAR	0.986	0.89	TRUE	sp|Q96KS9|F167A_HUMAN	Q96KS9	F167A_HUMAN	FAM167A	Protein FAM167A			TRUE	25818.1	42.1859	2265	0	125.444	0	0	0	0
MCF10_1ugBoost_TMT16_100cell_IT3S_E_1_02Apr21_Pippin_Rep-21-01-08.02920.02920.3	interact-MCF10_1ugBoost_TMT16_100cell_IT3S_E_1_02Apr21_Pippin_Rep-21-01-08.mod.pep.xml	DTLRTPPRER	n[305]DTLRT[181]PPRER	K	S	10	3	2030	1623.84	1623.84	542.288	542.288	1623.84	542.288	0.0004	1.20483e-06	21.453	16.202	1	2	2	1204	1213	3.6627e+06	5T(79.9663), N-term(304.2072)				DT(0.007)LRT(0.993)PPRER	0.993	1	TRUE	sp|Q9UQ35|SRRM2_HUMAN	Q9UQ35	SRRM2_HUMAN	SRRM2	Serine/arginine repetitive matrix protein 2			TRUE	26262.1	0	1294.51	0	0	0	0	0	207.821
MCF10_1ugBoost_TMT16_100cell_IT3S_E_1_02Apr21_Pippin_Rep-21-01-08.02950.02950.3	interact-MCF10_1ugBoost_TMT16_100cell_IT3S_E_1_02Apr21_Pippin_Rep-21-01-08.mod.pep.xml	GESRPETPK	n[305]GESRPET[181]PK	K	Q	9	3	2064.09	1687.88	1687.88	563.634	563.634	1687.88	563.634	0.0015	0.000245316	18.376	11.264	0.9925	2	0	707	715	455298	7T(79.9663), 9K(304.2072), N-term(304.2072)				GES(0.007)RPET(0.993)PK	0.993	1	TRUE	sp|Q6KC79|NIPBL_HUMAN	Q6KC79	NIPBL_HUMAN	NIPBL	Nipped-B-like protein			TRUE	26051.8	73.2272	1883.39	0	41.1001	0	0	0	61.2514
MCF10_1ugBoost_TMT16_100cell_IT3S_E_1_02Apr21_Pippin_Rep-21-01-08.05737.05737.3	interact-MCF10_1ugBoost_TMT16_100cell_IT3S_E_1_02Apr21_Pippin_Rep-21-01-08.mod.pep.xml	RVSLSEIGFGK	n[305]RVS[167]LSEIGFGK	R	L	11	3	5152.51	1880.04	1880.04	627.688	627.688	1880.04	627.688	0.0003	2.0949e-10	31.325	24.899	1	2	1	151	161	248352	11K(304.2072), 3S(79.9663), N-term(304.2072)				RVS(0.989)LS(0.011)EIGFGK	0.989	1	TRUE	sp|Q00536|CDK16_HUMAN	Q00536	CDK16_HUMAN	CDK16	Cyclin-dependent kinase 16			TRUE	26700.9	44.0962	1497.3	17.3513	0	0	0	0	0
MCF10_1ugBoost_TMT16_100cell_IT3S_E_1_02Apr21_Pippin_Rep-21-01-08.04720.04720.3	interact-MCF10_1ugBoost_TMT16_100cell_IT3S_E_1_02Apr21_Pippin_Rep-21-01-08.mod.pep.xml	VSDQNSPVLPK	n[305]VSDQNS[167]PVLPK	R	K	11	3	3903.18	1871	1871.01	624.676	624.676	1871.01	624.676	0	8.17775e-07	25.897	17.445	1	2	0	2042	2052	490379	11K(304.2072), 6S(79.9663), N-term(304.2072)				VS(0.006)DQNS(0.994)PVLPK	0.994	1	TRUE	sp|Q9UPU5|UBP24_HUMAN	Q9UPU5	UBP24_HUMAN	USP24	Ubiquitin carboxyl-terminal hydrolase 24			TRUE	25943.8	42.5529	1507.9	0	0	0	0	0	70.7807
MCF10_1ugBoost_TMT16_100cell_IT3S_E_1_02Apr21_Pippin_Rep-21-01-08.05084.05084.3	interact-MCF10_1ugBoost_TMT16_100cell_IT3S_E_1_02Apr21_Pippin_Rep-21-01-08.mod.pep.xml	TDGFAEAIHSPQVAGVPR	n[305]TDGFAEAIHS[167]PQVAGVPR	R	F	18	3	4324.68	2235.1	2235.1	746.041	746.04	2235.1	746.041	-0.0036	0	56.609	38.807	1	2	0	2146	2163	988566	10S(79.9663), N-term(304.2072)				T(0.011)DGFAEAIHS(0.989)PQVAGVPR	0.989	0.63	TRUE	sp|P12270|TPR_HUMAN	P12270	TPR_HUMAN	TPR	Nucleoprotein TPR			TRUE	26138.5	45.2475	1831.8	0	58.5816	0	0	0	0
MCF10_1ugBoost_TMT16_100cell_IT3S_E_1_02Apr21_Pippin_Rep-21-01-08.04474.04474.3	interact-MCF10_1ugBoost_TMT16_100cell_IT3S_E_1_02Apr21_Pippin_Rep-21-01-08.mod.pep.xml	SSSVGSSSSYPISPAVSR	n[305]SSS[167]VGSSSSYPISPAVSR	R	T	18	3	3627.69	2138.02	2138.02	713.682	713.681	2138.02	713.681	-0.0012	0	53.455	50.955	1	2	0	4384	4401	23168038	3S(79.9663), N-term(304.2072)				S(0.001)S(0.001)S(0.992)VGS(0.001)S(0.001)S(0.001)S(0.001)Y(0.001)PIS(0.001)PAVS(0.001)R	0.992	1	TRUE	sp|Q15149|PLEC_HUMAN	Q15149	PLEC_HUMAN	PLEC	Plectin			TRUE	26028	0	1994.89	0	0	0	0	0	0
MCF10_1ugBoost_TMT16_100cell_IT3S_E_1_02Apr21_Pippin_Rep-21-01-08.05503.05503.3	interact-MCF10_1ugBoost_TMT16_100cell_IT3S_E_1_02Apr21_Pippin_Rep-21-01-08.mod.pep.xml	KQSVFSAPSLSAGASAAEPLDR	n[305]KQS[167]VFSAPSLSAGASAAEPLDR	R	S	22	3	4842.22	2876.49	2876.49	959.838	959.837	2876.49	959.838	-0.0048	0	70.059	64.067	1	2	1	932	953	271712	1K(304.2072), 3S(79.9663), N-term(304.2072)				KQS(0.982)VFS(0.008)APS(0.004)LS(0.003)AGAS(0.003)AAEPLDR	0.982	1	TRUE	sp|Q14573|ITPR3_HUMAN	Q14573	ITPR3_HUMAN	ITPR3	Inositol 1,4,5-trisphosphate receptor type 3			TRUE	26105.5	41.2787	1874.63	0	0	0	0	0	0
MCF10_1ugBoost_TMT16_100cell_IT3S_E_1_02Apr21_Pippin_Rep-21-01-08.05066.05066.2	interact-MCF10_1ugBoost_TMT16_100cell_IT3S_E_1_02Apr21_Pippin_Rep-21-01-08.mod.pep.xml	LGSVDSFER	n[305]LGS[167]VDSFER	R	S	9	2	4301.77	1392.66	1392.66	697.338	697.338	1392.66	697.338	0.0007	2.47985e-08	25.774	19.132	1	2	0	586	594	307959	3S(79.9663), N-term(304.2072)				LGS(0.987)VDS(0.013)FER	0.987	1	TRUE	sp|O60343|TBCD4_HUMAN	O60343	TBCD4_HUMAN	TBC1D4	TBC1 domain family member 4			TRUE	26737.8	28.5654	1084.65	0	18.0602	0	0	0	20.7844
MCF10_1ugBoost_TMT16_100cell_IT3S_E_1_02Apr21_Pippin_Rep-21-01-08.04786.04786.3	interact-MCF10_1ugBoost_TMT16_100cell_IT3S_E_1_02Apr21_Pippin_Rep-21-01-08.mod.pep.xml	DVYLSPRDDGYSTK	n[305]DVYLS[167]PRDDGYSTK	R	D	14	3	3981.72	2303.13	2303.13	768.718	768.718	2303.13	768.718	-0.0007	4.33372e-07	24.273	20.795	1	2	1	204	217	1.35332e+06	14K(304.2072), 5S(79.9663), N-term(304.2072)				DVY(0.002)LS(0.992)PRDDGY(0.002)S(0.002)T(0.002)K	0.992	1	FALSE	sp|P38159|RBMX_HUMAN	P38159	RBMX_HUMAN	RBMX	RNA-binding motif protein, X chromosome	RBMXL1	sp|Q96E39|RMXL1_HUMAN	TRUE	25568.3	84.2562	2044.22	0	35.3265	0	0	0	32.054
MCF10_1ugBoost_TMT16_100cell_IT3S_E_1_02Apr21_Pippin_Rep-21-01-08.04008.04008.3	interact-MCF10_1ugBoost_TMT16_100cell_IT3S_E_1_02Apr21_Pippin_Rep-21-01-08.mod.pep.xml	RLSQSDEDVIR	n[305]RLS[167]QSDEDVIR	K	L	11	3	3151.19	1700.84	1700.84	567.953	567.954	1700.84	567.955	-0.0017	4.50234e-05	28.684	24.13	1	2	1	119	129	942749	3S(79.9663), N-term(304.2072)				RLS(0.987)QS(0.013)DEDVIR	0.987	1	TRUE	sp|Q9H7D7|WDR26_HUMAN	Q9H7D7	WDR26_HUMAN	WDR26	WD repeat-containing protein 26			TRUE	26111.2	38.6892	1398.48	0	0	0	0	0	35.1076
MCF10_1ugBoost_TMT16_100cell_IT3S_E_1_02Apr21_Pippin_Rep-21-01-08.04804.04804.3	interact-MCF10_1ugBoost_TMT16_100cell_IT3S_E_1_02Apr21_Pippin_Rep-21-01-08.mod.pep.xml	LCDDGPQLPTSPR	n[305]LCDDGPQLPTS[167]PR	R	L	13	3	4000.5	1838.86	1838.86	613.96	613.959	1838.86	613.959	0.0003	1.5828e-10	33.036	30.781	1	2	0	520	532	596191	11S(79.9663), 2C(57.0215), N-term(304.2072)				LCDDGPQLPT(0.010)S(0.990)PR	0.99	0.97	TRUE	sp|O60504|VINEX_HUMAN	O60504	VINEX_HUMAN	SORBS3	Vinexin			TRUE	25991.2	0	1706.75	0	0	0	0	0	63.3493
MCF10_1ugBoost_TMT16_100cell_IT3S_E_1_02Apr21_Pippin_Rep-21-01-08.03954.03954.3	interact-MCF10_1ugBoost_TMT16_100cell_IT3S_E_1_02Apr21_Pippin_Rep-21-01-08.mod.pep.xml	LRSSVPGVR	n[305]LRS[167]SVPGVR	R	L	9	3	3104.31	1353.74	1353.75	452.255	452.256	1353.75	452.256	-0.0002	3.24711e-06	22.827	21.13	1	2	1	70	78	225758	3S(79.9663), N-term(304.2072)				LRS(0.991)S(0.009)VPGVR	0.991	1	TRUE	sp|P08670|VIME_HUMAN	P08670	VIME_HUMAN	VIM	Vimentin			TRUE	23410.3	34.3193	2819.18	0	0	0	0	0	184.659
MCF10_1ugBoost_TMT16_100cell_IT3S_E_1_02Apr21_Pippin_Rep-21-01-08.02824.02824.2	interact-MCF10_1ugBoost_TMT16_100cell_IT3S_E_1_02Apr21_Pippin_Rep-21-01-08.mod.pep.xml	SGMNSPLR	n[305]SGM[147]NS[167]PLR	R	T	8	2	1917.24	1260.59	1260.59	631.3	631.303	1260.59	631.3	0.0053	4.32638e-06	19.5	9.392	1	2	0	661	668	357022	3M(15.9949), 5S(79.9663), N-term(304.2072)		SGM(1.000)NSPLR	1	S(0.015)GMNS(0.985)PLR	0.985	0.9	TRUE	sp|Q9UQR1|ZN148_HUMAN	Q9UQR1	ZN148_HUMAN	ZNF148	Zinc finger protein 148			TRUE	26681.9	32.9681	789.429	0	0	0	0	0	0
MCF10_1ugBoost_TMT16_100cell_IT3S_E_1_02Apr21_Pippin_Rep-21-01-08.06051.06051.3	interact-MCF10_1ugBoost_TMT16_100cell_IT3S_E_1_02Apr21_Pippin_Rep-21-01-08.mod.pep.xml	SSSPAPADIAQTVQEDLR	n[305]SSS[167]PAPADIAQTVQEDLR	K	T	18	3	5583.82	2268.1	2268.1	757.039	757.04	2268.1	757.039	0.0026	0	52.338	49.969	1	2	0	230	247	14781964	3S(79.9663), N-term(304.2072)				S(0.002)S(0.002)S(0.993)PAPADIAQT(0.003)VQEDLR	0.993	0.98	TRUE	sp|Q13283|G3BP1_HUMAN	Q13283	G3BP1_HUMAN	G3BP1	Ras GTPase-activating protein-binding protein 1			TRUE	25709.1	45.1947	1259.34	0	0	0	0	0	35.0401
MCF10_1ugBoost_TMT16_100cell_IT3S_E_1_02Apr21_Pippin_Rep-21-01-08.03564.03564.2	interact-MCF10_1ugBoost_TMT16_100cell_IT3S_E_1_02Apr21_Pippin_Rep-21-01-08.mod.pep.xml	YESSEIR	n[305]YES[167]SEIR	K	L	7	2	2716.88	1266.58	1266.58	634.298	634.298	1266.58	634.298	0.0002	0.000279095	15.439	13.593	0.9997	2	0	68	74	378171	3S(79.9663), N-term(304.2072)				Y(0.004)ES(0.990)S(0.006)EIR	0.99	1	TRUE	sp|Q6UXH1|CREL2_HUMAN	Q6UXH1	CREL2_HUMAN	CRELD2	Protein disulfide isomerase CRELD2			TRUE	25969.8	0	966.662	0	28.2928	0	0	0	53.6086
MCF10_1ugBoost_TMT16_100cell_IT3S_E_1_02Apr21_Pippin_Rep-21-01-08.02756.02756.3	interact-MCF10_1ugBoost_TMT16_100cell_IT3S_E_1_02Apr21_Pippin_Rep-21-01-08.mod.pep.xml	RPAAAAAAGSASPR	n[305]RPAAAAAAGSAS[167]PR	K	S	14	3	1828.24	1636.84	1636.84	546.62	546.62	1636.84	546.62	0.0011	0	41.782	32.234	1	2	0	142	155	638568	12S(79.9663), N-term(304.2072)				RPAAAAAAGS(0.007)AS(0.993)PR	0.993	1	TRUE	sp|Q96S55|WRIP1_HUMAN	Q96S55	WRIP1_HUMAN	WRNIP1	ATPase WRNIP1			TRUE	25326.7	48.7557	1457.68	0	0	0	0	0	241.194
MCF10_1ugBoost_TMT16_100cell_IT3S_E_1_02Apr21_Pippin_Rep-21-01-08.02990.02990.2	interact-MCF10_1ugBoost_TMT16_100cell_IT3S_E_1_02Apr21_Pippin_Rep-21-01-08.mod.pep.xml	CSSVTGVQR	n[305]C[160]SS[167]VTGVQR	R	R	9	2	2100.71	1376.64	1376.64	689.325	689.325	1376.64	689.329	-0.0087	1.93862e-08	20.441	19.886	0.9993	2	0	316	324	363289	1C(57.0215), 3S(79.9663), N-term(304.2072)				CS(0.052)S(0.944)VT(0.004)GVQR	0.944	0.78	TRUE	sp|O60343|TBCD4_HUMAN	O60343	TBCD4_HUMAN	TBC1D4	TBC1 domain family member 4			TRUE	26339.6	42.0406	870.664	0	0	0	0	0	49.9066
MCF10_1ugBoost_TMT16_100cell_IT3S_E_1_02Apr21_Pippin_Rep-21-01-08.04272.04272.2	interact-MCF10_1ugBoost_TMT16_100cell_IT3S_E_1_02Apr21_Pippin_Rep-21-01-08.mod.pep.xml	TMSVSDFNYSR	n[305]TM[147]S[167]VSDFNYSR	R	T	11	2	3423.74	1705.73	1705.73	853.875	853.874	1705.73	853.875	-0.0014	5.657e-10	28.778	24.612	1	2	0	1156	1166	290452	2M(15.9949), 3S(79.9663), N-term(304.2072)		TM(1.000)SVSDFNYSR	1	T(0.002)MS(0.992)VS(0.002)DFNY(0.002)S(0.002)R	0.992	0.92	TRUE	sp|Q96RT1|ERBIN_HUMAN	Q96RT1	ERBIN_HUMAN	ERBIN	Erbin			TRUE	26029.6	41.4791	1156	0	0	0	0	0	20.3346
MCF10_1ugBoost_TMT16_100cell_IT3S_E_1_02Apr21_Pippin_Rep-21-01-08.04508.04508.3	interact-MCF10_1ugBoost_TMT16_100cell_IT3S_E_1_02Apr21_Pippin_Rep-21-01-08.mod.pep.xml	RESLSTSSDLYK	n[305]RES[167]LSTSSDLYK	R	R	12	3	3658.79	2073.07	2073.06	692.029	692.029	2073.06	692.029	-0.0002	6.674e-11	35.862	29.004	1	2	1	585	596	306402	12K(304.2072), 3S(79.9663), N-term(304.2072)				RES(0.992)LS(0.001)T(0.001)S(0.001)S(0.002)DLY(0.002)K	0.992	1	TRUE	sp|Q8TB72|PUM2_HUMAN	Q8TB72	PUM2_HUMAN	PUM2	Pumilio homolog 2			TRUE	25914.1	28.8717	1210.48	0	0	0	0	0	0
MCF10_1ugBoost_TMT16_100cell_IT3S_E_1_02Apr21_Pippin_Rep-21-01-08.04484.04484.4	interact-MCF10_1ugBoost_TMT16_100cell_IT3S_E_1_02Apr21_Pippin_Rep-21-01-08.mod.pep.xml	FSGEEGEIEDDESGTENREEK	n[305]FSGEEGEIEDDES[167]GTENREEK	K	D	21	4	3637.86	3073.35	3073.35	769.346	769.345	3073.35	769.346	-0.0017	3e-14	47.37	42.136	1	2	1	927	947	517136	13S(79.9663), 21K(304.2072), N-term(304.2072)				FS(0.004)GEEGEIEDDES(0.993)GT(0.003)ENREEK	0.993	1	TRUE	sp|Q9Y2W1|TR150_HUMAN	Q9Y2W1	TR150_HUMAN	THRAP3	Thyroid hormone receptor-associated protein 3			TRUE	25181.8	63.5964	1727.76	0	41.7113	0	0	0	0
MCF10_1ugBoost_TMT16_100cell_IT3S_E_1_02Apr21_Pippin_Rep-21-01-08.03796.03796.3	interact-MCF10_1ugBoost_TMT16_100cell_IT3S_E_1_02Apr21_Pippin_Rep-21-01-08.mod.pep.xml	SPSWQRPNQGVPSTGR	n[305]S[167]PSWQRPNQGVPSTGR	K	I	16	3	2938.57	2137.04	2137.04	713.354	713.354	2137.04	713.354	0.0019	1e-14	41.438	35.691	1	2	0	360	375	498401	1S(79.9663), N-term(304.2072)				S(0.989)PS(0.003)WQRPNQGVPS(0.004)T(0.004)GR	0.989	1	TRUE	sp|Q96HC4|PDLI5_HUMAN	Q96HC4	PDLI5_HUMAN	PDLIM5	PDZ and LIM domain protein 5			TRUE	25095.1	45.23	1847.04	0	0	0	0	0	0
MCF10_1ugBoost_TMT16_100cell_IT3S_E_1_02Apr21_Pippin_Rep-21-01-08.05637.05637.3	interact-MCF10_1ugBoost_TMT16_100cell_IT3S_E_1_02Apr21_Pippin_Rep-21-01-08.mod.pep.xml	RTSPQVLGSILK	n[305]RTS[167]PQVLGSILK	K	S	12	3	5026.96	1986.15	1986.15	663.058	663.058	1986.15	663.058	-0.0004	7.03189e-09	28.762	28.762	1	2	1	570	581	286443	12K(304.2072), 3S(79.9663), N-term(304.2072)				RT(0.005)S(0.990)PQVLGS(0.006)ILK	0.99	1	TRUE	sp|Q7Z417|NUFP2_HUMAN	Q7Z417	NUFP2_HUMAN	NUFIP2	Nuclear fragile X mental retardation-interacting protein 2			TRUE	24534.7	69.8425	1998.07	0	43.2167	0	0	0	78.2698
MCF10_1ugBoost_TMT16_100cell_IT3S_E_1_02Apr21_Pippin_Rep-21-01-08.03060.03060.3	interact-MCF10_1ugBoost_TMT16_100cell_IT3S_E_1_02Apr21_Pippin_Rep-21-01-08.mod.pep.xml	TNSTGGSSGSSVGGGSGK	n[305]TNS[167]TGGSSGSSVGGGSGK	R	T	18	3	2180.58	2171.03	2171.04	724.685	724.688	2171.04	724.686	0.0058	0	51.479	48.884	1	2	0	35	52	614077	18K(304.2072), 3S(79.9663), N-term(304.2072)				T(0.001)NS(0.939)T(0.053)GGS(0.001)S(0.001)GS(0.001)S(0.001)VGGGS(0.001)GK	0.939	1	TRUE	sp|Q8IUD2|RB6I2_HUMAN	Q8IUD2	RB6I2_HUMAN	ERC1	ELKS/Rab6-interacting/CAST family member 1			TRUE	25682.3	44.543	1252.14	0	0	0	0	0	0
MCF10_1ugBoost_TMT16_100cell_IT3S_E_1_02Apr21_Pippin_Rep-21-01-08.05385.05385.3	interact-MCF10_1ugBoost_TMT16_100cell_IT3S_E_1_02Apr21_Pippin_Rep-21-01-08.mod.pep.xml	CPSPTMSLPSSWK	n[305]C[160]PS[167]PTM[147]SLPSSWK	R	Y	13	3	4684.87	2181.05	2181.05	728.025	728.025	2181.05	728.024	0.0029	3.76803e-07	23.715	23.681	1	2	0	752	764	349368	13K(304.2072), 1C(57.0215), 3S(79.9663), 6M(15.9949), N-term(304.2072)		CPSPTM(1.000)SLPSSWK	1	CPS(0.945)PT(0.049)MS(0.003)LPS(0.002)S(0.002)WK	0.945	0.99	TRUE	sp|Q8N3V7|SYNPO_HUMAN	Q8N3V7	SYNPO_HUMAN	SYNPO	Synaptopodin			TRUE	25134.6	0	1696.58	0	0	0	0	0	0
MCF10_1ugBoost_TMT16_100cell_IT3S_E_1_02Apr21_Pippin_Rep-21-01-08.03466.03466.3	interact-MCF10_1ugBoost_TMT16_100cell_IT3S_E_1_02Apr21_Pippin_Rep-21-01-08.mod.pep.xml	VGSPQPSSSGGEK	n[305]VGS[167]PQPSSSGGEK	R	R	13	3	2626.41	1903.99	1903.98	635.669	635.668	1903.95	635.659	0.0293	1.2548e-07	27.424	20.55	1	2	0	249	261	260676	13K(304.2072), 3S(79.9663), N-term(304.2072)				VGS(0.990)PQPS(0.003)S(0.003)S(0.003)GGEK	0.99	1	TRUE	sp|O94761|RECQ4_HUMAN	O94761	RECQ4_HUMAN	RECQL4	ATP-dependent DNA helicase Q4			TRUE	25424.9	25.2063	1277.36	0	0	0	0	0	19.8913
MCF10_1ugBoost_TMT16_100cell_IT3S_E_1_02Apr21_Pippin_Rep-21-01-08.04974.04974.3	interact-MCF10_1ugBoost_TMT16_100cell_IT3S_E_1_02Apr21_Pippin_Rep-21-01-08.mod.pep.xml	SVEAAAELSAK	n[305]S[167]VEAAAELSAK	K	D	11	3	4198.26	1762.94	1762.94	588.653	588.653	1762.94	588.653	0.0003	6.7181e-08	28.884	18.462	1	2	0	5	15	399781	11K(304.2072), 1S(79.9663), N-term(304.2072)				S(0.993)VEAAAELS(0.007)AK	0.993	1	TRUE	sp|P20962|PTMS_HUMAN	P20962	PTMS_HUMAN	PTMS	Parathymosin			TRUE	25280.5	38.1906	1294.68	0	0	0	0	0	0
MCF10_1ugBoost_TMT16_100cell_IT3S_E_1_02Apr21_Pippin_Rep-21-01-08.05669.05669.4	interact-MCF10_1ugBoost_TMT16_100cell_IT3S_E_1_02Apr21_Pippin_Rep-21-01-08.mod.pep.xml	VSLAGACGVGGYGSRSLYNLGGSK	n[305]VSLAGACGVGGYGSRS[167]LYNLGGSK	R	R	24	4	5069.89	3017.53	3017.53	755.389	755.391	3017.53	755.389	0.0048	0	71.617	68.692	1	2	1	49	72	433056	16S(79.9663), 24K(304.2072), 7C(57.0215), N-term(304.2072)				VS(0.001)LAGACGVGGY(0.002)GS(0.001)RS(0.992)LY(0.002)NLGGS(0.001)K	0.992	1	TRUE	sp|P13647|K2C5_HUMAN	P13647	K2C5_HUMAN	KRT5	Keratin, type II cytoskeletal 5			TRUE	24903.5	57.5475	1622.35	0	0	0	0	0	0
MCF10_1ugBoost_TMT16_100cell_IT3S_E_1_02Apr21_Pippin_Rep-21-01-08.06157.06157.3	interact-MCF10_1ugBoost_TMT16_100cell_IT3S_E_1_02Apr21_Pippin_Rep-21-01-08.mod.pep.xml	RLSVELTSSLFR	n[305]RLS[167]VELTSSLFR	K	T	12	3	5737.41	1790.96	1790.96	597.995	597.994	1790.96	597.994	-0.0023	1.19463e-08	28.314	19.353	1	2	1	673	684	657372	3S(79.9663), N-term(304.2072)				RLS(0.992)VELT(0.003)S(0.003)S(0.003)LFR	0.992	1	TRUE	sp|P35222|CTNB1_HUMAN	P35222	CTNB1_HUMAN	CTNNB1	Catenin beta-1			TRUE	25158.3	39.8896	1237.85	0	25.7421	0	0	0	21.2857
MCF10_1ugBoost_TMT16_100cell_IT3S_E_1_02Apr21_Pippin_Rep-21-01-08.05405.05405.4	interact-MCF10_1ugBoost_TMT16_100cell_IT3S_E_1_02Apr21_Pippin_Rep-21-01-08.mod.pep.xml	HIKEEPLSEEEPCTSTAIASPEK	n[305]HIKEEPLS[167]EEEPCTSTAIASPEK	K	K	23	4	4710.17	3573.81	3573.81	894.46	894.46	3573.81	894.46	0.0014	0	61.129	50.082	1	2	1	495	517	313266	13C(57.0215), 23K(304.2072), 3K(304.2072), 8S(79.9663), N-term(304.2072)				HIKEEPLS(0.972)EEEPCT(0.009)S(0.008)T(0.008)AIAS(0.003)PEK	0.972	1	TRUE	sp|Q9Y2X3|NOP58_HUMAN	Q9Y2X3	NOP58_HUMAN	NOP58	Nucleolar protein 58			TRUE	24976.5	27.2604	1494.6	0	27.2605	0	0	0	0
MCF10_1ugBoost_TMT16_100cell_IT3S_E_1_02Apr21_Pippin_Rep-21-01-08.03934.03934.3	interact-MCF10_1ugBoost_TMT16_100cell_IT3S_E_1_02Apr21_Pippin_Rep-21-01-08.mod.pep.xml	MALPPQEDATASPPRQK	n[305]M[147]ALPPQEDATAS[167]PPRQK	K	D	17	3	3081.33	2540.3	2540.3	847.773	847.772	2540.3	847.772	-0.0004	4.2e-12	37.996	31.31	1	2	1	1168	1184	280220	12S(79.9663), 17K(304.2072), 1M(15.9949), N-term(304.2072)		M(1.000)ALPPQEDATASPPRQK	1	MALPPQEDAT(0.009)AS(0.991)PPRQK	0.991	1	TRUE	sp|Q9UQ35|SRRM2_HUMAN	Q9UQ35	SRRM2_HUMAN	SRRM2	Serine/arginine repetitive matrix protein 2			TRUE	24707.9	50.4745	1751.72	0	28.7379	0	0	0	0
MCF10_1ugBoost_TMT16_100cell_IT3S_E_1_02Apr21_Pippin_Rep-21-01-08.03956.03956.4	interact-MCF10_1ugBoost_TMT16_100cell_IT3S_E_1_02Apr21_Pippin_Rep-21-01-08.mod.pep.xml	RSRLTPVSPESSSTEEK	n[305]RSRLT[181]PVSPESSSTEEK	K	S	17	4	3107.21	2577.33	2577.33	645.34	645.339	2577.33	645.34	-0.0031	2.8227e-10	32.858	32.858	1	2	2	265	281	351063	17K(304.2072), 5T(79.9663), N-term(304.2072)				RS(0.002)RLT(0.992)PVS(0.001)PES(0.001)S(0.001)S(0.001)T(0.001)EEK	0.992	0.81	TRUE	sp|Q13501|SQSTM_HUMAN	Q13501	SQSTM_HUMAN	SQSTM1	Sequestosome-1			TRUE	25396.9	0	1152.92	0	0	0	0	0	0
MCF10_1ugBoost_TMT16_100cell_IT3S_E_1_02Apr21_Pippin_Rep-21-01-08.03986.03986.3	interact-MCF10_1ugBoost_TMT16_100cell_IT3S_E_1_02Apr21_Pippin_Rep-21-01-08.mod.pep.xml	ELRAPSPPVEHPR	n[305]ELRAPS[167]PPVEHPR	R	L	13	3	3137.63	1867.96	1867.96	623.661	623.66	1867.96	623.662	-0.0041	8e-14	35.189	10.771	1	2	1	174	186	618908	6S(79.9663), N-term(304.2072)				ELRAPS(1.000)PPVEHPR	1	1	TRUE	sp|Q86WR7|PRSR2_HUMAN	Q86WR7	PRSR2_HUMAN	PROSER2	Proline and serine-rich protein 2			TRUE	23774.8	36.8642	1805.72	0	61.0557	0	0	0	78.2999
MCF10_1ugBoost_TMT16_100cell_IT3S_E_1_02Apr21_Pippin_Rep-21-01-08.04340.04340.2	interact-MCF10_1ugBoost_TMT16_100cell_IT3S_E_1_02Apr21_Pippin_Rep-21-01-08.mod.pep.xml	SQSFALR	n[305]SQS[167]FALR	R	A	7	2	3495.7	1191.6	1191.6	596.806	596.805	1191.6	596.806	-0.0012	0.00336518	15.163	11.652	0.9834	2	0	856	862	229596	3S(79.9663), N-term(304.2072)				S(0.008)QS(0.992)FALR	0.992	0.64	TRUE	sp|Q8WXE0|CSKI2_HUMAN	Q8WXE0	CSKI2_HUMAN	CASKIN2	Caskin-2			TRUE	24293	29.9535	1785.67	0	41.2981	0	14.7604	0	0
MCF10_1ugBoost_TMT16_100cell_IT3S_E_1_02Apr21_Pippin_Rep-21-01-08.04412.04412.3	interact-MCF10_1ugBoost_TMT16_100cell_IT3S_E_1_02Apr21_Pippin_Rep-21-01-08.mod.pep.xml	TKSPTDDEVTPSAVVR	n[305]TKS[167]PTDDEVTPSAVVR	R	R	16	3	3566.96	2389.24	2389.24	797.42	797.42	2389.24	797.42	-0.0002	0	45.667	41.372	1	2	1	775	790	578093	2K(304.2072), 3S(79.9663), N-term(304.2072)				T(0.005)KS(0.979)PT(0.009)DDEVT(0.004)PS(0.004)AVVR	0.979	1	TRUE	sp|Q9Y2H5|PKHA6_HUMAN	Q9Y2H5	PKHA6_HUMAN	PLEKHA6	Pleckstrin homology domain-containing family A member 6			TRUE	23986.4	45.1178	1992.76	0	28.9952	0	0	0	24.1315
MCF10_1ugBoost_TMT16_100cell_IT3S_E_1_02Apr21_Pippin_Rep-21-01-08.05293.05293.4	interact-MCF10_1ugBoost_TMT16_100cell_IT3S_E_1_02Apr21_Pippin_Rep-21-01-08.mod.pep.xml	LVINSGNGAVEDRKPSGLNGEASK	n[305]LVINSGNGAVEDRKPS[167]GLNGEASK	K	S	24	4	4564.56	3403.83	3403.83	851.965	851.964	3403.83	851.964	-0.0009	0	55.628	36.109	1	2	1	682	705	179641	14K(304.2072), 16S(79.9663), 24K(304.2072), N-term(304.2072)				LVINS(0.004)GNGAVEDRKPS(0.992)GLNGEAS(0.004)K	0.992	1	TRUE	sp|P16070|CD44_HUMAN	P16070	CD44_HUMAN	CD44	CD44 antigen			TRUE	24713.5	80.6822	1401.54	0	0	0	0	0	0
MCF10_1ugBoost_TMT16_100cell_IT3S_E_1_02Apr21_Pippin_Rep-21-01-08.04540.04540.3	interact-MCF10_1ugBoost_TMT16_100cell_IT3S_E_1_02Apr21_Pippin_Rep-21-01-08.mod.pep.xml	GYYSPYSVSGSGSTAGSR	n[305]GYYSPYSVSGSGS[167]TAGSR	K	T	18	3	3698.99	2165.96	2165.96	722.994	722.994	2165.96	722.994	0.0019	0	54.031	51.48	1	2	0	4610	4627	1.24855e+06	13S(79.9663), N-term(304.2072)				GY(0.001)Y(0.001)S(0.001)PY(0.001)S(0.001)VS(0.001)GS(0.001)GS(0.982)T(0.005)AGS(0.004)R	0.982	1	TRUE	sp|Q15149|PLEC_HUMAN	Q15149	PLEC_HUMAN	PLEC	Plectin			TRUE	24131.3	0	1780.96	0	0	0	0	0	95.2575
MCF10_1ugBoost_TMT16_100cell_IT3S_E_1_02Apr21_Pippin_Rep-21-01-08.03210.03210.3	interact-MCF10_1ugBoost_TMT16_100cell_IT3S_E_1_02Apr21_Pippin_Rep-21-01-08.mod.pep.xml	GSEDSPPK	n[305]GSEDS[167]PPK	K	H	8	3	2360.48	1503.75	1503.75	502.256	502.256	1503.75	502.256	-0.0009	0.0213585	16.528	11.411	0.9278	2	0	438	445	390207	5S(79.9663), 8K(304.2072), N-term(304.2072)				GS(0.006)EDS(0.994)PPK	0.994	0.91	TRUE	sp|P48651|PTSS1_HUMAN	P48651	PTSS1_HUMAN	PTDSS1	Phosphatidylserine synthase 1			TRUE	24052.9	44.2596	1607.65	0	0	0	0	16.3349	26.8984
MCF10_1ugBoost_TMT16_100cell_IT3S_E_1_02Apr21_Pippin_Rep-21-01-08.05557.05557.4	interact-MCF10_1ugBoost_TMT16_100cell_IT3S_E_1_02Apr21_Pippin_Rep-21-01-08.mod.pep.xml	TQTPPVSPAPQPTEERLPSSPVYEDAASFK	n[305]TQTPPVSPAPQPTEERLPSS[167]PVYEDAASFK	K	A	30	4	4916.64	3913.97	3913.96	979.499	979.496	3913.96	979.498	-0.0068	0	71.232	68.504	1	2	1	399	428	307300	20S(79.9663), 30K(304.2072), N-term(304.2072)				T(0.001)QT(0.001)PPVS(0.001)PAPQPT(0.001)EERLPS(0.005)S(0.989)PVY(0.001)EDAAS(0.001)FK	0.989	0.97	TRUE	sp|Q14247|SRC8_HUMAN	Q14247	SRC8_HUMAN	CTTN	Src substrate cortactin			TRUE	24408.3	38.5819	1309.37	0	29.1144	0	0	0	44.2566
MCF10_1ugBoost_TMT16_100cell_IT3S_E_1_02Apr21_Pippin_Rep-21-01-08.02946.02946.3	interact-MCF10_1ugBoost_TMT16_100cell_IT3S_E_1_02Apr21_Pippin_Rep-21-01-08.mod.pep.xml	ASSSGPRSPLDQR	n[305]ASSSGPRS[167]PLDQR	R	S	13	3	2058.87	1740.85	1740.85	581.291	581.292	1740.85	581.29	0.0048	2.78521e-07	31.31	26.482	1	2	1	1670	1682	372702	8S(79.9663), N-term(304.2072)				AS(0.004)S(0.004)S(0.005)GPRS(0.987)PLDQR	0.987	1	TRUE	sp|O14646|CHD1_HUMAN	O14646	CHD1_HUMAN	CHD1	Chromodomain-helicase-DNA-binding protein 1			TRUE	24462.8	29.6163	1193.81	0	0	0	0	0	58.9292
MCF10_1ugBoost_TMT16_100cell_IT3S_E_1_02Apr21_Pippin_Rep-21-01-08.06153.06153.4	interact-MCF10_1ugBoost_TMT16_100cell_IT3S_E_1_02Apr21_Pippin_Rep-21-01-08.mod.pep.xml	SPQPPVEEEDEHFDDTVVCLDTYNCDLHFK	n[305]S[167]PQPPVEEEDEHFDDTVVCLDTYNCDLHFK	K	I	30	4	5731.62	4322.93	4322.93	1081.74	1081.74	4322.93	1081.74	-0.0029	0	81.614	48.459	1	2	0	271	300	317732	19C(57.0215), 1S(79.9663), 25C(57.0215), 30K(304.2072), N-term(304.2072)				S(0.980)PQPPVEEEDEHFDDT(0.009)VVCLDT(0.006)Y(0.005)NCDLHFK	0.98	1	TRUE	sp|Q00839|HNRPU_HUMAN	Q00839	HNRPU_HUMAN	HNRNPU	Heterogeneous nuclear ribonucleoprotein U			TRUE	23932.5	63.0235	1940.83	0	50.0287	0	0	0	0
MCF10_1ugBoost_TMT16_100cell_IT3S_E_1_02Apr21_Pippin_Rep-21-01-08.04680.04680.3	interact-MCF10_1ugBoost_TMT16_100cell_IT3S_E_1_02Apr21_Pippin_Rep-21-01-08.mod.pep.xml	FCSNSGRLSGPAELR	n[305]FCSNSGRLS[167]GPAELR	R	S	15	3	3860.55	2033.97	2033.97	678.996	678.996	2033.97	678.996	-0.0026	2.54836e-09	30.42	21.84	1	2	1	1235	1249	343866	2C(57.0215), 9S(79.9663), N-term(304.2072)				FCS(0.006)NS(0.007)GRLS(0.988)GPAELR	0.988	0.96	TRUE	sp|Q96PC5|MIA2_HUMAN	Q96PC5	MIA2_HUMAN	MIA2	Melanoma inhibitory activity protein 2			TRUE	23842.4	50.7728	1753.67	0	34.8797	0	0	0	40.6255
MCF10_1ugBoost_TMT16_100cell_IT3S_E_1_02Apr21_Pippin_Rep-21-01-08.04098.04098.3	interact-MCF10_1ugBoost_TMT16_100cell_IT3S_E_1_02Apr21_Pippin_Rep-21-01-08.mod.pep.xml	RSTSPIIGSPPVR	n[305]RSTS[167]PIIGSPPVR	R	A	13	3	3238.55	1749.95	1749.95	584.323	584.323	1749.95	584.323	-0.0001	1e-14	35.332	33.047	1	2	1	176	188	718174	4S(79.9663), N-term(304.2072)				RS(0.055)T(0.007)S(0.935)PIIGS(0.003)PPVR	0.935	1	TRUE	sp|Q86TB9|PATL1_HUMAN	Q86TB9	PATL1_HUMAN	PATL1	Protein PAT1 homolog 1			TRUE	24098.4	0	1194.34	0	0	0	0	0	98.5361
MCF10_1ugBoost_TMT16_100cell_IT3S_E_1_02Apr21_Pippin_Rep-21-01-08.03072.03072.2	interact-MCF10_1ugBoost_TMT16_100cell_IT3S_E_1_02Apr21_Pippin_Rep-21-01-08.mod.pep.xml	QNSSSSDSGGSIVR	n[305]QNS[167]SSSDSGGSIVR	R	D	14	2	2195.01	1763.8	1763.8	882.908	882.907	1763.8	882.908	-0.0009	0	46.986	44.455	1	2	0	657	670	341179	3S(79.9663), N-term(304.2072)				QNS(0.987)S(0.003)S(0.003)S(0.003)DS(0.002)GGS(0.002)IVR	0.987	1	TRUE	sp|Q12929|EPS8_HUMAN	Q12929	EPS8_HUMAN	EPS8	Epidermal growth factor receptor kinase substrate 8			TRUE	25121	0	785.225	0	0	0	0	0	17.1352
MCF10_1ugBoost_TMT16_100cell_IT3S_E_1_02Apr21_Pippin_Rep-21-01-08.03654.03654.3	interact-MCF10_1ugBoost_TMT16_100cell_IT3S_E_1_02Apr21_Pippin_Rep-21-01-08.mod.pep.xml	VEAEAGGSGARTPPLSR	n[305]VEAEAGGSGART[181]PPLSR	R	R	17	3	2804.8	2038.02	2038.02	680.346	680.346	2038.02	680.346	0.0001	0	46.802	34.711	1	2	1	218	234	625918	12T(79.9663), N-term(304.2072)				VEAEAGGS(0.009)GART(0.987)PPLS(0.004)R	0.987	1	TRUE	sp|Q9Y3Q8|T22D4_HUMAN	Q9Y3Q8	T22D4_HUMAN	TSC22D4	TSC22 domain family protein 4			TRUE	23566.8	53.553	1971.16	0	0	0	0	0	43.6659
MCF10_1ugBoost_TMT16_100cell_IT3S_E_1_02Apr21_Pippin_Rep-21-01-08.02872.02872.2	interact-MCF10_1ugBoost_TMT16_100cell_IT3S_E_1_02Apr21_Pippin_Rep-21-01-08.mod.pep.xml	TAPPASPEAR	n[305]TAPPAS[167]PEAR	K	K	10	2	1972.19	1379.68	1379.68	690.846	690.846	1379.68	690.846	0.0006	1.807e-11	30.304	15.548	1	2	0	537	546	380946	6S(79.9663), N-term(304.2072)				T(0.009)APPAS(0.991)PEAR	0.991	1	TRUE	sp|Q96JM3|CHAP1_HUMAN	Q96JM3	CHAP1_HUMAN	CHAMP1	Chromosome alignment-maintaining phosphoprotein 1			TRUE	24550.2	0	786.695	0	0	0	0	0	40.2145
MCF10_1ugBoost_TMT16_100cell_IT3S_E_1_02Apr21_Pippin_Rep-21-01-08.03580.03580.3	interact-MCF10_1ugBoost_TMT16_100cell_IT3S_E_1_02Apr21_Pippin_Rep-21-01-08.mod.pep.xml	TPSPAAEDAREPEAK	n[305]TPS[167]PAAEDAREPEAK	K	G	15	3	2732.21	2256.13	2256.13	753.05	753.051	2256.13	753.05	0.0017	8.14111e-09	33.317	32.879	0.9998	2	1	1257	1271	641644	15K(304.2072), 3S(79.9663), N-term(304.2072)				T(0.014)PS(0.986)PAAEDAREPEAK	0.986	0.96	TRUE	sp|Q92797|SYMPK_HUMAN	Q92797	SYMPK_HUMAN	SYMPK	Symplekin			TRUE	23760.7	34.3901	1187.78	0	0	0	0	0	0
MCF10_1ugBoost_TMT16_100cell_IT3S_E_1_02Apr21_Pippin_Rep-21-01-08.04562.04562.3	interact-MCF10_1ugBoost_TMT16_100cell_IT3S_E_1_02Apr21_Pippin_Rep-21-01-08.mod.pep.xml	LDSQPQETSPELPR	n[305]LDSQPQETS[167]PELPR	R	R	14	3	3723.37	1979.95	1979.95	660.991	660.992	1979.95	660.991	0.0008	6.6e-12	37.174	35.021	1	2	0	407	420	618841	9S(79.9663), N-term(304.2072)				LDS(0.004)QPQET(0.007)S(0.989)PELPR	0.989	1	TRUE	sp|O14545|TRAD1_HUMAN	O14545	TRAD1_HUMAN	TRAFD1	TRAF-type zinc finger domain-containing protein 1			TRUE	24244.6	0	1250.87	0	0	0	0	0	0
MCF10_1ugBoost_TMT16_100cell_IT3S_E_1_02Apr21_Pippin_Rep-21-01-08.03690.03690.3	interact-MCF10_1ugBoost_TMT16_100cell_IT3S_E_1_02Apr21_Pippin_Rep-21-01-08.mod.pep.xml	ASAVSELSPRER	n[305]ASAVSELS[167]PRER	R	S	12	3	2843.11	1684.85	1684.85	562.623	562.622	1684.85	562.623	-0.0017	3.93458e-09	32.022	19.326	1	2	1	236	247	474717	8S(79.9663), N-term(304.2072)				AS(0.003)AVS(0.004)ELS(0.993)PRER	0.993	1	TRUE	sp|Q9Y2W1|TR150_HUMAN	Q9Y2W1	TR150_HUMAN	THRAP3	Thyroid hormone receptor-associated protein 3			TRUE	23569.6	32.2987	1221.24	0	0	0	0	0	131.539
MCF10_1ugBoost_TMT16_100cell_IT3S_E_1_02Apr21_Pippin_Rep-21-01-08.05413.05413.2	interact-MCF10_1ugBoost_TMT16_100cell_IT3S_E_1_02Apr21_Pippin_Rep-21-01-08.mod.pep.xml	SLSVPVDLSR	n[305]SLS[167]VPVDLSR	R	W	10	2	4720.57	1455.77	1455.77	728.891	728.89	1455.77	728.89	-0.0001	1.1577e-07	25.697	21.652	1	2	0	120	129	238050	3S(79.9663), N-term(304.2072)				S(0.026)LS(0.969)VPVDLS(0.006)R	0.969	0.89	TRUE	sp|Q9NYF3|FA53C_HUMAN	Q9NYF3	FA53C_HUMAN	FAM53C	Protein FAM53C			TRUE	23522.6	88.2806	1643.65	0	110.375	0	0	0	31.4156
MCF10_1ugBoost_TMT16_100cell_IT3S_E_1_02Apr21_Pippin_Rep-21-01-08.05291.05291.3	interact-MCF10_1ugBoost_TMT16_100cell_IT3S_E_1_02Apr21_Pippin_Rep-21-01-08.mod.pep.xml	GLGVGFGSGGGSSSSVK	n[305]GLGVGFGSGGGSSSS[167]VK	R	F	17	3	4561.14	2127.09	2127.09	710.036	710.036	2127.09	710.036	-0.0002	0	59.901	59.838	1	2	0	560	576	612907	15S(79.9663), 17K(304.2072), N-term(304.2072)				GLGVGFGS(0.002)GGGS(0.002)S(0.003)S(0.003)S(0.990)VK	0.99	0.97	TRUE	sp|P13647|K2C5_HUMAN	P13647	K2C5_HUMAN	KRT5	Keratin, type II cytoskeletal 5			TRUE	24080.5	30.4335	1206.32	0	37.2678	0	0	0	44.2843
MCF10_1ugBoost_TMT16_100cell_IT3S_E_1_02Apr21_Pippin_Rep-21-01-08.02878.02878.2	interact-MCF10_1ugBoost_TMT16_100cell_IT3S_E_1_02Apr21_Pippin_Rep-21-01-08.mod.pep.xml	AQVSPQS	n[305]AQVS[167]PQS	K	-	7	2	1978.52	1099.52	1099.52	550.769	550.769	1099.52	550.769	-0.0001	0.0459992	13.849	10.103	0.9002	2	0	898	904	2.03275e+06	4S(79.9663), N-term(304.2072)				AQVS(0.957)PQS(0.043)	0.957	0.96	TRUE	sp|Q8IYB3|SRRM1_HUMAN	Q8IYB3	SRRM1_HUMAN	SRRM1	Serine/arginine repetitive matrix protein 1			TRUE	24290.5	42.1867	975.348	0	0	0	0	0	0
MCF10_1ugBoost_TMT16_100cell_IT3S_E_1_02Apr21_Pippin_Rep-21-01-08.03812.03812.2	interact-MCF10_1ugBoost_TMT16_100cell_IT3S_E_1_02Apr21_Pippin_Rep-21-01-08.mod.pep.xml	SQSYIPTSGCR	n[305]SQS[167]YIPTSGCR	R	A	11	2	2956.32	1638.74	1638.74	820.378	820.378	1638.74	820.377	0.0011	4.50782e-07	20.476	19.763	1	2	0	182	192	404751	10C(57.0215), 3S(79.9663), N-term(304.2072)				S(0.002)QS(0.985)Y(0.007)IPT(0.003)S(0.003)GCR	0.985	1	TRUE	sp|Q9HB19|PKHA2_HUMAN	Q9HB19	PKHA2_HUMAN	PLEKHA2	Pleckstrin homology domain-containing family A member 2			TRUE	22546.4	118.978	2800.23	0	40.7307	0	0	0	0
MCF10_1ugBoost_TMT16_100cell_IT3S_E_1_02Apr21_Pippin_Rep-21-01-08.02874.02874.2	interact-MCF10_1ugBoost_TMT16_100cell_IT3S_E_1_02Apr21_Pippin_Rep-21-01-08.mod.pep.xml	TSPDTLRR	n[305]TS[167]PDTLRR	R	V	8	2	1974.45	1328.68	1328.68	665.346	665.347	1328.68	665.346	0.0012	1.35378e-05	19.767	18.092	1	2	1	25	32	545263	2S(79.9663), N-term(304.2072)				T(0.004)S(0.976)PDT(0.020)LRR	0.976	1	TRUE	sp|Q01130|SRSF2_HUMAN	Q01130	SRSF2_HUMAN	SRSF2	Serine/arginine-rich splicing factor 2			TRUE	24060.1	0	684.602	0	0	0	0	0	55.7253
MCF10_1ugBoost_TMT16_100cell_IT3S_E_1_02Apr21_Pippin_Rep-21-01-08.02834.02834.3	interact-MCF10_1ugBoost_TMT16_100cell_IT3S_E_1_02Apr21_Pippin_Rep-21-01-08.mod.pep.xml	RQSPSPSTRPIR	n[305]RQS[167]PSPSTRPIR	R	R	12	3	1927.67	1764.93	1764.93	589.318	589.317	1764.93	589.318	-0.0015	4.08596e-07	17.32	13.372	1	2	1	711	722	740492	3S(79.9663), N-term(304.2072)				RQS(0.987)PS(0.004)PS(0.005)T(0.005)RPIR	0.987	1	TRUE	sp|Q8IYB3|SRRM1_HUMAN	Q8IYB3	SRRM1_HUMAN	SRRM1	Serine/arginine repetitive matrix protein 1			TRUE	23841.3	0	1088.84	0	0	0	0	0	82.6023
MCF10_1ugBoost_TMT16_100cell_IT3S_E_1_02Apr21_Pippin_Rep-21-01-08.03810.03810.2	interact-MCF10_1ugBoost_TMT16_100cell_IT3S_E_1_02Apr21_Pippin_Rep-21-01-08.mod.pep.xml	TDSIGEK	n[305]TDS[167]IGEK	R	L	7	2	2953.43	1436.74	1436.74	719.378	719.378	1436.74	719.378	-0.0004	0.128947	19.807	15.506	0.9694	2	0	1212	1218	497647	3S(79.9663), 7K(304.2072), N-term(304.2072)				T(0.011)DS(0.989)IGEK	0.989	0.81	TRUE	sp|Q7Z3U7|MON2_HUMAN	Q7Z3U7	MON2_HUMAN	MON2	Protein MON2 homolog			TRUE	24353.5	28.7015	796.557	0	0	0	0	0	22.8376
MCF10_1ugBoost_TMT16_100cell_IT3S_E_1_02Apr21_Pippin_Rep-21-01-08.05691.05691.3	interact-MCF10_1ugBoost_TMT16_100cell_IT3S_E_1_02Apr21_Pippin_Rep-21-01-08.mod.pep.xml	RASGQAFELILSPR	n[305]RASGQAFELILS[167]PR	K	S	14	3	5096.09	1928.02	1928.02	643.681	643.681	1928.02	643.681	0.0014	1.252e-11	32.337	10.399	1	2	1	14	27	1.40011e+06	12S(79.9663), N-term(304.2072)				RAS(0.007)GQAFELILS(0.993)PR	0.993	1	TRUE	sp|P16949|STMN1_HUMAN	P16949	STMN1_HUMAN	STMN1	Stathmin			TRUE	23970.9	31.6762	1168.92	0	0	0	0	0	32.6308
MCF10_1ugBoost_TMT16_100cell_IT3S_E_1_02Apr21_Pippin_Rep-21-01-08.04392.04392.2	interact-MCF10_1ugBoost_TMT16_100cell_IT3S_E_1_02Apr21_Pippin_Rep-21-01-08.mod.pep.xml	SPGFASPK	n[305]S[167]PGFASPK	K	I	8	2	3550.2	1477.78	1477.78	739.898	739.898	1477.78	739.899	-0.0006	5.70666e-05	24.372	13.209	1	2	0	614	621	200436	1S(79.9663), 8K(304.2072), N-term(304.2072)				S(0.988)PGFAS(0.012)PK	0.988	1	TRUE	sp|P49790|NU153_HUMAN	P49790	NU153_HUMAN	NUP153	Nuclear pore complex protein Nup153			TRUE	23840.8	34.8408	1069.31	0	29.7187	0	0	0	0
MCF10_1ugBoost_TMT16_100cell_IT3S_E_1_02Apr21_Pippin_Rep-21-01-08.05591.05591.3	interact-MCF10_1ugBoost_TMT16_100cell_IT3S_E_1_02Apr21_Pippin_Rep-21-01-08.mod.pep.xml	ASPGLLPVANGNSLNK	n[305]AS[167]PGLLPVANGNSLNK	R	V	16	3	4960.78	2239.22	2239.22	747.415	747.413	2239.22	747.415	-0.0034	0	52.189	18.063	1	2	0	230	245	440504	16K(304.2072), 2S(79.9663), N-term(304.2072)				AS(0.992)PGLLPVANGNS(0.008)LNK	0.992	1	TRUE	sp|Q14814|MEF2D_HUMAN	Q14814	MEF2D_HUMAN	MEF2D	Myocyte-specific enhancer factor 2D			TRUE	23033.7	85.5584	1842.02	0	32.7052	0	0	0	0
MCF10_1ugBoost_TMT16_100cell_IT3S_E_1_02Apr21_Pippin_Rep-21-01-08.05032.05032.4	interact-MCF10_1ugBoost_TMT16_100cell_IT3S_E_1_02Apr21_Pippin_Rep-21-01-08.mod.pep.xml	KSPPKADEK	n[305]KS[167]PPKADEK	R	E	9	4	4261.29	2295.34	2295.34	574.841	574.841	2295.33	574.841	0.0012	0.00010928	18.61	8.654	1	2	2	289	297	242405	1K(304.2072), 2S(79.9663), 5K(304.2072), 9K(304.2072), N-term(304.2072)				KS(1.000)PPKADEK	1	1	TRUE	sp|Q13427|PPIG_HUMAN	Q13427	PPIG_HUMAN	PPIG	Peptidyl-prolyl cis-trans isomerase G			TRUE	23486.8	54.1738	1382.89	0	16.3443	0	0	0	23.2371
MCF10_1ugBoost_TMT16_100cell_IT3S_E_1_02Apr21_Pippin_Rep-21-01-08.06103.06103.3	interact-MCF10_1ugBoost_TMT16_100cell_IT3S_E_1_02Apr21_Pippin_Rep-21-01-08.mod.pep.xml	APSVATVGSICDLNLK	n[305]APS[167]VATVGSICDLNLK	R	I	16	3	5655.98	2332.23	2332.24	778.419	778.419	2332.24	778.419	-0.0004	2.5e-13	49.297	41.743	1	2	0	2105	2120	447744	11C(57.0215), 16K(304.2072), 3S(79.9663), N-term(304.2072)				APS(0.989)VAT(0.006)VGS(0.005)ICDLNLK	0.989	0.97	TRUE	sp|O75369|FLNB_HUMAN	O75369	FLNB_HUMAN	FLNB	Filamin-B			TRUE	23128.7	52.7322	1714.39	18.3069	26.9315	0	0	0	0
MCF10_1ugBoost_TMT16_100cell_IT3S_E_1_02Apr21_Pippin_Rep-21-01-08.05431.05431.3	interact-MCF10_1ugBoost_TMT16_100cell_IT3S_E_1_02Apr21_Pippin_Rep-21-01-08.mod.pep.xml	DMESPTKLDVTLAK	n[305]DM[147]ES[167]PTKLDVTLAK	K	D	14	3	4746.53	2555.37	2555.37	852.799	852.798	2555.37	852.798	0	7.924e-11	31.263	30.845	1	2	1	277	290	146406	14K(304.2072), 2M(15.9949), 4S(79.9663), 7K(304.2072), N-term(304.2072)		DM(1.000)ESPTKLDVTLAK	1	DMES(0.990)PT(0.006)KLDVT(0.004)LAK	0.99	0.49	TRUE	sp|P27816|MAP4_HUMAN	P27816	MAP4_HUMAN	MAP4	Microtubule-associated protein 4			FALSE	22153	105.58	2479.5	41.4372	38.3033	0	0	0	0
MCF10_1ugBoost_TMT16_100cell_IT3S_E_1_02Apr21_Pippin_Rep-21-01-08.02906.02906.3	interact-MCF10_1ugBoost_TMT16_100cell_IT3S_E_1_02Apr21_Pippin_Rep-21-01-08.mod.pep.xml	SASEPSLHR	n[305]SAS[167]EPSLHR	R	A	9	3	2013.03	1366.66	1366.66	456.559	456.559	1366.66	456.56	-0.0008	0.00420643	18.628	14.215	0.9994	2	0	619	627	381421	3S(79.9663), N-term(304.2072)				S(0.003)AS(0.993)EPS(0.003)LHR	0.993	0.89	FALSE	sp|P04049|RAF1_HUMAN	P04049	RAF1_HUMAN	RAF1	RAF proto-oncogene serine/threonine-protein kinase	ARAF	sp|P10398|ARAF_HUMAN	TRUE	22876.9	46.3186	1724.93	0	25.9265	0	0	0	19.215
MCF10_1ugBoost_TMT16_100cell_IT3S_E_1_02Apr21_Pippin_Rep-21-01-08.03042.03042.3	interact-MCF10_1ugBoost_TMT16_100cell_IT3S_E_1_02Apr21_Pippin_Rep-21-01-08.mod.pep.xml	GNSPPSSGEACREEK	n[305]GNS[167]PPSSGEACREEK	K	G	15	3	2159.52	2292.07	2292.07	765.031	765.03	2292.07	765.031	-0.0012	3.48e-12	32.522	25.063	1	2	1	184	198	265266	11C(57.0215), 15K(304.2072), 3S(79.9663), N-term(304.2072)				GNS(0.990)PPS(0.005)S(0.005)GEACREEK	0.99	0.97	TRUE	sp|P41227|NAA10_HUMAN	P41227	NAA10_HUMAN	NAA10	N-alpha-acetyltransferase 10			TRUE	23528.3	22.9973	1111.44	0	0	0	0	0	22.6536
MCF10_1ugBoost_TMT16_100cell_IT3S_E_1_02Apr21_Pippin_Rep-21-01-08.04566.04566.3	interact-MCF10_1ugBoost_TMT16_100cell_IT3S_E_1_02Apr21_Pippin_Rep-21-01-08.mod.pep.xml	RRLSLTLR	n[305]RRLS[167]LTLR	K	G	8	3	3727.55	1397.82	1397.82	466.947	466.947	1397.82	466.947	0.0001	0.19865	13.734	10.685	0.9965	2	2	6	13	253355	4S(79.9663), N-term(304.2072)				RRLS(0.991)LT(0.009)LR	0.991	0.82	TRUE	sp|Q00537|CDK17_HUMAN	Q00537	CDK17_HUMAN	CDK17	Cyclin-dependent kinase 17			TRUE	23333.9	80.4983	1293.48	0	0	0	0	0	0
MCF10_1ugBoost_TMT16_100cell_IT3S_E_1_02Apr21_Pippin_Rep-21-01-08.03116.03116.2	interact-MCF10_1ugBoost_TMT16_100cell_IT3S_E_1_02Apr21_Pippin_Rep-21-01-08.mod.pep.xml	SPPSPVER	n[305]SPPS[167]PVER	K	E	8	2	2252.31	1251.62	1251.62	626.817	626.818	1251.62	626.817	0.0029	8.79787e-05	19.588	13.846	0.9801	2	0	1328	1335	288346	4S(79.9663), N-term(304.2072)				S(0.010)PPS(0.990)PVER	0.99	0.8	TRUE	sp|Q02952|AKA12_HUMAN	Q02952	AKA12_HUMAN	AKAP12	A-kinase anchor protein 12			TRUE	23658.8	21.747	793.111	0	0	0	0	0	30.5053
MCF10_1ugBoost_TMT16_100cell_IT3S_E_1_02Apr21_Pippin_Rep-21-01-08.05713.05713.2	interact-MCF10_1ugBoost_TMT16_100cell_IT3S_E_1_02Apr21_Pippin_Rep-21-01-08.mod.pep.xml	GISPIVFDR	n[305]GIS[167]PIVFDR	R	S	9	2	5120.99	1386.72	1386.72	694.369	694.368	1386.72	694.369	-0.0024	5.512e-11	28.221	11.222	1	2	0	306	314	279094	3S(79.9663), N-term(304.2072)				GIS(1.000)PIVFDR	1	1	TRUE	sp|Q96MU7|YTDC1_HUMAN	Q96MU7	YTDC1_HUMAN	YTHDC1	YTH domain-containing protein 1			TRUE	23518.7	21.3376	762.018	0	16.965	0	0	0	0
MCF10_1ugBoost_TMT16_100cell_IT3S_E_1_02Apr21_Pippin_Rep-21-01-08.05236.05236.3	interact-MCF10_1ugBoost_TMT16_100cell_IT3S_E_1_02Apr21_Pippin_Rep-21-01-08.mod.pep.xml	ILIVTQTPHYMR	n[305]ILIVTQT[181]PHYM[147]R	K	R	12	3	4503.85	1871.98	1871.98	625.001	625.001	1870.97	624.664	1.0098	0.00646507	18.831	15.503	0.997	2	0	643	654	340824	11M(15.9949), 7T(79.9663), N-term(304.2072)		ILIVTQTPHYM(1.000)R	1	ILIVT(0.020)QT(0.977)PHY(0.003)MR	0.977	0.92	TRUE	sp|Q6PKG0|LARP1_HUMAN	Q6PKG0	LARP1_HUMAN	LARP1	La-related protein 1			TRUE	22461.6	72.5434	1890.83	0	0	0	0	0	0
MCF10_1ugBoost_TMT16_100cell_IT3S_E_1_02Apr21_Pippin_Rep-21-01-08.04362.04362.3	interact-MCF10_1ugBoost_TMT16_100cell_IT3S_E_1_02Apr21_Pippin_Rep-21-01-08.mod.pep.xml	DASPINRWSPTR	n[305]DAS[167]PINRWS[167]PTR	K	R	12	3	3518.55	1862.84	1862.84	621.954	621.954	1862.84	621.954	-0.0012	4.1619e-09	26.721	22.024	1	2	1	429	440	351626	3S(79.9663), 9S(79.9663), N-term(304.2072)				DAS(0.993)PINRWS(0.993)PT(0.013)R	0.993	0.97	TRUE	sp|Q13523|PRP4B_HUMAN	Q13523	PRP4B_HUMAN	PRPF4B	Serine/threonine-protein kinase PRP4 homolog			TRUE	22158.4	73.1195	1889.68	0	40.9793	0	0	0	36.2939
MCF10_1ugBoost_TMT16_100cell_IT3S_E_1_02Apr21_Pippin_Rep-21-01-08.02526.02526.3	interact-MCF10_1ugBoost_TMT16_100cell_IT3S_E_1_02Apr21_Pippin_Rep-21-01-08.mod.pep.xml	STSATDTHHVEMAR	n[305]S[167]TSATDTHHVEM[147]AR	R	E	14	3	1527.6	1941.86	1941.85	648.293	648.291	1941.86	648.293	-0.0054	0	47.461	44.789	1	2	0	31	44	488750	12M(15.9949), 1S(79.9663), N-term(304.2072)		STSATDTHHVEM(1.000)AR	1	S(0.991)T(0.002)S(0.002)AT(0.002)DT(0.003)HHVEMAR	0.991	1	TRUE	sp|O14874|BCKD_HUMAN	O14874	BCKD_HUMAN	BCKDK	[3-methyl-2-oxobutanoate dehydrogenase [lipoamide]] kinase, mitochondrial			TRUE	23517.3	0	871.015	0	0	0	0	0	0
MCF10_1ugBoost_TMT16_100cell_IT3S_E_1_02Apr21_Pippin_Rep-21-01-08.04740.04740.3	interact-MCF10_1ugBoost_TMT16_100cell_IT3S_E_1_02Apr21_Pippin_Rep-21-01-08.mod.pep.xml	SLSPVAAPPLREPR	n[305]SLS[167]PVAAPPLREPR	R	A	14	3	3922.33	1873.01	1873.02	625.346	625.346	1873.01	625.346	0.0029	4.80659e-08	26.771	26.771	1	2	1	265	278	259353	3S(79.9663), N-term(304.2072)				S(0.030)LS(0.970)PVAAPPLREPR	0.97	1	TRUE	sp|Q8NDT2|RB15B_HUMAN	Q8NDT2	RB15B_HUMAN	RBM15B	Putative RNA-binding protein 15B			TRUE	22391.6	47.1772	1635.88	0	0	0	0	0	67.343
MCF10_1ugBoost_TMT16_100cell_IT3S_E_1_02Apr21_Pippin_Rep-21-01-08.05465.05465.3	interact-MCF10_1ugBoost_TMT16_100cell_IT3S_E_1_02Apr21_Pippin_Rep-21-01-08.mod.pep.xml	FVSEDDRNSFTLK	n[305]FVSEDDRNS[167]FTLK	K	L	13	3	4790.65	2245.13	2245.13	749.383	749.383	2245.13	749.383	-0.0004	2.83e-12	30.549	25.925	1	2	1	639	651	164605	13K(304.2072), 9S(79.9663), N-term(304.2072)				FVS(0.005)EDDRNS(0.992)FT(0.003)LK	0.992	1	TRUE	sp|P34932|HSP74_HUMAN	P34932	HSP74_HUMAN	HSPA4	Heat shock 70 kDa protein 4			TRUE	22718.1	36.6757	1232.13	0	23.7029	0	0	0	43.3505
MCF10_1ugBoost_TMT16_100cell_IT3S_E_1_02Apr21_Pippin_Rep-21-01-08.06085.06085.3	interact-MCF10_1ugBoost_TMT16_100cell_IT3S_E_1_02Apr21_Pippin_Rep-21-01-08.mod.pep.xml	ISAPNVDFNLEGPK	n[305]IS[167]APNVDFNLEGPK	R	V	14	3	5627.79	2188.15	2188.14	730.389	730.387	2188.14	730.388	-0.0022	1.998e-11	44.453	11.984	1	2	0	5447	5460	289879	14K(304.2072), 2S(79.9663), N-term(304.2072)				IS(1.000)APNVDFNLEGPK	1	0.97	TRUE	sp|Q09666|AHNK_HUMAN	Q09666	AHNK_HUMAN	AHNAK	Neuroblast differentiation-associated protein AHNAK			TRUE	22273.5	84.7733	1720.87	0	24.7345	0	0	0	21.8634
MCF10_1ugBoost_TMT16_100cell_IT3S_E_1_02Apr21_Pippin_Rep-21-01-08.03488.03488.3	interact-MCF10_1ugBoost_TMT16_100cell_IT3S_E_1_02Apr21_Pippin_Rep-21-01-08.mod.pep.xml	ASAGRLTPESQSK	n[305]ASAGRLT[181]PESQSK	R	T	13	3	2649.64	2019.07	2019.06	674.029	674.029	2019.06	674.029	-0.0001	3.51305e-05	19.851	18.134	0.9915	2	1	1214	1226	235764	13K(304.2072), 7T(79.9663), N-term(304.2072)				AS(0.002)AGRLT(0.992)PES(0.003)QS(0.003)K	0.992	1	TRUE	sp|O43426|SYNJ1_HUMAN	O43426	SYNJ1_HUMAN	SYNJ1	Synaptojanin-1			TRUE	22923.3	32.2729	1247.41	0	0	0	0	0	27.8611
MCF10_1ugBoost_TMT16_100cell_IT3S_E_1_02Apr21_Pippin_Rep-21-01-08.04870.04870.3	interact-MCF10_1ugBoost_TMT16_100cell_IT3S_E_1_02Apr21_Pippin_Rep-21-01-08.mod.pep.xml	NKPGPNIESGNEDDDASFK	n[305]NKPGPNIES[167]GNEDDDASFK	K	I	19	3	4076.15	3025.48	3025.48	1009.5	1009.5	3025.49	1009.5	-0.0007	0	43.136	25.184	1	2	0	206	224	116309	19K(304.2072), 2K(304.2072), 9S(79.9663), N-term(304.2072)				NKPGPNIES(0.992)GNEDDDAS(0.008)FK	0.992	1	TRUE	sp|O60841|IF2P_HUMAN	O60841	IF2P_HUMAN	EIF5B	Eukaryotic translation initiation factor 5B			TRUE	22207.6	33.1911	1682.69	0	0	0	0	0	77.4968
MCF10_1ugBoost_TMT16_100cell_IT3S_E_1_02Apr21_Pippin_Rep-21-01-08.05305.05305.4	interact-MCF10_1ugBoost_TMT16_100cell_IT3S_E_1_02Apr21_Pippin_Rep-21-01-08.mod.pep.xml	SKSDATASISLSSNLK	n[305]SKS[167]DATASISLSSNLK	R	R	16	4	4581.4	2601.42	2601.42	651.362	651.362	2600.42	651.113	0.9956	0.00119405	24.124	24.124	1	2	1	275	290	111293	16K(304.2072), 2K(304.2072), 3S(79.9663), N-term(304.2072)				S(0.017)KS(0.975)DAT(0.001)AS(0.001)IS(0.001)LS(0.003)S(0.002)NLK	0.975	0.92	TRUE	sp|Q9UBF8|PI4KB_HUMAN	Q9UBF8	PI4KB_HUMAN	PI4KB	Phosphatidylinositol 4-kinase beta			TRUE	22579.1	43.6957	1428.65	0	30.3987	0	0	0	0
MCF10_1ugBoost_TMT16_100cell_IT3S_E_1_02Apr21_Pippin_Rep-21-01-08.03698.03698.3	interact-MCF10_1ugBoost_TMT16_100cell_IT3S_E_1_02Apr21_Pippin_Rep-21-01-08.mod.pep.xml	MIRAESGPDLR	n[305]M[147]IRAES[167]GPDLR	R	Y	11	3	2851.81	1643.8	1643.8	548.941	548.941	1643.8	548.941	-0.0019	3.69723e-05	25.04	11.631	0.9999	2	1	17	27	476948	1M(15.9949), 6S(79.9663), N-term(304.2072)		M(1.000)IRAESGPDLR	1	MIRAES(1.000)GPDLR	1	0.98	TRUE	sp|P15924|DESP_HUMAN	P15924	DESP_HUMAN	DSP	Desmoplakin			TRUE	22328.1	25.705	1432.61	0	0	0	0	0	35.1823
MCF10_1ugBoost_TMT16_100cell_IT3S_E_1_02Apr21_Pippin_Rep-21-01-08.03704.03704.3	interact-MCF10_1ugBoost_TMT16_100cell_IT3S_E_1_02Apr21_Pippin_Rep-21-01-08.mod.pep.xml	RRSFNDFR	n[305]RRS[167]FNDFR	R	S	8	3	2857.37	1480.73	1480.73	494.582	494.583	1480.73	494.583	0.0022	0.0523204	14.036	10.139	0.9979	2	2	228	235	255600	3S(79.9663), N-term(304.2072)				RRS(1.000)FNDFR	1	0.86	TRUE	sp|P42356|PI4KA_HUMAN	P42356	PI4KA_HUMAN	PI4KA	Phosphatidylinositol 4-kinase alpha			TRUE	21907.1	0	1263.96	0	0	18.0119	0	0	35.8661
MCF10_1ugBoost_TMT16_100cell_IT3S_E_1_02Apr21_Pippin_Rep-21-01-08.03942.03942.3	interact-MCF10_1ugBoost_TMT16_100cell_IT3S_E_1_02Apr21_Pippin_Rep-21-01-08.mod.pep.xml	EYVSNDAAQSDDEEK	n[305]EYVSNDAAQS[167]DDEEK	K	L	15	3	3091.26	2387.06	2387.07	796.695	796.696	2387.07	796.696	0.0009	1.246e-08	35.796	19.667	1	2	0	394	408	250889	10S(79.9663), 15K(304.2072), N-term(304.2072)				EY(0.003)VS(0.003)NDAAQS(0.993)DDEEK	0.993	0.97	TRUE	sp|Q5JSH3|WDR44_HUMAN	Q5JSH3	WDR44_HUMAN	WDR44	WD repeat-containing protein 44			TRUE	21925.8	31.2833	1703.38	0	29.0362	0	0	0	0
MCF10_1ugBoost_TMT16_100cell_IT3S_E_1_02Apr21_Pippin_Rep-21-01-08.03230.03230.3	interact-MCF10_1ugBoost_TMT16_100cell_IT3S_E_1_02Apr21_Pippin_Rep-21-01-08.mod.pep.xml	EPAKPSPSR	n[305]EPAKPS[167]PSR	K	D	9	3	2378.07	1655.89	1655.89	552.97	552.97	1655.89	552.97	-0.0009	0.00180944	14.868	11.587	0.8612	2	0	640	648	216685	4K(304.2072), 6S(79.9663), N-term(304.2072)				EPAKPS(0.979)PS(0.021)R	0.979	1	TRUE	sp|Q15311|RBP1_HUMAN	Q15311	RBP1_HUMAN	RALBP1	RalA-binding protein 1			TRUE	22329	25.4296	1332.08	0	0	0	0	0	27.5313
MCF10_1ugBoost_TMT16_100cell_IT3S_E_1_02Apr21_Pippin_Rep-21-01-08.03244.03244.2	interact-MCF10_1ugBoost_TMT16_100cell_IT3S_E_1_02Apr21_Pippin_Rep-21-01-08.mod.pep.xml	GLPPSMER	n[305]GLPPS[167]M[147]ER	R	G	8	2	2395.18	1285.61	1285.6	643.811	643.809	1285.61	643.81	-0.0022	1.89829e-05	15.2	7.918	0.9999	2	0	348	355	507380	5S(79.9663), 6M(15.9949), N-term(304.2072)		GLPPSM(1.000)ER	1	GLPPS(1.000)MER	1	1	TRUE	sp|P38159|RBMX_HUMAN	P38159	RBMX_HUMAN	RBMX	RNA-binding motif protein, X chromosome			TRUE	23057.1	0	803.977	0	0	0	0	0	0
MCF10_1ugBoost_TMT16_100cell_IT3S_E_1_02Apr21_Pippin_Rep-21-01-08.03694.03694.2	interact-MCF10_1ugBoost_TMT16_100cell_IT3S_E_1_02Apr21_Pippin_Rep-21-01-08.mod.pep.xml	VSPSTSYTPSR	n[305]VS[167]PSTSYTPSR	R	H	11	2	2847.78	1564.75	1564.75	783.38	783.381	1564.75	783.38	0.0013	6.75244e-08	28.596	23.667	1	2	0	153	163	266706	2S(79.9663), N-term(304.2072)				VS(0.990)PS(0.002)T(0.002)S(0.002)Y(0.002)T(0.002)PS(0.002)R	0.99	1	TRUE	sp|Q9BTE3|MCMBP_HUMAN	Q9BTE3	MCMBP_HUMAN	MCMBP	Mini-chromosome maintenance complex-binding protein			TRUE	22582.1	29.1881	833.819	0	0	0	0	0	49.2535
MCF10_1ugBoost_TMT16_100cell_IT3S_E_1_02Apr21_Pippin_Rep-21-01-08.05188.05188.2	interact-MCF10_1ugBoost_TMT16_100cell_IT3S_E_1_02Apr21_Pippin_Rep-21-01-08.mod.pep.xml	GSPVFLPR	n[305]GS[167]PVFLPR	K	K	8	2	4451.13	1255.67	1255.66	628.84	628.84	1255.66	628.84	-0.0003	8.99116e-05	20.453	10.815	1	2	0	422	429	294271	2S(79.9663), N-term(304.2072)				GS(1.000)PVFLPR	1	1	TRUE	sp|Q9NYV4|CDK12_HUMAN	Q9NYV4	CDK12_HUMAN	CDK12	Cyclin-dependent kinase 12			TRUE	22729.1	33.1226	775.382	0	0	0	0	0	32.4829
MCF10_1ugBoost_TMT16_100cell_IT3S_E_1_02Apr21_Pippin_Rep-21-01-08.05220.05220.3	interact-MCF10_1ugBoost_TMT16_100cell_IT3S_E_1_02Apr21_Pippin_Rep-21-01-08.mod.pep.xml	DALGDSLQVPVSPSSTTSSR	n[305]DALGDSLQVPVS[167]PSSTTSSR	R	C	20	3	4488.56	2387.15	2387.15	796.725	796.725	2387.15	796.725	0.0002	0	49.759	46.996	1	2	0	141	160	735979	12S(79.9663), N-term(304.2072)				DALGDS(0.001)LQVPVS(0.993)PS(0.001)S(0.001)T(0.001)T(0.001)S(0.001)S(0.001)R	0.993	0.99	TRUE	sp|Q9Y2D5|AKAP2_HUMAN	Q9Y2D5	AKAP2_HUMAN	AKAP2	A-kinase anchor protein 2			TRUE	21888.2	0	1734.16	0	0	0	0	0	0
MCF10_1ugBoost_TMT16_100cell_IT3S_E_1_02Apr21_Pippin_Rep-21-01-08.04110.04110.4	interact-MCF10_1ugBoost_TMT16_100cell_IT3S_E_1_02Apr21_Pippin_Rep-21-01-08.mod.pep.xml	RPHTPTPGIYMGRPTYGSSR	n[305]RPHT[181]PTPGIYM[147]GRPTYGSSR	K	R	20	4	3248.94	2630.27	2630.27	658.575	658.576	2630.28	658.576	-0.0017	3.3522e-10	34.876	29.776	0.9999	2	0	198	217	1.50936e+06	11M(15.9949), 4T(79.9663), N-term(304.2072)		RPHTPTPGIYM(1.000)GRPTYGSSR	1	RPHT(0.991)PT(0.001)PGIY(0.001)MGRPT(0.001)Y(0.001)GS(0.001)S(0.002)R	0.991	1	TRUE	sp|P62995|TRA2B_HUMAN	P62995	TRA2B_HUMAN	TRA2B	Transformer-2 protein homolog beta			TRUE	22224.9	0	1350.45	0	0	0	0	0	0
MCF10_1ugBoost_TMT16_100cell_IT3S_E_1_02Apr21_Pippin_Rep-21-01-08.04082.04082.3	interact-MCF10_1ugBoost_TMT16_100cell_IT3S_E_1_02Apr21_Pippin_Rep-21-01-08.mod.pep.xml	VASPTSGVK	n[305]VAS[167]PTSGVK	R	R	9	3	3217.89	1532.85	1532.84	511.956	511.955	1532.85	511.956	-0.0015	0.000688066	23.623	20.083	0.9999	2	0	1098	1106	410369	3S(79.9663), 9K(304.2072), N-term(304.2072)				VAS(0.983)PT(0.013)S(0.004)GVK	0.983	1	TRUE	sp|Q9Y4H2|IRS2_HUMAN	Q9Y4H2	IRS2_HUMAN	IRS2	Insulin receptor substrate 2			TRUE	22049.5	28.9603	1218.16	0	0	0	0	0	47.1895
MCF10_1ugBoost_TMT16_100cell_IT3S_E_1_02Apr21_Pippin_Rep-21-01-08.02888.02888.3	interact-MCF10_1ugBoost_TMT16_100cell_IT3S_E_1_02Apr21_Pippin_Rep-21-01-08.mod.pep.xml	AASLTEDRDRGR	n[305]AAS[167]LTEDRDRGR	K	D	12	3	1988.84	1729.84	1729.84	577.622	577.621	1729.84	577.622	-0.0003	2.00388e-08	25.14	25.09	1	2	2	1207	1218	400415	3S(79.9663), N-term(304.2072)				AAS(0.936)LT(0.064)EDRDRGR	0.936	0.98	TRUE	sp|Q04637|IF4G1_HUMAN	Q04637	IF4G1_HUMAN	EIF4G1	Eukaryotic translation initiation factor 4 gamma 1			TRUE	21681	37.1966	1213.42	0	18.3081	0	0	0	43.4021
MCF10_1ugBoost_TMT16_100cell_IT3S_E_1_02Apr21_Pippin_Rep-21-01-08.04160.04160.2	interact-MCF10_1ugBoost_TMT16_100cell_IT3S_E_1_02Apr21_Pippin_Rep-21-01-08.mod.pep.xml	LSGGLGAGSCR	n[305]LSGGLGAGS[167]CR	R	L	11	2	3305.67	1417.67	1417.67	709.842	709.842	1417.67	709.843	-0.0015	8.113e-11	29.205	9.937	1	2	0	31	41	465341	10C(57.0215), 9S(79.9663), N-term(304.2072)				LS(0.007)GGLGAGS(0.993)CR	0.993	1	TRUE	sp|Q04695|K1C17_HUMAN	Q04695	K1C17_HUMAN	KRT17	Keratin, type I cytoskeletal 17			TRUE	22187.6	25.2604	793.71	0	0	0	0	17.4754	42.9389
MCF10_1ugBoost_TMT16_100cell_IT3S_E_1_02Apr21_Pippin_Rep-21-01-08.02836.02836.4	interact-MCF10_1ugBoost_TMT16_100cell_IT3S_E_1_02Apr21_Pippin_Rep-21-01-08.mod.pep.xml	MGPSGGEGMEPERRDSQDGSSYR	n[305]M[147]GPS[167]GGEGM[147]EPERRDSQDGSSYR	R	R	23	4	1929.18	2900.21	2900.2	726.059	726.058	2900.2	726.058	0.0012	0	49.896	41.959	1	2	2	131	153	1.06903e+06	1M(15.9949), 4S(79.9663), 9M(15.9949), N-term(304.2072)		M(1.000)GPSGGEGM(1.000)EPERRDSQDGSSYR	1	MGPS(0.851)GGEGMEPERRDS(0.059)QDGS(0.030)S(0.030)Y(0.030)R	0.851	1	TRUE	sp|Q14847|LASP1_HUMAN	Q14847	LASP1_HUMAN	LASP1	LIM and SH3 domain protein 1			TRUE	22090.8	0	1379.27	0	0	0	0	0	0
MCF10_1ugBoost_TMT16_100cell_IT3S_E_1_02Apr21_Pippin_Rep-21-01-08.03692.03692.3	interact-MCF10_1ugBoost_TMT16_100cell_IT3S_E_1_02Apr21_Pippin_Rep-21-01-08.mod.pep.xml	HVTLPSSPR	n[305]HVTLPSS[167]PR	R	S	9	3	2845.79	1376.71	1376.71	459.911	459.911	1376.71	459.912	-0.0019	4.63797e-06	26.63	24.497	1	2	0	2713	2721	590588	7S(79.9663), N-term(304.2072)				HVT(0.005)LPS(0.009)S(0.986)PR	0.986	0.98	TRUE	sp|Q5T4S7|UBR4_HUMAN	Q5T4S7	UBR4_HUMAN	UBR4	E3 ubiquitin-protein ligase UBR4			TRUE	21438.1	36.8487	1504.53	0	0	0	0	0	137.937
MCF10_1ugBoost_TMT16_100cell_IT3S_E_1_02Apr21_Pippin_Rep-21-01-08.04984.04984.2	interact-MCF10_1ugBoost_TMT16_100cell_IT3S_E_1_02Apr21_Pippin_Rep-21-01-08.mod.pep.xml	TSSPLFNK	n[305]TSS[167]PLFNK	R	A	8	2	4207.66	1580.85	1580.85	791.43	791.431	1580.85	791.43	0.0019	1.48858e-05	22.411	22.4	0.9997	2	0	126	133	232684	3S(79.9663), 8K(304.2072), N-term(304.2072)				T(0.006)S(0.012)S(0.982)PLFNK	0.982	0.89	TRUE	sp|Q9BY89|K1671_HUMAN	Q9BY89	K1671_HUMAN	KIAA1671	Uncharacterized protein KIAA1671			TRUE	22028.9	44.2135	983.496	0	0	0	0	0	37.8465
MCF10_1ugBoost_TMT16_100cell_IT3S_E_1_02Apr21_Pippin_Rep-21-01-08.02498.02498.2	interact-MCF10_1ugBoost_TMT16_100cell_IT3S_E_1_02Apr21_Pippin_Rep-21-01-08.mod.pep.xml	SAGTATQMR	n[305]S[167]AGTATQM[147]R	K	Q	9	2	1485.48	1321.6	1321.6	661.809	661.808	1321.6	661.808	-0.0008	1.02e-12	26.98	16.596	1	2	0	134	142	490616	1S(79.9663), 8M(15.9949), N-term(304.2072)		SAGTATQM(1.000)R	1	S(0.984)AGT(0.007)AT(0.009)QMR	0.984	1	TRUE	sp|Q92934|BAD_HUMAN	Q92934	BAD_HUMAN	BAD	Bcl2-associated agonist of cell death			TRUE	22797.9	25.0659	549.019	0	0	0	0	0	0
MCF10_1ugBoost_TMT16_100cell_IT3S_E_1_02Apr21_Pippin_Rep-21-01-08.04212.04212.3	interact-MCF10_1ugBoost_TMT16_100cell_IT3S_E_1_02Apr21_Pippin_Rep-21-01-08.mod.pep.xml	AESGPDLRYEVTSGGGGTSR	n[305]AES[167]GPDLRYEVTSGGGGTSR	R	M	20	3	3359.52	2379.1	2379.1	794.042	794.042	2379.1	794.042	0.0007	0	40.873	25.647	1	2	1	20	39	251773	3S(79.9663), N-term(304.2072)				AES(0.991)GPDLRY(0.002)EVT(0.002)S(0.002)GGGGT(0.002)S(0.002)R	0.991	1	TRUE	sp|P15924|DESP_HUMAN	P15924	DESP_HUMAN	DSP	Desmoplakin			TRUE	21535.7	0	1618.49	0	35.2588	0	0	0	0
MCF10_1ugBoost_TMT16_100cell_IT3S_E_1_02Apr21_Pippin_Rep-21-01-08.02370.02370.3	interact-MCF10_1ugBoost_TMT16_100cell_IT3S_E_1_02Apr21_Pippin_Rep-21-01-08.mod.pep.xml	RPNTSPDRGSR	n[305]RPNTS[167]PDRGSR	K	D	11	3	1295.5	1625.8	1625.8	542.939	542.94	1625.8	542.939	0.0009	5.10442e-05	18.736	16.952	0.9992	2	1	848	858	767024	5S(79.9663), N-term(304.2072)				RPNT(0.038)S(0.932)PDRGS(0.030)R	0.932	0.91	TRUE	sp|Q86VM9|ZCH18_HUMAN	Q86VM9	ZCH18_HUMAN	ZC3H18	Zinc finger CCCH domain-containing protein 18			TRUE	21936.7	16.9234	1043.14	0	0	0	0	0	41.5067
MCF10_1ugBoost_TMT16_100cell_IT3S_E_1_02Apr21_Pippin_Rep-21-01-08.02844.02844.3	interact-MCF10_1ugBoost_TMT16_100cell_IT3S_E_1_02Apr21_Pippin_Rep-21-01-08.mod.pep.xml	ADREVQAEQPSSSSPR	n[305]ADREVQAEQPSSSS[167]PR	K	R	16	3	1939.19	2126.99	2126.99	710.004	710.004	2126.99	710.005	-0.0007	0	39.95	35.263	1	2	1	175	190	559722	14S(79.9663), N-term(304.2072)				ADREVQAEQPS(0.002)S(0.002)S(0.003)S(0.993)PR	0.993	1	TRUE	sp|Q9Y388|RBMX2_HUMAN	Q9Y388	RBMX2_HUMAN	RBMX2	RNA-binding motif protein, X-linked 2			TRUE	21734.3	32.8197	989.202	0	0	0	0	0	46.5516
MCF10_1ugBoost_TMT16_100cell_IT3S_E_1_02Apr21_Pippin_Rep-21-01-08.03030.03030.3	interact-MCF10_1ugBoost_TMT16_100cell_IT3S_E_1_02Apr21_Pippin_Rep-21-01-08.mod.pep.xml	SSTRAPSPTK	n[305]SSTRAPS[167]PTK	K	R	10	3	2145.42	1718.92	1718.92	573.981	573.981	1718.92	573.981	0.0003	0.00791505	14.298	9.59	0.9849	2	1	21	30	2737644	10K(304.2072), 7S(79.9663), N-term(304.2072)				S(0.002)S(0.002)T(0.002)RAPS(0.992)PT(0.003)K	0.992	0.94	TRUE	sp|Q15287|RNPS1_HUMAN	Q15287	RNPS1_HUMAN	RNPS1	RNA-binding protein with serine-rich domain 1			TRUE	21702.9	37.6546	1114.84	0	0	0	0	0	44.0946
MCF10_1ugBoost_TMT16_100cell_IT3S_E_1_02Apr21_Pippin_Rep-21-01-08.03204.03204.2	interact-MCF10_1ugBoost_TMT16_100cell_IT3S_E_1_02Apr21_Pippin_Rep-21-01-08.mod.pep.xml	APQTSSSPPPVR	n[305]APQTSSS[167]PPPVR	R	R	12	2	2352.2	1606.8	1606.8	804.41	804.409	1606.8	804.409	0	2.03612e-08	31.053	30.99	1	2	0	690	701	403826	7S(79.9663), N-term(304.2072)				APQT(0.004)S(0.004)S(0.012)S(0.980)PPPVR	0.98	0.86	TRUE	sp|Q8IYB3|SRRM1_HUMAN	Q8IYB3	SRRM1_HUMAN	SRRM1	Serine/arginine repetitive matrix protein 1			TRUE	21615.2	22.961	1328.79	0	24.2569	0	0	0	22.5586
MCF10_1ugBoost_TMT16_100cell_IT3S_E_1_02Apr21_Pippin_Rep-21-01-08.04280.04280.4	interact-MCF10_1ugBoost_TMT16_100cell_IT3S_E_1_02Apr21_Pippin_Rep-21-01-08.mod.pep.xml	RAGPLTPPKPPR	n[305]RAGPLT[181]PPKPPR	K	R	12	4	3431.4	1974.14	1974.14	494.543	494.543	1974.14	494.543	-0.0008	1.20465e-05	20.34	8.747	0.9994	2	1	1006	1017	204740	6T(79.9663), 9K(304.2072), N-term(304.2072)				RAGPLT(1.000)PPKPPR	1	1	TRUE	sp|Q8TDM6|DLG5_HUMAN	Q8TDM6	DLG5_HUMAN	DLG5	Disks large homolog 5			TRUE	21355.2	51.6625	1736.92	0	0	0	0	0	37.6901
MCF10_1ugBoost_TMT16_100cell_IT3S_E_1_02Apr21_Pippin_Rep-21-01-08.04950.04950.3	interact-MCF10_1ugBoost_TMT16_100cell_IT3S_E_1_02Apr21_Pippin_Rep-21-01-08.mod.pep.xml	AIRLELQGPRGSPNAR	n[305]AIRLELQGPRGS[167]PNAR	R	S	16	3	4171.81	2118.14	2118.14	707.054	707.053	2118.14	707.053	0.0002	1.82872e-09	28.213	10.273	1	2	2	552	567	366838	12S(79.9663), N-term(304.2072)				AIRLELQGPRGS(1.000)PNAR	1	0.98	TRUE	sp|P19338|NUCL_HUMAN	P19338	NUCL_HUMAN	NCL	Nucleolin			TRUE	21049.3	25.2937	1584.14	0	0	0	24.8566	0	139.351
MCF10_1ugBoost_TMT16_100cell_IT3S_E_1_02Apr21_Pippin_Rep-21-01-08.04166.04166.4	interact-MCF10_1ugBoost_TMT16_100cell_IT3S_E_1_02Apr21_Pippin_Rep-21-01-08.mod.pep.xml	GAGDGSDEEVDGKADGAEAKPAE	n[305]GAGDGS[167]DEEVDGKADGAEAKPAE	K	-	23	4	3313.74	3166.51	3166.51	792.635	792.635	3166.51	792.635	-0.0014	0	55.656	11.151	1	2	1	1938	1960	1.0445e+06	13K(304.2072), 20K(304.2072), 6S(79.9663), N-term(304.2072)				GAGDGS(1.000)DEEVDGKADGAEAKPAE	1	1	TRUE	sp|P35579|MYH9_HUMAN	P35579	MYH9_HUMAN	MYH9	Myosin-9			TRUE	22067.5	0	1168.08	0	0	0	0	0	0
MCF10_1ugBoost_TMT16_100cell_IT3S_E_1_02Apr21_Pippin_Rep-21-01-08.03806.03806.3	interact-MCF10_1ugBoost_TMT16_100cell_IT3S_E_1_02Apr21_Pippin_Rep-21-01-08.mod.pep.xml	VNGDASPAAAESGAK	n[305]VNGDAS[167]PAAAESGAK	K	E	15	3	2949.16	2032.01	2032.01	678.345	678.344	2032.01	678.345	-0.0007	6.131e-11	42.441	21.005	1	2	0	41	55	352380	15K(304.2072), 6S(79.9663), N-term(304.2072)				VNGDAS(0.993)PAAAES(0.007)GAK	0.993	1	TRUE	sp|P29966|MARCS_HUMAN	P29966	MARCS_HUMAN	MARCKS	Myristoylated alanine-rich C-kinase substrate			TRUE	21777.1	27.411	1305.66	0	0	0	0	0	32.9263
MCF10_1ugBoost_TMT16_100cell_IT3S_E_1_02Apr21_Pippin_Rep-21-01-08.04454.04454.3	interact-MCF10_1ugBoost_TMT16_100cell_IT3S_E_1_02Apr21_Pippin_Rep-21-01-08.mod.pep.xml	EEPVSSGPEEAVGK	n[305]EEPVSS[167]GPEEAVGK	K	S	14	3	3606.6	2102.04	2102.05	701.688	701.689	2102.04	701.688	0.0026	5.583e-11	34.969	32.566	1	2	0	565	578	445996	14K(304.2072), 6S(79.9663), N-term(304.2072)				EEPVS(0.007)S(0.993)GPEEAVGK	0.993	1	TRUE	sp|O00567|NOP56_HUMAN	O00567	NOP56_HUMAN	NOP56	Nucleolar protein 56			TRUE	21335.5	0	1172.14	0	0	0	0	0	0
MCF10_1ugBoost_TMT16_100cell_IT3S_E_1_02Apr21_Pippin_Rep-21-01-08.03606.03606.3	interact-MCF10_1ugBoost_TMT16_100cell_IT3S_E_1_02Apr21_Pippin_Rep-21-01-08.mod.pep.xml	RVTNDISPESSPGVGR	n[305]RVTNDIS[167]PESSPGVGR	K	R	16	3	2755.31	2054.01	2054.01	685.678	685.678	2054.01	685.678	0.0007	5.87091e-07	24.483	20.094	0.9996	2	1	59	74	450643	7S(79.9663), N-term(304.2072)				RVT(0.003)NDIS(0.991)PES(0.003)S(0.003)PGVGR	0.991	1	TRUE	sp|Q15154|PCM1_HUMAN	Q15154	PCM1_HUMAN	PCM1	Pericentriolar material 1 protein			TRUE	21021.2	33.3232	1531.6	0	0	0	0	0	59.7007
MCF10_1ugBoost_TMT16_100cell_IT3S_E_1_02Apr21_Pippin_Rep-21-01-08.03426.03426.2	interact-MCF10_1ugBoost_TMT16_100cell_IT3S_E_1_02Apr21_Pippin_Rep-21-01-08.mod.pep.xml	VSNGSPSLER	n[305]VSNGS[167]PSLER	R	M	10	2	2586.1	1428.69	1428.69	715.354	715.354	1428.69	715.354	0.0007	7.34776e-09	27.991	23.401	1	2	0	6	15	414511	5S(79.9663), N-term(304.2072)				VS(0.003)NGS(0.991)PS(0.005)LER	0.991	1	TRUE	sp|P46527|CDN1B_HUMAN	P46527	CDN1B_HUMAN	CDKN1B	Cyclin-dependent kinase inhibitor 1B			TRUE	22208.9	0	742.526	0	0	0	0	0	19.4621
MCF10_1ugBoost_TMT16_100cell_IT3S_E_1_02Apr21_Pippin_Rep-21-01-08.04120.04120.3	interact-MCF10_1ugBoost_TMT16_100cell_IT3S_E_1_02Apr21_Pippin_Rep-21-01-08.mod.pep.xml	AEGEPQEESPLK	n[305]AEGEPQEES[167]PLK	K	S	12	3	3259.52	2000.99	2001	668.005	668.006	2001	668.006	0	5.76899e-09	30.137	13.558	1	2	0	169	180	346184	12K(304.2072), 9S(79.9663), N-term(304.2072)				AEGEPQEES(1.000)PLK	1	0.84	TRUE	sp|Q9NYF8|BCLF1_HUMAN	Q9NYF8	BCLF1_HUMAN	BCLAF1	Bcl-2-associated transcription factor 1			TRUE	20764.6	46.479	1499.25	0	0	0	0	0	114.135
MCF10_1ugBoost_TMT16_100cell_IT3S_E_1_02Apr21_Pippin_Rep-21-01-08.03662.03662.2	interact-MCF10_1ugBoost_TMT16_100cell_IT3S_E_1_02Apr21_Pippin_Rep-21-01-08.mod.pep.xml	TLSSSSMDLSR	n[305]TLSSS[167]SM[147]DLSR	R	R	11	2	2810.45	1582.72	1582.72	792.367	792.368	1582.72	792.369	-0.0015	6.1958e-08	28.357	26.445	1	2	0	606	616	527193	5S(79.9663), 7M(15.9949), N-term(304.2072)		TLSSSSM(1.000)DLSR	1	T(0.001)LS(0.001)S(0.002)S(0.992)S(0.002)MDLS(0.002)R	0.992	0.85	TRUE	sp|Q9H0B6|KLC2_HUMAN	Q9H0B6	KLC2_HUMAN	KLC2	Kinesin light chain 2			TRUE	22007.3	23.2462	759.436	0	0	0	0	0	0
MCF10_1ugBoost_TMT16_100cell_IT3S_E_1_02Apr21_Pippin_Rep-21-01-08.05130.05130.3	interact-MCF10_1ugBoost_TMT16_100cell_IT3S_E_1_02Apr21_Pippin_Rep-21-01-08.mod.pep.xml	RFSFCCSPEPEAEAEAAAGPGPCER	n[305]RFS[167]FCCSPEPEAEAEAAAGPGPCER	R	L	25	3	4378.24	3165.33	3165.33	1056.12	1056.12	3165.33	1056.12	0.0004	0	79.291	70.851	1	2	1	22	46	358151	23C(57.0215), 3S(79.9663), 5C(57.0215), 6C(57.0215), N-term(304.2072)				RFS(0.953)FCCS(0.047)PEPEAEAEAAAGPGPCER	0.953	1	TRUE	sp|Q13501|SQSTM_HUMAN	Q13501	SQSTM_HUMAN	SQSTM1	Sequestosome-1			TRUE	20976.7	62.6147	1879.53	0	0	0	0	0	0
MCF10_1ugBoost_TMT16_100cell_IT3S_E_1_02Apr21_Pippin_Rep-21-01-08.03062.03062.3	interact-MCF10_1ugBoost_TMT16_100cell_IT3S_E_1_02Apr21_Pippin_Rep-21-01-08.mod.pep.xml	VSAGEPGSHPSPAPR	n[305]VSAGEPGSHPS[167]PAPR	K	R	15	3	2182.83	1828.88	1828.88	610.634	610.634	1828.88	610.634	0.0013	0	48.448	40.853	1	2	0	417	431	558073	11S(79.9663), N-term(304.2072)				VS(0.006)AGEPGS(0.008)HPS(0.986)PAPR	0.986	1	TRUE	sp|Q9Y4F1|FARP1_HUMAN	Q9Y4F1	FARP1_HUMAN	FARP1	FERM, ARHGEF and pleckstrin domain-containing protein 1			TRUE	21857.4	0	998.372	0	0	0	0	0	0
MCF10_1ugBoost_TMT16_100cell_IT3S_E_1_02Apr21_Pippin_Rep-21-01-08.05142.05142.3	interact-MCF10_1ugBoost_TMT16_100cell_IT3S_E_1_02Apr21_Pippin_Rep-21-01-08.mod.pep.xml	GFGDGYNGYGGGPGGGNFGGSPGYGGGR	n[305]GFGDGYNGYGGGPGGGNFGGS[167]PGYGGGR	R	G	28	3	4393.62	2878.2	2878.21	960.409	960.411	2878.21	960.409	0.0056	0	79.825	70.972	1	2	0	239	266	300107	21S(79.9663), N-term(304.2072)				GFGDGY(0.004)NGY(0.006)GGGPGGGNFGGS(0.988)PGY(0.002)GGGR	0.988	0.92	TRUE	sp|P22626|ROA2_HUMAN	P22626	ROA2_HUMAN	HNRNPA2B1	Heterogeneous nuclear ribonucleoproteins A2/B1			TRUE	21373.5	40.9351	1327.57	0	37.5767	0	0	0	0
MCF10_1ugBoost_TMT16_100cell_IT3S_E_1_02Apr21_Pippin_Rep-21-01-08.04696.04696.4	interact-MCF10_1ugBoost_TMT16_100cell_IT3S_E_1_02Apr21_Pippin_Rep-21-01-08.mod.pep.xml	ESEDKPEIEDVGSDEEEEK	n[305]ESEDKPEIEDVGS[167]DEEEEK	K	K	19	4	3878.83	3184.5	3184.5	797.133	797.133	3184.5	797.132	0.0007	4e-14	50.849	19.977	1	2	0	251	269	894494	13S(79.9663), 19K(304.2072), 5K(304.2072), N-term(304.2072)				ES(0.006)EDKPEIEDVGS(0.994)DEEEEK	0.994	1	TRUE	sp|P07900|HS90A_HUMAN	P07900	HS90A_HUMAN	HSP90AA1	Heat shock protein HSP 90-alpha			TRUE	20725.1	0	1699.81	0	38.8971	0	0	0	36.4805
MCF10_1ugBoost_TMT16_100cell_IT3S_E_1_02Apr21_Pippin_Rep-21-01-08.05471.05471.4	interact-MCF10_1ugBoost_TMT16_100cell_IT3S_E_1_02Apr21_Pippin_Rep-21-01-08.mod.pep.xml	VPKPEPIPEPKEPSPEK	n[305]VPKPEPIPEPKEPS[167]PEK	K	N	17	4	4800.21	3193.82	3193.81	799.462	799.461	3193.81	799.461	-0.0014	3.733e-11	36.108	10.71	1	2	1	247	263	749536	11K(304.2072), 14S(79.9663), 17K(304.2072), 3K(304.2072), N-term(304.2072)				VPKPEPIPEPKEPS(1.000)PEK	1	0.97	TRUE	sp|Q8IYB3|SRRM1_HUMAN	Q8IYB3	SRRM1_HUMAN	SRRM1	Serine/arginine repetitive matrix protein 1			TRUE	21184.3	21.739	1367.77	0	21.6375	0	18.6139	0	0
MCF10_1ugBoost_TMT16_100cell_IT3S_E_1_02Apr21_Pippin_Rep-21-01-08.03716.03716.3	interact-MCF10_1ugBoost_TMT16_100cell_IT3S_E_1_02Apr21_Pippin_Rep-21-01-08.mod.pep.xml	ARSVSPPPK	n[305]ARS[167]VS[167]PPPK	K	R	9	3	2867.35	1705.88	1705.88	569.634	569.635	1705.88	569.634	0.0006	0.0495838	14.412	13.372	0.9446	2	1	312	320	419526	3S(79.9663), 5S(79.9663), 9K(304.2072), N-term(304.2072)				ARS(1.000)VS(1.000)PPPK	1	1	TRUE	sp|Q13247|SRSF6_HUMAN	Q13247	SRSF6_HUMAN	SRSF6	Serine/arginine-rich splicing factor 6			TRUE	20470.4	25.8276	1326.39	0	20.454	0	0	0	119.686
MCF10_1ugBoost_TMT16_100cell_IT3S_E_1_02Apr21_Pippin_Rep-21-01-08.05351.05351.2	interact-MCF10_1ugBoost_TMT16_100cell_IT3S_E_1_02Apr21_Pippin_Rep-21-01-08.mod.pep.xml	TFSLTEVR	n[305]TFS[167]LTEVR	R	G	8	2	4636.55	1335.67	1335.67	668.845	668.843	1335.68	668.845	-0.0034	0.00222843	19.108	17.232	0.9997	2	0	799	806	300586	3S(79.9663), N-term(304.2072)				T(0.003)FS(0.991)LT(0.006)EVR	0.991	1	TRUE	sp|O95239|KIF4A_HUMAN	O95239	KIF4A_HUMAN	KIF4A	Chromosome-associated kinesin KIF4A			TRUE	21651.5	37.6352	877.012	0	0	0	0	0	35.0004
MCF10_1ugBoost_TMT16_100cell_IT3S_E_1_02Apr21_Pippin_Rep-21-01-08.04650.04650.5	interact-MCF10_1ugBoost_TMT16_100cell_IT3S_E_1_02Apr21_Pippin_Rep-21-01-08.mod.pep.xml	TPSPKEEDEEPESPPEKK	n[305]TPSPKEEDEEPES[167]PPEKK	K	T	18	5	3819.67	3348.75	3348.75	670.757	670.758	3348.75	670.757	0.0046	4.3055e-10	33.416	18.335	1	2	2	202	219	199852	13S(79.9663), 17K(304.2072), 18K(304.2072), 5K(304.2072), N-term(304.2072)				T(0.004)PS(0.004)PKEEDEEPES(0.993)PPEKK	0.993	0.91	TRUE	sp|Q9H1E3|NUCKS_HUMAN	Q9H1E3	NUCKS_HUMAN	NUCKS1	Nuclear ubiquitous casein and cyclin-dependent kinase substrate 1			TRUE	20460.6	35.0328	2074.26	0	27.5762	0	0	0	0
MCF10_1ugBoost_TMT16_100cell_IT3S_E_1_02Apr21_Pippin_Rep-21-01-08.02598.02598.2	interact-MCF10_1ugBoost_TMT16_100cell_IT3S_E_1_02Apr21_Pippin_Rep-21-01-08.mod.pep.xml	SSLSRER	n[305]SSLS[167]RER	R	G	7	2	1625.97	1217.61	1217.61	609.812	609.811	1217.61	609.812	-0.0023	0.0250554	13.051	9.928	1	2	1	1144	1150	576813	4S(79.9663), N-term(304.2072)				S(0.004)S(0.004)LS(0.993)RER	0.993	0.98	TRUE	sp|Q04637|IF4G1_HUMAN	Q04637	IF4G1_HUMAN	EIF4G1	Eukaryotic translation initiation factor 4 gamma 1			TRUE	21813.7	0	715.074	0	0	0	0	0	0
MCF10_1ugBoost_TMT16_100cell_IT3S_E_1_02Apr21_Pippin_Rep-21-01-08.05403.05403.2	interact-MCF10_1ugBoost_TMT16_100cell_IT3S_E_1_02Apr21_Pippin_Rep-21-01-08.mod.pep.xml	ELPPLSPSLSR	n[305]ELPPLS[167]PSLSR	R	R	11	2	4707.08	1578.84	1578.84	790.425	790.425	1578.83	790.424	0.002	7.71658e-09	28.985	25.857	1	2	0	456	466	245523	6S(79.9663), N-term(304.2072)				ELPPLS(0.992)PS(0.004)LS(0.004)R	0.992	1	TRUE	sp|Q86UU1|PHLB1_HUMAN	Q86UU1	PHLB1_HUMAN	PHLDB1	Pleckstrin homology-like domain family B member 1			TRUE	21439.9	19.1704	726.921	0	19.0091	0	0	0	49.9336
MCF10_1ugBoost_TMT16_100cell_IT3S_E_1_02Apr21_Pippin_Rep-21-01-08.03668.03668.3	interact-MCF10_1ugBoost_TMT16_100cell_IT3S_E_1_02Apr21_Pippin_Rep-21-01-08.mod.pep.xml	RKVSAQR	n[305]RKVS[167]AQR	R	L	7	3	2815.53	1531.88	1531.88	511.635	511.635	1531.88	511.635	-0.0001	0.0134154	12.752	8.454	0.991	2	2	2788	2794	388563	2K(304.2072), 4S(79.9663), N-term(304.2072)				RKVS(1.000)AQR	1	0.93	TRUE	sp|Q15149|PLEC_HUMAN	Q15149	PLEC_HUMAN	PLEC	Plectin			TRUE	20705.1	40.9073	1383.1	0	0	0	0	0	41.5381
MCF10_1ugBoost_TMT16_100cell_IT3S_E_1_02Apr21_Pippin_Rep-21-01-08.04468.04468.3	interact-MCF10_1ugBoost_TMT16_100cell_IT3S_E_1_02Apr21_Pippin_Rep-21-01-08.mod.pep.xml	RNSFTPLSSSNTIR	n[305]RNS[167]FTPLSSSNTIR	R	R	14	3	3620.94	1962.98	1962.98	655.335	655.335	1962.98	655.336	-0.0025	4.4e-13	33.232	28.599	1	2	1	464	477	542358	3S(79.9663), N-term(304.2072)				RNS(0.992)FT(0.002)PLS(0.002)S(0.002)S(0.002)NT(0.002)IR	0.992	0.96	TRUE	sp|O60825|F262_HUMAN	O60825	F262_HUMAN	PFKFB2	6-phosphofructo-2-kinase/fructose-2,6-bisphosphatase 2			TRUE	21258.6	0	1117.54	0	0	0	0	0	0
MCF10_1ugBoost_TMT16_100cell_IT3S_E_1_02Apr21_Pippin_Rep-21-01-08.03442.03442.3	interact-MCF10_1ugBoost_TMT16_100cell_IT3S_E_1_02Apr21_Pippin_Rep-21-01-08.mod.pep.xml	RAGSFTGTSDPEAAPAR	n[305]RAGS[167]FTGTSDPEAAPAR	K	T	17	3	2603.71	2073.98	2073.98	692.335	692.335	2073.98	692.334	0.0031	0	50.375	47.72	1	2	1	1176	1192	293543	4S(79.9663), N-term(304.2072)				RAGS(0.989)FT(0.003)GT(0.004)S(0.004)DPEAAPAR	0.989	0.97	TRUE	sp|Q9Y4F5|C170B_HUMAN	Q9Y4F5	C170B_HUMAN	CEP170B	Centrosomal protein of 170 kDa protein B			TRUE	20230.6	59.8098	1933.87	0	40.8405	0	0	0	0
MCF10_1ugBoost_TMT16_100cell_IT3S_E_1_02Apr21_Pippin_Rep-21-01-08.05026.05026.3	interact-MCF10_1ugBoost_TMT16_100cell_IT3S_E_1_02Apr21_Pippin_Rep-21-01-08.mod.pep.xml	SLSFSEPQQPAPAMK	n[305]SLSFS[167]EPQQPAPAM[147]K	R	S	15	3	4254.33	2321.16	2321.16	774.728	774.729	2321.16	774.728	0.0012	4.525e-11	39.496	39.447	1	2	0	447	461	311770	14M(15.9949), 15K(304.2072), 5S(79.9663), N-term(304.2072)		SLSFSEPQQPAPAM(1.000)K	1	S(0.012)LS(0.187)FS(0.802)EPQQPAPAMK	0.802	0.64	TRUE	sp|Q9H8N7|ZN395_HUMAN	Q9H8N7	ZN395_HUMAN	ZNF395	Zinc finger protein 395			TRUE	20813.6	42.5589	1416.26	0	0	0	0	0	32.8787
MCF10_1ugBoost_TMT16_100cell_IT3S_E_1_02Apr21_Pippin_Rep-21-01-08.05835.05835.3	interact-MCF10_1ugBoost_TMT16_100cell_IT3S_E_1_02Apr21_Pippin_Rep-21-01-08.mod.pep.xml	RASGQAFELILSPR	n[305]RAS[167]GQAFELILSPR	K	S	14	3	5283.82	1928.02	1928.02	643.682	643.681	1928.02	643.681	0.0011	2.6e-13	43.018	23.412	1	2	1	14	27	1.03163e+06	3S(79.9663), N-term(304.2072)				RAS(0.987)GQAFELILS(0.013)PR	0.987	1	TRUE	sp|P16949|STMN1_HUMAN	P16949	STMN1_HUMAN	STMN1	Stathmin			TRUE	20483.5	30.9834	1727.07	0	0	0	0	0	0
MCF10_1ugBoost_TMT16_100cell_IT3S_E_1_02Apr21_Pippin_Rep-21-01-08.02658.02658.3	interact-MCF10_1ugBoost_TMT16_100cell_IT3S_E_1_02Apr21_Pippin_Rep-21-01-08.mod.pep.xml	VRRPSPNR	n[305]VRRPS[167]PNR	K	S	8	3	1690.72	1364.74	1364.74	455.919	455.92	1364.74	455.919	0.0004	0.000857919	14.173	9.763	0.9998	2	1	283	290	199526	5S(79.9663), N-term(304.2072)				VRRPS(1.000)PNR	1	1	TRUE	sp|Q8TC71|MIEAP_HUMAN	Q8TC71	MIEAP_HUMAN	SPATA18	Mitochondria-eating protein			TRUE	20762.7	27.6412	1218.99	0	0	0	0	0	29.8131
MCF10_1ugBoost_TMT16_100cell_IT3S_E_1_02Apr21_Pippin_Rep-21-01-08.02580.02580.3	interact-MCF10_1ugBoost_TMT16_100cell_IT3S_E_1_02Apr21_Pippin_Rep-21-01-08.mod.pep.xml	VNGDDHHEEDMDMSD	n[305]VNGDDHHEEDM[147]DM[147]S[167]D	K	-	15	3	1605.02	2160.76	2160.76	721.261	721.259	2160.76	721.26	-0.0017	5.31802e-08	36.597	0	1	2	0	470	484	611447	11M(15.9949), 13M(15.9949), 14S(79.9663), N-term(304.2072)		VNGDDHHEEDM(1.000)DM(1.000)SD	1	VNGDDHHEEDMDMS(1.000)D	1	0.99	TRUE	sp|Q05519|SRS11_HUMAN	Q05519	SRS11_HUMAN	SRSF11	Serine/arginine-rich splicing factor 11			TRUE	20509	30.9377	1596.98	0	0	0	0	0	0
MCF10_1ugBoost_TMT16_100cell_IT3S_E_1_02Apr21_Pippin_Rep-21-01-08.05050.05050.5	interact-MCF10_1ugBoost_TMT16_100cell_IT3S_E_1_02Apr21_Pippin_Rep-21-01-08.mod.pep.xml	STAQQELDGKPASPTPVIVASHTANK	n[305]STAQQELDGKPAS[167]PTPVIVASHTANK	R	E	26	5	4282.02	3638.95	3638.95	728.797	728.797	3638.95	728.797	-0.0024	0	58.715	53.118	1	2	0	847	872	445650	10K(304.2072), 13S(79.9663), 26K(304.2072), N-term(304.2072)				S(0.001)T(0.001)AQQELDGKPAS(0.993)PT(0.001)PVIVAS(0.001)HT(0.001)ANK	0.993	0.97	TRUE	sp|P35606|COPB2_HUMAN	P35606	COPB2_HUMAN	COPB2	Coatomer subunit beta'			TRUE	20422.8	0	1558	0	53.0088	0	0	0	41.6732
MCF10_1ugBoost_TMT16_100cell_IT3S_E_1_02Apr21_Pippin_Rep-21-01-08.04882.04882.3	interact-MCF10_1ugBoost_TMT16_100cell_IT3S_E_1_02Apr21_Pippin_Rep-21-01-08.mod.pep.xml	KETPPPLVPPAAR	n[305]KET[181]PPPLVPPAAR	R	E	13	3	4090.99	2060.17	2060.17	687.729	687.73	2060.17	687.73	0.0004	2.87561e-09	26.84	9.264	1	2	1	3	15	277367	1K(304.2072), 3T(79.9663), N-term(304.2072)				KET(1.000)PPPLVPPAAR	1	1	TRUE	sp|Q9BQA1|MEP50_HUMAN	Q9BQA1	MEP50_HUMAN	WDR77	Methylosome protein 50			TRUE	20770.2	40.5613	1038.44	0	0	0	0	0	30.7789
MCF10_1ugBoost_TMT16_100cell_IT3S_E_1_02Apr21_Pippin_Rep-21-01-08.02754.02754.2	interact-MCF10_1ugBoost_TMT16_100cell_IT3S_E_1_02Apr21_Pippin_Rep-21-01-08.mod.pep.xml	ETESAPGSPR	n[305]ETES[167]APGSPR	K	A	10	2	1825.47	1413.65	1413.64	707.83	707.829	1413.65	707.83	-0.0019	7.176e-11	25.123	21.156	1	2	0	514	523	295958	4S(79.9663), N-term(304.2072)				ET(0.005)ES(0.988)APGS(0.007)PR	0.988	1	TRUE	sp|Q6PKG0|LARP1_HUMAN	Q6PKG0	LARP1_HUMAN	LARP1	La-related protein 1			TRUE	20465.1	21.0787	549.25	0	0	0	0	0	144.717
MCF10_1ugBoost_TMT16_100cell_IT3S_E_1_02Apr21_Pippin_Rep-21-01-08.02294.02294.3	interact-MCF10_1ugBoost_TMT16_100cell_IT3S_E_1_02Apr21_Pippin_Rep-21-01-08.mod.pep.xml	SRTGSESSQTGTSTTSSR	n[305]SRTGS[167]ESSQTGTSTTSSR	R	N	18	3	1175.48	2199.99	2199.99	734.338	734.339	2199.99	734.338	0.0014	0	51.749	46.653	1	2	1	418	435	436596	5S(79.9663), N-term(304.2072)				S(0.001)RT(0.001)GS(0.988)ES(0.002)S(0.002)QT(0.001)GT(0.001)S(0.001)T(0.001)T(0.001)S(0.001)S(0.001)R	0.988	1	TRUE	sp|P23588|IF4B_HUMAN	P23588	IF4B_HUMAN	EIF4B	Eukaryotic translation initiation factor 4B			TRUE	20306.3	26.9515	1542.93	0	0	0	0	0	0
MCF10_1ugBoost_TMT16_100cell_IT3S_E_1_02Apr21_Pippin_Rep-21-01-08.04756.04756.4	interact-MCF10_1ugBoost_TMT16_100cell_IT3S_E_1_02Apr21_Pippin_Rep-21-01-08.mod.pep.xml	KVEEEQEADEEDVSEEEAESK	n[305]KVEEEQEADEEDVS[167]EEEAESK	K	E	21	4	3943.8	3429.61	3429.61	858.409	858.409	3429.6	858.408	0.0046	0	53.79	34.089	1	2	1	234	254	212363	14S(79.9663), 1K(304.2072), 21K(304.2072), N-term(304.2072)				KVEEEQEADEEDVS(0.994)EEEAES(0.006)K	0.994	1	TRUE	sp|Q9H3N1|TMX1_HUMAN	Q9H3N1	TMX1_HUMAN	TMX1	Thioredoxin-related transmembrane protein 1			TRUE	20156.1	67.8697	1373.45	0	0	0	0	0	61.3697
MCF10_1ugBoost_TMT16_100cell_IT3S_E_1_02Apr21_Pippin_Rep-21-01-08.03960.03960.3	interact-MCF10_1ugBoost_TMT16_100cell_IT3S_E_1_02Apr21_Pippin_Rep-21-01-08.mod.pep.xml	AAPQSPSVPK	n[305]AAPQS[167]PSVPK	K	K	10	3	3111.68	1668.91	1668.91	557.311	557.311	1668.91	557.311	0.0011	2.01866e-08	23.49	21.713	1	2	0	988	997	421104	10K(304.2072), 5S(79.9663), N-term(304.2072)				AAPQS(0.986)PS(0.014)VPK	0.986	0.97	TRUE	sp|O75694|NU155_HUMAN	O75694	NU155_HUMAN	NUP155	Nuclear pore complex protein Nup155			TRUE	20611.9	0	1148.3	0	0	0	0	0	0
MCF10_1ugBoost_TMT16_100cell_IT3S_E_1_02Apr21_Pippin_Rep-21-01-08.05565.05565.3	interact-MCF10_1ugBoost_TMT16_100cell_IT3S_E_1_02Apr21_Pippin_Rep-21-01-08.mod.pep.xml	LHSSNPNLSTLDFGEEK	n[305]LHSS[167]NPNLSTLDFGEEK	R	N	17	3	4925.37	2575.28	2575.28	859.435	859.434	2575.28	859.434	-0.0022	0	49.961	47.431	1	2	0	301	317	257245	17K(304.2072), 4S(79.9663), N-term(304.2072)				LHS(0.002)S(0.991)NPNLS(0.004)T(0.003)LDFGEEK	0.991	1	TRUE	sp|Q9H4L5|OSBL3_HUMAN	Q9H4L5	OSBL3_HUMAN	OSBPL3	Oxysterol-binding protein-related protein 3			TRUE	20165.4	90.6682	1396.68	0	41.5367	0	0	0	27.7163
MCF10_1ugBoost_TMT16_100cell_IT3S_E_1_02Apr21_Pippin_Rep-21-01-08.02954.02954.3	interact-MCF10_1ugBoost_TMT16_100cell_IT3S_E_1_02Apr21_Pippin_Rep-21-01-08.mod.pep.xml	IDDRDSDEEGASDR	n[305]IDDRDS[167]DEEGASDR	K	R	14	3	2067.16	1962.81	1962.81	655.278	655.278	1962.81	655.278	-0.0004	1.6e-13	40.256	22.637	1	2	1	777	790	478815	6S(79.9663), N-term(304.2072)				IDDRDS(0.990)DEEGAS(0.010)DR	0.99	1	TRUE	sp|Q8TDD1|DDX54_HUMAN	Q8TDD1	DDX54_HUMAN	DDX54	ATP-dependent RNA helicase DDX54			TRUE	19430.6	0	1043.83	0	0	0	0	0	201.347
MCF10_1ugBoost_TMT16_100cell_IT3S_E_1_02Apr21_Pippin_Rep-21-01-08.04902.04902.3	interact-MCF10_1ugBoost_TMT16_100cell_IT3S_E_1_02Apr21_Pippin_Rep-21-01-08.mod.pep.xml	DLVMGSSPQLK	n[305]DLVM[147]GSS[167]PQLK	R	R	11	3	4117.37	1877.98	1877.97	627.001	626.998	1877.98	627.001	-0.0094	2.18867e-06	23.754	21.595	1	2	0	207	217	164760	11K(304.2072), 4M(15.9949), 7S(79.9663), N-term(304.2072)		DLVM(1.000)GSSPQLK	1	DLVMGS(0.008)S(0.992)PQLK	0.992	0.63	TRUE	sp|Q53LP3|SWAHC_HUMAN	Q53LP3	SWAHC_HUMAN	SOWAHC	Ankyrin repeat domain-containing protein SOWAHC			TRUE	20762.4	0	773.453	0	0	0	0	0	47.8774
MCF10_1ugBoost_TMT16_100cell_IT3S_E_1_02Apr21_Pippin_Rep-21-01-08.02652.02652.3	interact-MCF10_1ugBoost_TMT16_100cell_IT3S_E_1_02Apr21_Pippin_Rep-21-01-08.mod.pep.xml	RPSDSGPPAER	n[305]RPS[167]DSGPPAER	R	S	11	3	1681.8	1551.74	1551.74	518.253	518.253	1551.74	518.253	0.0007	1.50994e-07	28.786	22.124	1	2	0	104	114	517812	3S(79.9663), N-term(304.2072)				RPS(0.986)DS(0.014)GPPAER	0.986	1	TRUE	sp|Q9BST9|RTKN_HUMAN	Q9BST9	RTKN_HUMAN	RTKN	Rhotekin			TRUE	20084.8	39.8047	1196.12	0	0	0	0	0	26.0067
MCF10_1ugBoost_TMT16_100cell_IT3S_E_1_02Apr21_Pippin_Rep-21-01-08.02842.02842.2	interact-MCF10_1ugBoost_TMT16_100cell_IT3S_E_1_02Apr21_Pippin_Rep-21-01-08.mod.pep.xml	SGMSPEQSR	n[305]SGMS[167]PEQSR	K	F	9	2	1936	1361.6	1361.6	681.806	681.807	1361.6	681.806	0.0033	1.15386e-06	27.923	21.852	1	2	0	1129	1137	285101	4S(79.9663), N-term(304.2072)				S(0.010)GMS(0.984)PEQS(0.007)R	0.984	0.95	TRUE	sp|Q9UQ35|SRRM2_HUMAN	Q9UQ35	SRRM2_HUMAN	SRRM2	Serine/arginine repetitive matrix protein 2			TRUE	20959.8	0	583.719	0	0	0	0	0	22.4775
MCF10_1ugBoost_TMT16_100cell_IT3S_E_1_02Apr21_Pippin_Rep-21-01-08.03630.03630.3	interact-MCF10_1ugBoost_TMT16_100cell_IT3S_E_1_02Apr21_Pippin_Rep-21-01-08.mod.pep.xml	GPPASSPAPAPK	n[305]GPPASS[167]PAPAPK	R	F	12	3	2781.19	1763.95	1763.95	588.989	588.99	1763.95	588.99	0.0015	2.17856e-07	30.808	28.41	1	2	0	254	265	856171	12K(304.2072), 6S(79.9663), N-term(304.2072)				GPPAS(0.007)S(0.993)PAPAPK	0.993	0.88	TRUE	sp|Q15942|ZYX_HUMAN	Q15942	ZYX_HUMAN	ZYX	Zyxin			TRUE	20258.1	21.7798	1244.05	0	0	0	0	0	0
MCF10_1ugBoost_TMT16_100cell_IT3S_E_1_02Apr21_Pippin_Rep-21-01-08.02332.02332.3	interact-MCF10_1ugBoost_TMT16_100cell_IT3S_E_1_02Apr21_Pippin_Rep-21-01-08.mod.pep.xml	ERDAEQSGSPR	n[305]ERDAEQSGS[167]PR	R	T	11	3	1234.7	1614.73	1614.73	539.251	539.252	1614.73	539.251	0.0008	1.68e-12	32.622	23.882	1	2	1	186	196	380968	9S(79.9663), N-term(304.2072)				ERDAEQS(0.007)GS(0.993)PR	0.993	0.95	TRUE	sp|P08651|NFIC_HUMAN	P08651	NFIC_HUMAN	NFIC	Nuclear factor 1 C-type			TRUE	20104.1	33.1943	1008.08	0	0	0	0	0	22.8412
MCF10_1ugBoost_TMT16_100cell_IT3S_E_1_02Apr21_Pippin_Rep-21-01-08.04872.04872.3	interact-MCF10_1ugBoost_TMT16_100cell_IT3S_E_1_02Apr21_Pippin_Rep-21-01-08.mod.pep.xml	SFEDRVGTIK	n[305]S[167]FEDRVGTIK	K	S	10	3	4079.34	1838.98	1838.98	614	614	1838.98	614	-0.0002	0.00032754	18.268	9.419	0.9906	2	1	166	175	525398	10K(304.2072), 1S(79.9663), N-term(304.2072)				S(0.989)FEDRVGT(0.011)IK	0.989	0.87	TRUE	sp|O43399|TPD54_HUMAN	O43399	TPD54_HUMAN	TPD52L2	Tumor protein D54			TRUE	19956.7	40.7062	1257.13	0	0	0	0	0	48.847
MCF10_1ugBoost_TMT16_100cell_IT3S_E_1_02Apr21_Pippin_Rep-21-01-08.03718.03718.3	interact-MCF10_1ugBoost_TMT16_100cell_IT3S_E_1_02Apr21_Pippin_Rep-21-01-08.mod.pep.xml	DGQVINETSQHHDDLE	n[305]DGQVINETS[167]QHHDDLE	R	-	16	3	2869.91	2219.97	2219.96	740.996	740.995	2219.97	740.996	-0.0007	1.271e-11	29.462	27.166	1	2	0	451	466	519987	9S(79.9663), N-term(304.2072)				DGQVINET(0.008)S(0.992)QHHDDLE	0.992	0.86	TRUE	sp|P08670|VIME_HUMAN	P08670	VIME_HUMAN	VIM	Vimentin			TRUE	20127.8	0	1068.78	0	0	0	0	0	0
MCF10_1ugBoost_TMT16_100cell_IT3S_E_1_02Apr21_Pippin_Rep-21-01-08.03910.03910.3	interact-MCF10_1ugBoost_TMT16_100cell_IT3S_E_1_02Apr21_Pippin_Rep-21-01-08.mod.pep.xml	EIQNGNLHESDSESVPR	n[305]EIQNGNLHES[167]DSESVPR	K	D	17	3	3053.13	2295.03	2295.03	766.019	766.019	2294.05	765.691	0.9846	4.64e-12	33.865	31.137	1	2	0	66	82	503724	10S(79.9663), N-term(304.2072)				EIQNGNLHES(0.977)DS(0.014)ES(0.009)VPR	0.977	1	TRUE	sp|Q86UP2|KTN1_HUMAN	Q86UP2	KTN1_HUMAN	KTN1	Kinectin			TRUE	19578.4	33.4465	1517.57	0	28.1232	0	0	0	46.8638
MCF10_1ugBoost_TMT16_100cell_IT3S_E_1_02Apr21_Pippin_Rep-21-01-08.02958.02958.3	interact-MCF10_1ugBoost_TMT16_100cell_IT3S_E_1_02Apr21_Pippin_Rep-21-01-08.mod.pep.xml	GSPTRPNPPVR	n[305]GS[167]PTRPNPPVR	R	N	11	3	2069.8	1560.81	1560.81	521.277	521.277	1560.81	521.277	0	1.27021e-07	24.477	22.115	1	2	0	521	531	436667	2S(79.9663), N-term(304.2072)				GS(0.991)PT(0.009)RPNPPVR	0.991	0.83	TRUE	sp|Q14195|DPYL3_HUMAN	Q14195	DPYL3_HUMAN	DPYSL3	Dihydropyrimidinase-related protein 3			TRUE	19786.6	0	1163.72	0	0	0	0	0	74.2056
MCF10_1ugBoost_TMT16_100cell_IT3S_E_1_02Apr21_Pippin_Rep-21-01-08.04370.04370.3	interact-MCF10_1ugBoost_TMT16_100cell_IT3S_E_1_02Apr21_Pippin_Rep-21-01-08.mod.pep.xml	RSYSAGNASQLEQLSR	n[305]RSYS[167]AGNASQLEQLSR	K	A	16	3	3527.62	2150.05	2150.05	717.689	717.689	2150.04	717.689	0.0019	0	42.49	40.156	1	2	1	322	337	289173	4S(79.9663), N-term(304.2072)				RS(0.002)Y(0.003)S(0.990)AGNAS(0.002)QLEQLS(0.003)R	0.99	1	TRUE	sp|Q14678|KANK1_HUMAN	Q14678	KANK1_HUMAN	KANK1	KN motif and ankyrin repeat domain-containing protein 1			TRUE	20247.3	54.6006	1108.31	0	0	0	0	0	0
MCF10_1ugBoost_TMT16_100cell_IT3S_E_1_02Apr21_Pippin_Rep-21-01-08.05551.05551.3	interact-MCF10_1ugBoost_TMT16_100cell_IT3S_E_1_02Apr21_Pippin_Rep-21-01-08.mod.pep.xml	ISMQDVDLSLGSPK	n[305]ISM[147]QDVDLSLGS[167]PK	K	L	14	3	4908.84	2193.12	2193.12	732.049	732.048	2193.12	732.049	-0.0017	8.5809e-10	37.881	26.73	1	2	0	500	513	436019	12S(79.9663), 14K(304.2072), 3M(15.9949), N-term(304.2072)		ISM(1.000)QDVDLSLGSPK	1	IS(0.004)MQDVDLS(0.004)LGS(0.992)PK	0.992	0.5	TRUE	sp|Q09666|AHNK_HUMAN	Q09666	AHNK_HUMAN	AHNAK	Neuroblast differentiation-associated protein AHNAK			TRUE	20037.8	39.8681	1235.04	0	0	0	0	0	0
MCF10_1ugBoost_TMT16_100cell_IT3S_E_1_02Apr21_Pippin_Rep-21-01-08.04838.04838.3	interact-MCF10_1ugBoost_TMT16_100cell_IT3S_E_1_02Apr21_Pippin_Rep-21-01-08.mod.pep.xml	KGSSGNASEVSVACLTER	n[305]KGS[167]SGNASEVSVACLTER	R	I	18	3	4035.86	2539.26	2539.26	847.427	847.427	2539.26	847.427	0.0004	0	55.656	52.807	1	2	1	382	399	297878	14C(57.0215), 1K(304.2072), 3S(79.9663), N-term(304.2072)				KGS(0.979)S(0.010)GNAS(0.004)EVS(0.004)VACLT(0.003)ER	0.979	1	TRUE	sp|Q69YQ0|CYTSA_HUMAN	Q69YQ0	CYTSA_HUMAN	SPECC1L	Cytospin-A			TRUE	20211.7	38.2559	1052.37	0	0	0	0	0	0
MCF10_1ugBoost_TMT16_100cell_IT3S_E_1_02Apr21_Pippin_Rep-21-01-08.05727.05727.3	interact-MCF10_1ugBoost_TMT16_100cell_IT3S_E_1_02Apr21_Pippin_Rep-21-01-08.mod.pep.xml	ERPVSEMFSLEDSIIER	n[305]ERPVS[167]EM[147]FSLEDSIIER	K	E	17	3	5140.21	2436.15	2436.15	813.058	813.058	2436.16	813.059	-0.0034	3e-13	35.284	24.094	1	2	0	827	843	249241	5S(79.9663), 7M(15.9949), N-term(304.2072)		ERPVSEM(1.000)FSLEDSIIER	1	ERPVS(0.992)EMFS(0.004)LEDS(0.004)IIER	0.992	0.94	TRUE	sp|Q15678|PTN14_HUMAN	Q15678	PTN14_HUMAN	PTPN14	Tyrosine-protein phosphatase non-receptor type 14			TRUE	19839.6	27.1911	1373.37	0	0	0	0	0	0
MCF10_1ugBoost_TMT16_100cell_IT3S_E_1_02Apr21_Pippin_Rep-21-01-08.02686.02686.3	interact-MCF10_1ugBoost_TMT16_100cell_IT3S_E_1_02Apr21_Pippin_Rep-21-01-08.mod.pep.xml	EAEEGEDDRDSANGEDDS	n[305]EAEEGEDDRDS[167]ANGEDDS	K	-	18	3	1726.54	2322.86	2322.86	775.293	775.293	2322.86	775.293	-0.0009	2.0242e-10	46.275	31.515	1	2	1	289	306	15539525	11S(79.9663), N-term(304.2072)				EAEEGEDDRDS(0.988)ANGEDDS(0.012)	0.988	1	TRUE	sp|P07910|HNRPC_HUMAN	P07910	HNRPC_HUMAN	HNRNPC	Heterogeneous nuclear ribonucleoproteins C1/C2			TRUE	20295.5	0	783.836	0	0	0	0	0	0
MCF10_1ugBoost_TMT16_100cell_IT3S_E_1_02Apr21_Pippin_Rep-21-01-08.05194.05194.2	interact-MCF10_1ugBoost_TMT16_100cell_IT3S_E_1_02Apr21_Pippin_Rep-21-01-08.mod.pep.xml	SPISINVK	n[305]S[167]PISINVK	K	T	8	2	4458.17	1544.88	1544.89	773.449	773.451	1544.88	773.448	0.0051	8.76797e-06	20.486	14.187	1	2	0	352	359	368486	1S(79.9663), 8K(304.2072), N-term(304.2072)				S(0.990)PIS(0.010)INVK	0.99	1	TRUE	sp|Q9UK58|CCNL1_HUMAN	Q9UK58	CCNL1_HUMAN	CCNL1	Cyclin-L1			TRUE	20026.6	15.5314	935.082	0	0	0	0	0	0
MCF10_1ugBoost_TMT16_100cell_IT3S_E_1_02Apr21_Pippin_Rep-21-01-08.03184.03184.3	interact-MCF10_1ugBoost_TMT16_100cell_IT3S_E_1_02Apr21_Pippin_Rep-21-01-08.mod.pep.xml	GQGSSPVAMQK	n[305]GQGSS[167]PVAM[147]QK	R	A	11	3	2326.24	1792.9	1792.9	598.642	598.641	1792.9	598.642	-0.0028	7.30012e-08	28.843	26.653	0.9997	2	0	342	352	436331	11K(304.2072), 5S(79.9663), 9M(15.9949), N-term(304.2072)		GQGSSPVAM(1.000)QK	1	GQGS(0.020)S(0.980)PVAMQK	0.98	0.96	TRUE	sp|P18206|VINC_HUMAN	P18206	VINC_HUMAN	VCL	Vinculin			TRUE	20092.5	0	879.574	0	0	0	0	0	36.8502
MCF10_1ugBoost_TMT16_100cell_IT3S_E_1_02Apr21_Pippin_Rep-21-01-08.04458.04458.3	interact-MCF10_1ugBoost_TMT16_100cell_IT3S_E_1_02Apr21_Pippin_Rep-21-01-08.mod.pep.xml	SRSAPPNLWAAQR	n[305]SRS[167]APPNLWAAQR	R	Y	13	3	3609.62	1836.93	1836.93	613.318	613.318	1836.93	613.318	-0.0003	0	40.105	37.773	1	2	1	97	109	457801	3S(79.9663), N-term(304.2072)				S(0.405)RS(0.595)APPNLWAAQR	0.595	1	TRUE	sp|Q92934|BAD_HUMAN	Q92934	BAD_HUMAN	BAD	Bcl2-associated agonist of cell death			TRUE	19664.5	27.2056	1059.39	0	0	0	0	0	57.9021
MCF10_1ugBoost_TMT16_100cell_IT3S_E_1_02Apr21_Pippin_Rep-21-01-08.03518.03518.3	interact-MCF10_1ugBoost_TMT16_100cell_IT3S_E_1_02Apr21_Pippin_Rep-21-01-08.mod.pep.xml	AEDGATPSPSNETPK	n[305]AEDGATPSPSNET[181]PK	K	K	15	3	2672.06	2188.05	2188.06	730.359	730.36	2188.05	730.359	0.0048	0	42.078	28.698	1	2	0	138	152	5.2975e+06	13T(79.9663), 15K(304.2072), N-term(304.2072)				AEDGAT(0.002)PS(0.002)PS(0.002)NET(0.993)PK	0.993	1	TRUE	sp|P29966|MARCS_HUMAN	P29966	MARCS_HUMAN	MARCKS	Myristoylated alanine-rich C-kinase substrate			TRUE	19444.9	0	1404.99	0	0	0	0	0	0
MCF10_1ugBoost_TMT16_100cell_IT3S_E_1_02Apr21_Pippin_Rep-21-01-08.03598.03598.3	interact-MCF10_1ugBoost_TMT16_100cell_IT3S_E_1_02Apr21_Pippin_Rep-21-01-08.mod.pep.xml	DNSPLREK	n[305]DNS[167]PLREK	K	F	8	3	2749.12	1645.87	1645.87	549.63	549.63	1645.87	549.63	0	0.00215725	16.595	9.893	0.9309	2	1	462	469	429175	3S(79.9663), 8K(304.2072), N-term(304.2072)				DNS(1.000)PLREK	1	1	TRUE	sp|Q5VUA4|ZN318_HUMAN	Q5VUA4	ZN318_HUMAN	ZNF318	Zinc finger protein 318			TRUE	19172.6	28.8635	1203.82	0	0	0	0	0	34.1727
MCF10_1ugBoost_TMT16_100cell_IT3S_E_1_02Apr21_Pippin_Rep-21-01-08.05303.05303.3	interact-MCF10_1ugBoost_TMT16_100cell_IT3S_E_1_02Apr21_Pippin_Rep-21-01-08.mod.pep.xml	KETESEAEDNLDDLEK	n[305]KETES[167]EAEDNLDDLEK	K	H	16	3	4578.21	2856.41	2856.41	953.144	953.145	2856.41	953.144	0.0022	3.4272e-10	33.839	32.219	1	2	1	870	885	420690	16K(304.2072), 1K(304.2072), 5S(79.9663), N-term(304.2072)				KET(0.009)ES(0.991)EAEDNLDDLEK	0.991	1	TRUE	sp|Q8IYB3|SRRM1_HUMAN	Q8IYB3	SRRM1_HUMAN	SRRM1	Serine/arginine repetitive matrix protein 1			TRUE	19426.1	21.0737	1086.67	0	19.7635	0	0	0	23.8745
MCF10_1ugBoost_TMT16_100cell_IT3S_E_1_02Apr21_Pippin_Rep-21-01-08.03758.03758.2	interact-MCF10_1ugBoost_TMT16_100cell_IT3S_E_1_02Apr21_Pippin_Rep-21-01-08.mod.pep.xml	EISSSPTSK	n[305]EISSS[167]PTSK	R	N	9	2	2898.73	1622.84	1622.84	812.428	812.427	1622.84	812.428	-0.002	6.53647e-08	26.39	24.472	1	2	0	452	460	199923	5S(79.9663), 9K(304.2072), N-term(304.2072)				EIS(0.004)S(0.009)S(0.983)PT(0.002)S(0.002)K	0.983	1	TRUE	sp|Q9UQ35|SRRM2_HUMAN	Q9UQ35	SRRM2_HUMAN	SRRM2	Serine/arginine repetitive matrix protein 2			TRUE	19474.9	0	747.12	0	0	0	0	0	43.8821
MCF10_1ugBoost_TMT16_100cell_IT3S_E_1_02Apr21_Pippin_Rep-21-01-08.02582.02582.3	interact-MCF10_1ugBoost_TMT16_100cell_IT3S_E_1_02Apr21_Pippin_Rep-21-01-08.mod.pep.xml	SSVQGASSREGSPAR	n[305]SSVQGASS[167]REGSPAR	R	S	15	3	1606.71	1858.89	1858.88	620.636	620.635	1858.89	620.636	-0.0012	9.30108e-08	34.314	32.172	1	2	1	268	282	438598	8S(79.9663), N-term(304.2072)				S(0.002)S(0.002)VQGAS(0.004)S(0.990)REGS(0.002)PAR	0.99	1	TRUE	sp|O95817|BAG3_HUMAN	O95817	BAG3_HUMAN	BAG3	BAG family molecular chaperone regulator 3			TRUE	19660.2	23.2876	931.366	0	0	0	0	0	0
MCF10_1ugBoost_TMT16_100cell_IT3S_E_1_02Apr21_Pippin_Rep-21-01-08.06151.06151.3	interact-MCF10_1ugBoost_TMT16_100cell_IT3S_E_1_02Apr21_Pippin_Rep-21-01-08.mod.pep.xml	ESDQTLAALLSPK	n[305]ESDQTLAALLS[167]PK	K	E	13	3	5728.65	2060.11	2060.1	687.709	687.707	2060.11	687.709	-0.0043	2.74685e-09	32.808	18.005	1	2	0	1687	1699	1.02883e+06	11S(79.9663), 13K(304.2072), N-term(304.2072)				ES(0.003)DQT(0.003)LAALLS(0.993)PK	0.993	1	TRUE	sp|P18583|SON_HUMAN	P18583	SON_HUMAN	SON	Protein SON			TRUE	19346.8	23.2395	871.139	0	0	0	0	0	76.966
MCF10_1ugBoost_TMT16_100cell_IT3S_E_1_02Apr21_Pippin_Rep-21-01-08.03288.03288.3	interact-MCF10_1ugBoost_TMT16_100cell_IT3S_E_1_02Apr21_Pippin_Rep-21-01-08.mod.pep.xml	RSQSIEQESQEK	n[305]RSQS[167]IEQESQEK	R	Q	12	3	2439.9	2136.07	2136.07	713.031	713.031	2136.07	713.031	0	7.981e-11	30.98	26.512	1	2	1	526	537	205332	12K(304.2072), 4S(79.9663), N-term(304.2072)				RS(0.004)QS(0.991)IEQES(0.005)QEK	0.991	0.9	TRUE	sp|Q5VTL8|PR38B_HUMAN	Q5VTL8	PR38B_HUMAN	PRPF38B	Pre-mRNA-splicing factor 38B			TRUE	18707.9	24.0412	1518.66	0	39.597	0	0	0	0
MCF10_1ugBoost_TMT16_100cell_IT3S_E_1_02Apr21_Pippin_Rep-21-01-08.05114.05114.4	interact-MCF10_1ugBoost_TMT16_100cell_IT3S_E_1_02Apr21_Pippin_Rep-21-01-08.mod.pep.xml	VVDYSQFQESDDADEDYGRDSGPPTK	n[305]VVDYSQFQES[167]DDADEDYGRDSGPPTK	K	K	26	4	4359.76	3607.6	3607.61	902.908	902.911	3607.61	902.91	0.0014	0	67.576	50.711	1	2	1	10	35	153624	10S(79.9663), 26K(304.2072), N-term(304.2072)				VVDY(0.001)S(0.001)QFQES(0.993)DDADEDY(0.001)GRDS(0.002)GPPT(0.001)K	0.993	1	TRUE	sp|Q9H1E3|NUCKS_HUMAN	Q9H1E3	NUCKS_HUMAN	NUCKS1	Nuclear ubiquitous casein and cyclin-dependent kinase substrate 1			TRUE	18901.6	35.9366	1450.46	0	0	0	0	0	0
MCF10_1ugBoost_TMT16_100cell_IT3S_E_1_02Apr21_Pippin_Rep-21-01-08.02544.02544.3	interact-MCF10_1ugBoost_TMT16_100cell_IT3S_E_1_02Apr21_Pippin_Rep-21-01-08.mod.pep.xml	ERPARTPPR	n[305]ERPART[181]PPR	K	R	9	3	1550.79	1462.77	1462.77	488.598	488.598	1462.77	488.598	-0.0002	0.0253043	12.782	7.138	1	2	1	672	680	351310	6T(79.9663), N-term(304.2072)				ERPART(1.000)PPR	1	1	TRUE	sp|Q86VM9|ZCH18_HUMAN	Q86VM9	ZCH18_HUMAN	ZC3H18	Zinc finger CCCH domain-containing protein 18			TRUE	19312.1	0	944.645	0	0	0	0	0	0
MCF10_1ugBoost_TMT16_100cell_IT3S_E_1_02Apr21_Pippin_Rep-21-01-08.03472.03472.3	interact-MCF10_1ugBoost_TMT16_100cell_IT3S_E_1_02Apr21_Pippin_Rep-21-01-08.mod.pep.xml	LERVPSPDHR	n[305]LERVPS[167]PDHR	K	R	10	3	2631.4	1588.81	1588.8	530.609	530.608	1588.8	530.609	-0.0017	1.5091e-06	25.672	12.386	0.9999	2	1	204	213	624840	6S(79.9663), N-term(304.2072)				LERVPS(1.000)PDHR	1	1	TRUE	sp|Q8NAV1|PR38A_HUMAN	Q8NAV1	PR38A_HUMAN	PRPF38A	Pre-mRNA-splicing factor 38A			TRUE	18949.8	39.1597	1135.62	0	0	0	0	0	20.8391
MCF10_1ugBoost_TMT16_100cell_IT3S_E_1_02Apr21_Pippin_Rep-21-01-08.05793.05793.3	interact-MCF10_1ugBoost_TMT16_100cell_IT3S_E_1_02Apr21_Pippin_Rep-21-01-08.mod.pep.xml	VSSPLSPLSPGIKSPTIPR	n[305]VSSPLSPLSPGIKS[167]PTIPR	K	A	19	3	5229.29	2620.49	2620.48	874.503	874.501	2620.48	874.502	-0.0034	0	50.433	45.2	1	2	1	555	573	113621	13K(304.2072), 14S(79.9663), N-term(304.2072)				VS(0.003)S(0.003)PLS(0.003)PLS(0.004)PGIKS(0.986)PT(0.002)IPR	0.986	1	TRUE	sp|Q9P2B4|CT2NL_HUMAN	Q9P2B4	CT2NL_HUMAN	CTTNBP2NL	CTTNBP2 N-terminal-like protein			TRUE	18687.6	61.1447	1423.35	0	36.7104	0	0	0	0
MCF10_1ugBoost_TMT16_100cell_IT3S_E_1_02Apr21_Pippin_Rep-21-01-08.03336.03336.2	interact-MCF10_1ugBoost_TMT16_100cell_IT3S_E_1_02Apr21_Pippin_Rep-21-01-08.mod.pep.xml	QGSPGSVSK	n[305]QGS[167]PGSVSK	R	Q	9	2	2490.31	1533.81	1533.8	767.91	767.909	1533.8	767.91	-0.0006	3.70497e-06	24.232	17.706	1	2	0	182	190	244817	3S(79.9663), 9K(304.2072), N-term(304.2072)				QGS(0.987)PGS(0.007)VS(0.006)K	0.987	1	TRUE	sp|O00425|IF2B3_HUMAN	O00425	IF2B3_HUMAN	IGF2BP3	Insulin-like growth factor 2 mRNA-binding protein 3			TRUE	19240.7	24.4558	760.918	0	0	0	0	0	0
MCF10_1ugBoost_TMT16_100cell_IT3S_E_1_02Apr21_Pippin_Rep-21-01-08.03476.03476.3	interact-MCF10_1ugBoost_TMT16_100cell_IT3S_E_1_02Apr21_Pippin_Rep-21-01-08.mod.pep.xml	SRSPGSPVGEGTGSPPK	n[305]SRSPGS[167]PVGEGTGSPPK	K	W	17	3	2636.5	2284.17	2284.17	762.398	762.399	2284.17	762.398	0.0031	2e-14	47.682	42.66	1	2	1	353	369	407700	17K(304.2072), 6S(79.9663), N-term(304.2072)				S(0.002)RS(0.002)PGS(0.989)PVGEGT(0.004)GS(0.004)PPK	0.989	1	TRUE	sp|P35611|ADDA_HUMAN	P35611	ADDA_HUMAN	ADD1	Alpha-adducin			TRUE	18866.5	48.8923	1233.67	0	28.781	0	0	0	22.7629
MCF10_1ugBoost_TMT16_100cell_IT3S_E_1_02Apr21_Pippin_Rep-21-01-08.04876.04876.3	interact-MCF10_1ugBoost_TMT16_100cell_IT3S_E_1_02Apr21_Pippin_Rep-21-01-08.mod.pep.xml	SFSTASAITPSVSR	n[305]SFSTAS[167]AITPSVSR	R	T	14	3	4084.4	1793.89	1793.89	598.97	598.97	1793.89	598.97	-0.0002	1.755e-11	36.936	32.249	1	2	0	16	29	3.15613e+06	6S(79.9663), N-term(304.2072)				S(0.001)FS(0.001)T(0.001)AS(0.993)AIT(0.001)PS(0.001)VS(0.001)R	0.993	0.99	TRUE	sp|P13647|K2C5_HUMAN	P13647	K2C5_HUMAN	KRT5	Keratin, type II cytoskeletal 5			TRUE	18814.3	0	1097.46	0	0	0	0	0	44.1104
MCF10_1ugBoost_TMT16_100cell_IT3S_E_1_02Apr21_Pippin_Rep-21-01-08.04592.04592.3	interact-MCF10_1ugBoost_TMT16_100cell_IT3S_E_1_02Apr21_Pippin_Rep-21-01-08.mod.pep.xml	LSSQISAGEEK	n[305]LSSQIS[167]AGEEK	K	W	11	3	3757.72	1835.95	1835.95	612.992	612.991	1835.95	612.991	-0.0002	0.0025022	24.53	16.84	0.9998	2	0	293	303	349239	11K(304.2072), 6S(79.9663), N-term(304.2072)				LS(0.003)S(0.003)QIS(0.994)AGEEK	0.994	0.98	TRUE	sp|Q86UE4|LYRIC_HUMAN	Q86UE4	LYRIC_HUMAN	MTDH	Protein LYRIC			TRUE	18376.8	47.9466	1137.89	40.8298	0	0	0	0	88.2263
MCF10_1ugBoost_TMT16_100cell_IT3S_E_1_02Apr21_Pippin_Rep-21-01-08.03892.03892.4	interact-MCF10_1ugBoost_TMT16_100cell_IT3S_E_1_02Apr21_Pippin_Rep-21-01-08.mod.pep.xml	ESTSSKSPPRK	n[305]ESTSSKS[167]PPRK	K	I	11	4	3031.65	2195.22	2195.21	549.811	549.811	2195.21	549.811	0.0004	0.0064896	12.991	9.509	0.8931	2	2	817	827	398370	11K(304.2072), 6K(304.2072), 7S(79.9663), N-term(304.2072)				ES(0.002)T(0.002)S(0.002)S(0.002)KS(0.992)PPRK	0.992	1	TRUE	sp|P78347|GTF2I_HUMAN	P78347	GTF2I_HUMAN	GTF2I	General transcription factor II-I			TRUE	18767.8	34.3236	1190.77	0	21.4255	0	0	0	0
MCF10_1ugBoost_TMT16_100cell_IT3S_E_1_02Apr21_Pippin_Rep-21-01-08.04768.04768.3	interact-MCF10_1ugBoost_TMT16_100cell_IT3S_E_1_02Apr21_Pippin_Rep-21-01-08.mod.pep.xml	ILSQSTDSLNMR	n[305]ILSQS[167]TDSLNM[147]R	R	N	12	3	3961.99	1763.84	1763.85	588.955	588.956	1763.85	588.956	0.0007	4.31183e-07	28.856	28.62	1	2	0	170	181	538675	11M(15.9949), 5S(79.9663), N-term(304.2072)		ILSQSTDSLNM(1.000)R	1	ILS(0.002)QS(0.993)T(0.003)DS(0.002)LNMR	0.993	0.95	TRUE	sp|Q92974|ARHG2_HUMAN	Q92974	ARHG2_HUMAN	ARHGEF2	Rho guanine nucleotide exchange factor 2			TRUE	18651.7	0	1432.57	0	0	0	0	0	0
MCF10_1ugBoost_TMT16_100cell_IT3S_E_1_02Apr21_Pippin_Rep-21-01-08.04070.04070.3	interact-MCF10_1ugBoost_TMT16_100cell_IT3S_E_1_02Apr21_Pippin_Rep-21-01-08.mod.pep.xml	HYEDGYPGGSDNYGSLSR	n[305]HYEDGYPGGSDNYGS[167]LSR	R	V	18	3	3208.21	2356.99	2356.99	786.671	786.67	2356.99	786.671	-0.0048	2.3496e-10	49.016	44.101	1	2	0	216	233	369393	15S(79.9663), N-term(304.2072)				HY(0.002)EDGY(0.002)PGGS(0.006)DNY(0.002)GS(0.986)LS(0.001)R	0.986	1	TRUE	sp|O60716|CTND1_HUMAN	O60716	CTND1_HUMAN	CTNND1	Catenin delta-1			TRUE	18642.1	0	1107.88	0	0	0	0	0	0
MCF10_1ugBoost_TMT16_100cell_IT3S_E_1_02Apr21_Pippin_Rep-21-01-08.02416.02416.3	interact-MCF10_1ugBoost_TMT16_100cell_IT3S_E_1_02Apr21_Pippin_Rep-21-01-08.mod.pep.xml	RDSASYRDR	n[305]RDS[167]ASYRDR	R	S	9	3	1365.27	1508.71	1508.71	503.909	503.909	1508.71	503.909	0.0006	0.0318015	14.998	11.789	1	2	2	597	605	384343	3S(79.9663), N-term(304.2072)				RDS(0.986)AS(0.007)Y(0.007)RDR	0.986	0.93	TRUE	sp|Q92841|DDX17_HUMAN	Q92841	DDX17_HUMAN	DDX17	Probable ATP-dependent RNA helicase DDX17			TRUE	18836.5	97.6459	1048.32	0	0	0	0	0	0
MCF10_1ugBoost_TMT16_100cell_IT3S_E_1_02Apr21_Pippin_Rep-21-01-08.04012.04012.3	interact-MCF10_1ugBoost_TMT16_100cell_IT3S_E_1_02Apr21_Pippin_Rep-21-01-08.mod.pep.xml	GTENGVNGTLTSNVADSPR	n[305]GTENGVNGTLTSNVADS[167]PR	K	N	19	3	3157.46	2272.07	2272.07	758.363	758.362	2272.07	758.362	-0.0004	0	55.116	42.421	1	2	0	349	367	726984	17S(79.9663), N-term(304.2072)				GT(0.002)ENGVNGT(0.002)LT(0.002)S(0.002)NVADS(0.991)PR	0.991	0.97	TRUE	sp|Q15629|TRAM1_HUMAN	Q15629	TRAM1_HUMAN	TRAM1	Translocating chain-associated membrane protein 1			TRUE	18997.5	0	880.291	0	0	0	0	0	93.254
MCF10_1ugBoost_TMT16_100cell_IT3S_E_1_02Apr21_Pippin_Rep-21-01-08.04304.04304.3	interact-MCF10_1ugBoost_TMT16_100cell_IT3S_E_1_02Apr21_Pippin_Rep-21-01-08.mod.pep.xml	RGSLCATCGLPVTGR	n[305]RGS[167]LCATCGLPVTGR	R	C	15	3	3457.89	1987.97	1987.96	663.662	663.662	1987.97	663.663	-0.0011	1.4e-13	35.54	27.929	1	2	1	401	415	289092	3S(79.9663), 5C(57.0215), 8C(57.0215), N-term(304.2072)				RGS(0.989)LCAT(0.005)CGLPVT(0.005)GR	0.989	1	TRUE	sp|O43294|TGFI1_HUMAN	O43294	TGFI1_HUMAN	TGFB1I1	Transforming growth factor beta-1-induced transcript 1 protein			TRUE	18389.8	44.7912	1346.18	0	44.7861	0	0	0	27.0878
MCF10_1ugBoost_TMT16_100cell_IT3S_E_1_02Apr21_Pippin_Rep-21-01-08.03808.03808.3	interact-MCF10_1ugBoost_TMT16_100cell_IT3S_E_1_02Apr21_Pippin_Rep-21-01-08.mod.pep.xml	DSSDSADGRATPSENLVPSSAR	n[305]DSSDSADGRAT[181]PSENLVPSSAR	R	V	22	3	2951.1	2602.18	2602.18	868.402	868.401	2602.18	868.402	-0.0012	0	61.041	55.398	1	2	1	193	214	291102	11T(79.9663), N-term(304.2072)				DS(0.005)S(0.005)DS(0.005)ADGRAT(0.982)PS(0.001)ENLVPS(0.001)S(0.001)AR	0.982	1	TRUE	sp|Q8N684|CPSF7_HUMAN	Q8N684	CPSF7_HUMAN	CPSF7	Cleavage and polyadenylation specificity factor subunit 7			TRUE	18692.3	0	1199.09	0	27.501	0	0	0	0
MCF10_1ugBoost_TMT16_100cell_IT3S_E_1_02Apr21_Pippin_Rep-21-01-08.03534.03534.3	interact-MCF10_1ugBoost_TMT16_100cell_IT3S_E_1_02Apr21_Pippin_Rep-21-01-08.mod.pep.xml	EDQFNGSPPRPQPR	n[305]EDQFNGS[167]PPRPQPR	K	G	14	3	2688.29	2007.95	2007.95	670.324	670.323	2007.95	670.323	0	2.86e-11	23.485	8.307	0.9999	2	0	167	180	273734	7S(79.9663), N-term(304.2072)				EDQFNGS(1.000)PPRPQPR	1	1	TRUE	sp|Q69YN4|VIR_HUMAN	Q69YN4	VIR_HUMAN	VIRMA	Protein virilizer homolog			TRUE	18439.7	40.5535	1284.44	0	29.6815	0	0	0	33.1895
MCF10_1ugBoost_TMT16_100cell_IT3S_E_1_02Apr21_Pippin_Rep-21-01-08.04496.04496.3	interact-MCF10_1ugBoost_TMT16_100cell_IT3S_E_1_02Apr21_Pippin_Rep-21-01-08.mod.pep.xml	DRTPPLLYR	n[305]DRT[181]PPLLYR	R	D	9	3	3645.79	1513.8	1513.8	505.606	505.606	1513.8	505.606	-0.0017	1.62296e-06	25.442	13.392	1	2	1	566	574	1.139e+06	3T(79.9663), N-term(304.2072)				DRT(0.993)PPLLY(0.007)R	0.993	1	TRUE	sp|Q96T37|RBM15_HUMAN	Q96T37	RBM15_HUMAN	RBM15	RNA-binding protein 15			TRUE	18232.9	21.6808	1225.53	0	33.835	0	0	0	45.0634
MCF10_1ugBoost_TMT16_100cell_IT3S_E_1_02Apr21_Pippin_Rep-21-01-08.04612.04612.3	interact-MCF10_1ugBoost_TMT16_100cell_IT3S_E_1_02Apr21_Pippin_Rep-21-01-08.mod.pep.xml	AELGMGDSTSQSPPIK	n[305]AELGM[147]GDSTSQS[167]PPIK	R	R	16	3	3778.02	2321.15	2321.15	774.723	774.723	2321.15	774.723	0.0007	4.2363e-10	37.969	31.111	1	2	0	256	271	264642	12S(79.9663), 16K(304.2072), 5M(15.9949), N-term(304.2072)		AELGM(1.000)GDSTSQSPPIK	1	AELGMGDS(0.002)T(0.002)S(0.002)QS(0.993)PPIK	0.993	0.97	TRUE	sp|Q9NR19|ACSA_HUMAN	Q9NR19	ACSA_HUMAN	ACSS2	Acetyl-coenzyme A synthetase, cytoplasmic			TRUE	18117.1	42.8647	1530.19	0	0	0	0	0	26.5382
MCF10_1ugBoost_TMT16_100cell_IT3S_E_1_02Apr21_Pippin_Rep-21-01-08.03234.03234.3	interact-MCF10_1ugBoost_TMT16_100cell_IT3S_E_1_02Apr21_Pippin_Rep-21-01-08.mod.pep.xml	YHGHSMSDPGVSYR	n[305]YHGHS[167]M[147]SDPGVSYR	R	T	14	3	2384.44	1991.85	1991.85	664.958	664.958	1991.85	664.958	0.0002	1.8218e-10	38.577	31.569	1	2	0	289	302	376126	5S(79.9663), 6M(15.9949), N-term(304.2072)		YHGHSM(1.000)SDPGVSYR	1	Y(0.002)HGHS(0.952)MS(0.041)DPGVS(0.003)Y(0.003)R	0.952	0.71	FALSE	sp|P08559|ODPA_HUMAN	P08559	ODPA_HUMAN	PDHA1	Pyruvate dehydrogenase E1 component subunit alpha, somatic form, mitochondrial	PDHA2	sp|P29803|ODPAT_HUMAN	TRUE	18662.1	35.6829	974.025	0	0	0	0	0	0
MCF10_1ugBoost_TMT16_100cell_IT3S_E_1_02Apr21_Pippin_Rep-21-01-08.02330.02330.3	interact-MCF10_1ugBoost_TMT16_100cell_IT3S_E_1_02Apr21_Pippin_Rep-21-01-08.mod.pep.xml	GTSPSSSSRPQR	n[305]GTS[167]PSSSSRPQR	K	V	12	3	1231.91	1629.78	1629.78	544.267	544.268	1629.78	544.267	0.0029	1.88028e-09	25.574	23.614	1	2	0	765	776	458280	3S(79.9663), N-term(304.2072)				GT(0.018)S(0.975)PS(0.002)S(0.002)S(0.002)S(0.002)RPQR	0.975	1	TRUE	sp|Q8N1F7|NUP93_HUMAN	Q8N1F7	NUP93_HUMAN	NUP93	Nuclear pore complex protein Nup93			TRUE	18730	46.047	975.887	0	0	0	0	0	19.2461
MCF10_1ugBoost_TMT16_100cell_IT3S_E_1_02Apr21_Pippin_Rep-21-01-08.02590.02590.3	interact-MCF10_1ugBoost_TMT16_100cell_IT3S_E_1_02Apr21_Pippin_Rep-21-01-08.mod.pep.xml	SRTPPSAPSQSR	n[305]SRT[181]PPSAPSQSR	R	M	12	3	1617.2	1653.82	1653.82	552.279	552.28	1653.82	552.279	0.0019	1.77207e-07	25.017	24.025	1	2	1	2407	2418	2.10019e+06	3T(79.9663), N-term(304.2072)				S(0.002)RT(0.993)PPS(0.002)APS(0.002)QS(0.002)R	0.993	0.99	TRUE	sp|Q9UQ35|SRRM2_HUMAN	Q9UQ35	SRRM2_HUMAN	SRRM2	Serine/arginine repetitive matrix protein 2			TRUE	18616.7	0	1118.19	0	0	0	0	0	0
MCF10_1ugBoost_TMT16_100cell_IT3S_E_1_02Apr21_Pippin_Rep-21-01-08.04366.04366.2	interact-MCF10_1ugBoost_TMT16_100cell_IT3S_E_1_02Apr21_Pippin_Rep-21-01-08.mod.pep.xml	IVDSPEK	n[305]IVDS[167]PEK	K	L	7	2	3523.67	1474.79	1474.79	738.404	738.405	1474.79	738.404	0.0017	0.00102491	18.721	11.749	0.9793	2	0	244	250	384499	4S(79.9663), 7K(304.2072), N-term(304.2072)				IVDS(1.000)PEK	1	1	TRUE	sp|Q9BZD4|NUF2_HUMAN	Q9BZD4	NUF2_HUMAN	NUF2	Kinetochore protein Nuf2			TRUE	18726.9	51.2158	719.09	0	0	0	0	0	22.5807
MCF10_1ugBoost_TMT16_100cell_IT3S_E_1_02Apr21_Pippin_Rep-21-01-08.03550.03550.3	interact-MCF10_1ugBoost_TMT16_100cell_IT3S_E_1_02Apr21_Pippin_Rep-21-01-08.mod.pep.xml	QSMDMSPIK	n[305]QSM[147]DM[147]S[167]PIK	K	I	9	3	2701.59	1755.84	1755.84	586.288	586.288	1755.84	586.288	-0.0026	0.000151664	22.147	13.182	0.9999	2	0	455	463	338582	3M(15.9949), 5M(15.9949), 6S(79.9663), 9K(304.2072), N-term(304.2072)		QSM(1.000)DM(1.000)SPIK	1	QS(0.007)MDMS(0.993)PIK	0.993	1	TRUE	sp|Q14562|DHX8_HUMAN	Q14562	DHX8_HUMAN	DHX8	ATP-dependent RNA helicase DHX8			TRUE	18417	0	1006.77	0	0	0	0	0	21.3334
MCF10_1ugBoost_TMT16_100cell_IT3S_E_1_02Apr21_Pippin_Rep-21-01-08.04546.04546.3	interact-MCF10_1ugBoost_TMT16_100cell_IT3S_E_1_02Apr21_Pippin_Rep-21-01-08.mod.pep.xml	SYTSDLQK	n[305]S[167]YTSDLQK	K	K	8	3	3704.82	1628.83	1628.83	543.951	543.951	1628.83	543.951	0.0013	0.00401208	20.004	18.335	0.9904	2	0	751	758	362123	1S(79.9663), 8K(304.2072), N-term(304.2072)				S(0.974)Y(0.014)T(0.010)S(0.003)DLQK	0.974	1	TRUE	sp|Q8WWI1|LMO7_HUMAN	Q8WWI1	LMO7_HUMAN	LMO7	LIM domain only protein 7			TRUE	18452.8	0	1006.86	0	37.3909	0	0	0	0
MCF10_1ugBoost_TMT16_100cell_IT3S_E_1_02Apr21_Pippin_Rep-21-01-08.05038.05038.4	interact-MCF10_1ugBoost_TMT16_100cell_IT3S_E_1_02Apr21_Pippin_Rep-21-01-08.mod.pep.xml	TGTCRISMSEVDLNVAAPK	n[305]TGTCRIS[167]M[147]SEVDLNVAAPK	K	V	19	4	4268.39	2752.38	2752.38	689.103	689.102	2752.38	689.102	0.0017	0	51.477	45.851	1	2	1	564	582	259898	19K(304.2072), 4C(57.0215), 7S(79.9663), 8M(15.9949), N-term(304.2072)		TGTCRISM(1.000)SEVDLNVAAPK	1	T(0.005)GT(0.006)CRIS(0.986)MS(0.003)EVDLNVAAPK	0.986	0.98	TRUE	sp|Q09666|AHNK_HUMAN	Q09666	AHNK_HUMAN	AHNAK	Neuroblast differentiation-associated protein AHNAK			TRUE	18231.3	26.3719	1246.54	0	0	0	0	0	0
MCF10_1ugBoost_TMT16_100cell_IT3S_E_1_02Apr21_Pippin_Rep-21-01-08.05879.05879.3	interact-MCF10_1ugBoost_TMT16_100cell_IT3S_E_1_02Apr21_Pippin_Rep-21-01-08.mod.pep.xml	STAALEEDAQILK	n[305]S[167]TAALEEDAQILK	K	V	13	3	5345.53	2076.1	2076.1	693.041	693.041	2076.1	693.041	0.0009	3.215e-11	37.41	34.987	1	2	0	703	715	264119	13K(304.2072), 1S(79.9663), N-term(304.2072)				S(0.980)T(0.020)AALEEDAQILK	0.98	1	FALSE	sp|Q14155|ARHG7_HUMAN	Q14155	ARHG7_HUMAN	ARHGEF7	Rho guanine nucleotide exchange factor 7	ARHGEF6	sp|Q15052|ARHG6_HUMAN	TRUE	17962.3	31.9245	1363.64	0	51.2996	0	0	0	0
MCF10_1ugBoost_TMT16_100cell_IT3S_E_1_02Apr21_Pippin_Rep-21-01-08.05248.05248.3	interact-MCF10_1ugBoost_TMT16_100cell_IT3S_E_1_02Apr21_Pippin_Rep-21-01-08.mod.pep.xml	ANSPSLFGTEGKPK	n[305]ANS[167]PSLFGTEGKPK	R	M	14	3	4512.54	2424.32	2424.32	809.114	809.114	2424.32	809.115	-0.0026	3.51e-12	35.462	30.509	1	2	0	585	598	943196	12K(304.2072), 14K(304.2072), 3S(79.9663), N-term(304.2072)				ANS(0.988)PS(0.007)LFGT(0.005)EGKPK	0.988	1	TRUE	sp|Q96B97|SH3K1_HUMAN	Q96B97	SH3K1_HUMAN	SH3KBP1	SH3 domain-containing kinase-binding protein 1			TRUE	18526.5	0	912.034	0	0	0	0	0	0
MCF10_1ugBoost_TMT16_100cell_IT3S_E_1_02Apr21_Pippin_Rep-21-01-08.04590.04590.2	interact-MCF10_1ugBoost_TMT16_100cell_IT3S_E_1_02Apr21_Pippin_Rep-21-01-08.mod.pep.xml	CSGPGLSPGMVR	n[305]C[160]SGPGLS[167]PGMVR	K	A	12	2	3754.8	1600.74	1600.74	801.379	801.377	1600.74	801.379	-0.003	0	39.424	25.866	1	2	0	1453	1464	249626	1C(57.0215), 7S(79.9663), N-term(304.2072)				CS(0.011)GPGLS(0.989)PGMVR	0.989	1	TRUE	sp|P21333|FLNA_HUMAN	P21333	FLNA_HUMAN	FLNA	Filamin-A			TRUE	18414.8	35.0139	796.774	0	0	0	0	0	19.2549
MCF10_1ugBoost_TMT16_100cell_IT3S_E_1_02Apr21_Pippin_Rep-21-01-08.05218.05218.3	interact-MCF10_1ugBoost_TMT16_100cell_IT3S_E_1_02Apr21_Pippin_Rep-21-01-08.mod.pep.xml	ELSPAALEK	n[305]ELS[167]PAALEK	K	R	9	3	4485.37	1644.9	1644.9	549.307	549.307	1644.9	549.307	-0.0004	1.02078e-05	26.13	15.118	1	2	0	136	144	299641	3S(79.9663), 9K(304.2072), N-term(304.2072)				ELS(1.000)PAALEK	1	0.94	TRUE	sp|O75683|SURF6_HUMAN	O75683	SURF6_HUMAN	SURF6	Surfeit locus protein 6			TRUE	17767.6	0	1250.18	0	18.2206	0	0	0	49.1463
MCF10_1ugBoost_TMT16_100cell_IT3S_E_1_02Apr21_Pippin_Rep-21-01-08.03632.03632.3	interact-MCF10_1ugBoost_TMT16_100cell_IT3S_E_1_02Apr21_Pippin_Rep-21-01-08.mod.pep.xml	GEQVSQNGLPAEQGSPR	n[305]GEQVSQNGLPAEQGS[167]PR	K	M	17	3	2783.62	2137.01	2137.01	713.345	713.344	2137.01	713.345	-0.0029	0	44.652	26.271	1	2	0	2124	2140	933050	15S(79.9663), N-term(304.2072)				GEQVS(0.009)QNGLPAEQGS(0.991)PR	0.991	1	TRUE	sp|Q01082|SPTB2_HUMAN	Q01082	SPTB2_HUMAN	SPTBN1	Spectrin beta chain, non-erythrocytic 1			TRUE	17746.4	0	1427.35	0	0	0	0	0	0
MCF10_1ugBoost_TMT16_100cell_IT3S_E_1_02Apr21_Pippin_Rep-21-01-08.04662.04662.4	interact-MCF10_1ugBoost_TMT16_100cell_IT3S_E_1_02Apr21_Pippin_Rep-21-01-08.mod.pep.xml	KGDRSPEPGQTWTR	n[305]KGDRS[167]PEPGQTWTR	R	E	14	4	3835.81	2302.17	2302.17	576.55	576.55	2302.17	576.55	-0.0009	1.9545e-10	25.767	11.724	1	2	2	89	102	579097	1K(304.2072), 5S(79.9663), N-term(304.2072)				KGDRS(0.992)PEPGQT(0.004)WT(0.004)R	0.992	1	TRUE	sp|Q09666|AHNK_HUMAN	Q09666	AHNK_HUMAN	AHNAK	Neuroblast differentiation-associated protein AHNAK			TRUE	18302.1	31.6504	793.403	0	0	0	0	23.1335	27.2346
MCF10_1ugBoost_TMT16_100cell_IT3S_E_1_02Apr21_Pippin_Rep-21-01-08.04334.04334.3	interact-MCF10_1ugBoost_TMT16_100cell_IT3S_E_1_02Apr21_Pippin_Rep-21-01-08.mod.pep.xml	SSTPLPTISSSAENTR	n[305]SST[181]PLPTISSSAENTR	R	Q	16	3	3490.13	2030.98	2030.98	678.002	678.002	2030.98	678.002	-0.0015	0	37.789	35.737	1	2	0	158	173	3.03998e+06	3T(79.9663), N-term(304.2072)				S(0.001)S(0.001)T(0.992)PLPT(0.001)IS(0.001)S(0.001)S(0.001)AENT(0.001)R	0.992	0.98	FALSE	sp|P42167|LAP2B_HUMAN	P42167	LAP2B_HUMAN	TMPO	Lamina-associated polypeptide 2, isoforms beta/gamma		sp|P42166|LAP2A_HUMAN	TRUE	17430.8	0	1347.44	0	0	0	0	0	173.305
MCF10_1ugBoost_TMT16_100cell_IT3S_E_1_02Apr21_Pippin_Rep-21-01-08.03050.03050.2	interact-MCF10_1ugBoost_TMT16_100cell_IT3S_E_1_02Apr21_Pippin_Rep-21-01-08.mod.pep.xml	ATSSSSGSLSATGR	n[305]ATSS[167]SSGSLSATGR	R	L	14	2	2167.32	1651.77	1651.77	826.894	826.894	1651.77	826.894	-0.0003	6.01e-12	35.908	34.13	1	2	0	417	430	221236	4S(79.9663), N-term(304.2072)				AT(0.010)S(0.180)S(0.799)S(0.002)S(0.002)GS(0.003)LS(0.002)AT(0.002)GR	0.799	1	TRUE	sp|Q03252|LMNB2_HUMAN	Q03252	LMNB2_HUMAN	LMNB2	Lamin-B2			TRUE	18469.6	0	554.821	0	0	0	0	0	25.0674
MCF10_1ugBoost_TMT16_100cell_IT3S_E_1_02Apr21_Pippin_Rep-21-01-08.05663.05663.3	interact-MCF10_1ugBoost_TMT16_100cell_IT3S_E_1_02Apr21_Pippin_Rep-21-01-08.mod.pep.xml	GSPHYFSPFRPY	n[305]GS[167]PHYFSPFRPY	R	-	12	3	5063.17	1837.85	1837.85	613.625	613.624	1837.85	613.624	-0.002	1.34206e-08	30.281	25.45	1	2	0	210	221	389646	2S(79.9663), N-term(304.2072)				GS(0.980)PHY(0.009)FS(0.005)PFRPY(0.005)	0.98	0.97	TRUE	sp|Q13242|SRSF9_HUMAN	Q13242	SRSF9_HUMAN	SRSF9	Serine/arginine-rich splicing factor 9			TRUE	17775.2	34.367	1286.16	0	37.1632	0	0	0	0
MCF10_1ugBoost_TMT16_100cell_IT3S_E_1_02Apr21_Pippin_Rep-21-01-08.03588.03588.2	interact-MCF10_1ugBoost_TMT16_100cell_IT3S_E_1_02Apr21_Pippin_Rep-21-01-08.mod.pep.xml	GTYVPSSPTR	n[305]GTYVPSS[167]PTR	K	L	10	2	2738.45	1447.7	1447.7	724.857	724.857	1447.7	724.859	-0.0041	9.69728e-07	26.111	24.209	1	2	0	407	416	328157	7S(79.9663), N-term(304.2072)				GT(0.002)Y(0.002)VPS(0.003)S(0.991)PT(0.002)R	0.991	1	TRUE	sp|Q9Y4P8|WIPI2_HUMAN	Q9Y4P8	WIPI2_HUMAN	WIPI2	WD repeat domain phosphoinositide-interacting protein 2			TRUE	17835.7	18.1195	758.751	0	0	0	0	0	25.8712
MCF10_1ugBoost_TMT16_100cell_IT3S_E_1_02Apr21_Pippin_Rep-21-01-08.02610.02610.2	interact-MCF10_1ugBoost_TMT16_100cell_IT3S_E_1_02Apr21_Pippin_Rep-21-01-08.mod.pep.xml	SAPGTSPR	n[305]SAPGTS[167]PR	R	T	8	2	1639.95	1155.56	1155.56	578.788	578.788	1155.56	578.788	0.0003	5.8173e-06	23.688	19.768	1	2	0	310	317	520211	6S(79.9663), N-term(304.2072)				S(0.003)APGT(0.004)S(0.993)PR	0.993	1	TRUE	sp|Q03111|ENL_HUMAN	Q03111	ENL_HUMAN	MLLT1	Protein ENL			TRUE	18302.1	26.6715	536.762	0	0	0	0	0	45.2383
MCF10_1ugBoost_TMT16_100cell_IT3S_E_1_02Apr21_Pippin_Rep-21-01-08.04050.04050.3	interact-MCF10_1ugBoost_TMT16_100cell_IT3S_E_1_02Apr21_Pippin_Rep-21-01-08.mod.pep.xml	EVDATSPAPSTSSTVK	n[305]EVDATS[167]PAPSTSSTVK	K	T	16	3	3189.81	2264.14	2264.14	755.722	755.722	2264.14	755.722	0.0002	1.3e-13	40.133	37.815	1	2	0	101	116	980945	16K(304.2072), 6S(79.9663), N-term(304.2072)				EVDAT(0.001)S(0.993)PAPS(0.001)T(0.001)S(0.001)S(0.001)T(0.001)VK	0.993	0.93	TRUE	sp|Q16666|IF16_HUMAN	Q16666	IF16_HUMAN	IFI16	Gamma-interferon-inducible protein 16			TRUE	18125.2	0	859.298	0	0	0	0	0	47.1845
MCF10_1ugBoost_TMT16_100cell_IT3S_E_1_02Apr21_Pippin_Rep-21-01-08.03850.03850.3	interact-MCF10_1ugBoost_TMT16_100cell_IT3S_E_1_02Apr21_Pippin_Rep-21-01-08.mod.pep.xml	VTRSQEELREDK	n[305]VTRS[167]QEELREDK	R	A	12	3	2990.78	2177.13	2177.13	726.718	726.718	2177.13	726.718	-0.0026	0.000118729	19.341	17.511	0.989	2	2	1272	1283	314285	12K(304.2072), 4S(79.9663), N-term(304.2072)				VT(0.009)RS(0.991)QEELREDK	0.991	1	TRUE	sp|P55196|AFAD_HUMAN	P55196	AFAD_HUMAN	AFDN	Afadin			TRUE	17674.5	0	973.208	0	0	0	0	26.0619	0
MCF10_1ugBoost_TMT16_100cell_IT3S_E_1_02Apr21_Pippin_Rep-21-01-08.03356.03356.3	interact-MCF10_1ugBoost_TMT16_100cell_IT3S_E_1_02Apr21_Pippin_Rep-21-01-08.mod.pep.xml	SGAQASSTPLSPTR	n[305]SGAQASSTPLS[167]PTR	R	I	14	3	2508.15	1742.85	1742.85	581.958	581.957	1742.85	581.958	-0.0018	4.3e-13	37.718	33.016	1	2	0	12	25	2.4884e+06	11S(79.9663), N-term(304.2072)				S(0.001)GAQAS(0.002)S(0.002)T(0.002)PLS(0.992)PT(0.001)R	0.992	1	TRUE	sp|P02545|LMNA_HUMAN	P02545	LMNA_HUMAN	LMNA	Prelamin-A/C			TRUE	17949.4	0	939.007	0	0	0	0	0	0
MCF10_1ugBoost_TMT16_100cell_IT3S_E_1_02Apr21_Pippin_Rep-21-01-08.05791.05791.2	interact-MCF10_1ugBoost_TMT16_100cell_IT3S_E_1_02Apr21_Pippin_Rep-21-01-08.mod.pep.xml	SFSLDPLMER	n[305]SFS[167]LDPLM[147]ER	R	R	10	2	5226.1	1593.74	1593.74	797.88	797.878	1593.74	797.879	-0.0017	1.77688e-09	26.575	20.458	1	2	0	118	127	167398	3S(79.9663), 8M(15.9949), N-term(304.2072)		SFSLDPLM(1.000)ER	1	S(0.007)FS(0.993)LDPLMER	0.993	1	TRUE	sp|Q63HR2|TNS2_HUMAN	Q63HR2	TNS2_HUMAN	TNS2	Tensin-2			TRUE	17977.2	23.4584	757.65	0	0	0	0	0	0
MCF10_1ugBoost_TMT16_100cell_IT3S_E_1_02Apr21_Pippin_Rep-21-01-08.05098.05098.3	interact-MCF10_1ugBoost_TMT16_100cell_IT3S_E_1_02Apr21_Pippin_Rep-21-01-08.mod.pep.xml	SRSFTLDDESLK	n[305]SRS[167]FTLDDESLK	R	Y	12	3	4341.58	2085.07	2085.07	696.03	696.031	2085.06	696.029	0.0068	6.876e-11	30.917	28.857	1	2	1	41	52	764617	12K(304.2072), 3S(79.9663), N-term(304.2072)				S(0.003)RS(0.914)FT(0.077)LDDES(0.006)LK	0.914	0.97	TRUE	sp|Q86WR7|PRSR2_HUMAN	Q86WR7	PRSR2_HUMAN	PROSER2	Proline and serine-rich protein 2			TRUE	16842.2	25.8798	1536.22	0	22.1017	0	0	0	20.5619
MCF10_1ugBoost_TMT16_100cell_IT3S_E_1_02Apr21_Pippin_Rep-21-01-08.04296.04296.3	interact-MCF10_1ugBoost_TMT16_100cell_IT3S_E_1_02Apr21_Pippin_Rep-21-01-08.mod.pep.xml	SQSSSNCSNPISVPLRR	n[305]S[167]QSSSNCSNPISVPLRR	K	H	17	3	3449.47	2272.1	2272.09	758.373	758.371	2272.1	758.372	-0.0031	2.4e-13	45.094	41.733	1	2	1	270	286	276995	1S(79.9663), 7C(57.0215), N-term(304.2072)				S(0.984)QS(0.003)S(0.003)S(0.003)NCS(0.004)NPIS(0.002)VPLRR	0.984	1	TRUE	sp|P35568|IRS1_HUMAN	P35568	IRS1_HUMAN	IRS1	Insulin receptor substrate 1			TRUE	17120.2	36.8866	1205.56	0	0	0	0	0	92.8467
MCF10_1ugBoost_TMT16_100cell_IT3S_E_1_02Apr21_Pippin_Rep-21-01-08.03594.03594.2	interact-MCF10_1ugBoost_TMT16_100cell_IT3S_E_1_02Apr21_Pippin_Rep-21-01-08.mod.pep.xml	TRSLSSLR	n[305]TRS[167]LSSLR	R	E	8	2	2745.48	1302.7	1302.7	652.356	652.357	1302.7	652.356	0.0009	0.0140009	18.745	16.342	0.9994	2	1	1976	1983	710054	3S(79.9663), N-term(304.2072)				T(0.002)RS(0.992)LS(0.003)S(0.003)LR	0.992	0.9	TRUE	sp|O94915|FRYL_HUMAN	O94915	FRYL_HUMAN	FRYL	Protein furry homolog-like			TRUE	17530	0	758.301	0	27.6063	0	0	0	0
MCF10_1ugBoost_TMT16_100cell_IT3S_E_1_02Apr21_Pippin_Rep-21-01-08.05423.05423.4	interact-MCF10_1ugBoost_TMT16_100cell_IT3S_E_1_02Apr21_Pippin_Rep-21-01-08.mod.pep.xml	KVDSLKK	n[305]KVDS[167]LKK	K	A	7	4	4735.9	2113.3	2113.3	529.333	529.333	2113.3	529.333	0.0009	0.627189	10.928	8.422	0.991	2	2	238	244	221448	1K(304.2072), 4S(79.9663), 6K(304.2072), 7K(304.2072), N-term(304.2072)				KVDS(1.000)LKK	1	0.82	TRUE	sp|O95810|CAVN2_HUMAN	O95810	CAVN2_HUMAN	CAVIN2	Caveolae-associated protein 2			TRUE	17279.5	16.5963	1007.13	0	0	0	0	0	17.2978
MCF10_1ugBoost_TMT16_100cell_IT3S_E_1_02Apr21_Pippin_Rep-21-01-08.04980.04980.2	interact-MCF10_1ugBoost_TMT16_100cell_IT3S_E_1_02Apr21_Pippin_Rep-21-01-08.mod.pep.xml	SASITNLSLDR	n[305]SAS[167]ITNLSLDR	R	S	11	2	4202.45	1559.79	1559.79	780.901	780.901	1559.79	780.901	-0.0007	3.53843e-09	28.134	25.224	1	2	0	305	315	334528	3S(79.9663), N-term(304.2072)				S(0.006)AS(0.985)IT(0.004)NLS(0.004)LDR	0.985	1	TRUE	sp|Q9Y2I7|FYV1_HUMAN	Q9Y2I7	FYV1_HUMAN	PIKFYVE	1-phosphatidylinositol 3-phosphate 5-kinase			TRUE	17561	27.5361	642.506	0	0	0	0	0	34.7084
MCF10_1ugBoost_TMT16_100cell_IT3S_E_1_02Apr21_Pippin_Rep-21-01-08.04952.04952.3	interact-MCF10_1ugBoost_TMT16_100cell_IT3S_E_1_02Apr21_Pippin_Rep-21-01-08.mod.pep.xml	VATLNSEEESDPPTYK	n[305]VATLNS[167]EEESDPPTYK	K	D	16	3	4173.95	2467.2	2467.2	823.409	823.408	2467.2	823.408	-0.0002	1.89e-12	36.881	29.752	1	2	0	26	41	233530	16K(304.2072), 6S(79.9663), N-term(304.2072)				VAT(0.002)LNS(0.990)EEES(0.005)DPPT(0.002)Y(0.002)K	0.99	0.98	TRUE	sp|Q00341|VIGLN_HUMAN	Q00341	VIGLN_HUMAN	HDLBP	Vigilin			TRUE	16920.3	51.4416	1205.96	0	0	0	0	0	0
MCF10_1ugBoost_TMT16_100cell_IT3S_E_1_02Apr21_Pippin_Rep-21-01-08.03068.03068.3	interact-MCF10_1ugBoost_TMT16_100cell_IT3S_E_1_02Apr21_Pippin_Rep-21-01-08.mod.pep.xml	NSDGGSDPETQK	n[305]NSDGGS[167]DPETQK	K	E	12	3	2190.53	1921.89	1921.89	641.638	641.637	1921.89	641.638	-0.0022	2.31678e-07	28.715	21.441	1	2	0	257	268	291070	12K(304.2072), 6S(79.9663), N-term(304.2072)				NS(0.003)DGGS(0.993)DPET(0.004)QK	0.993	1	TRUE	sp|O75554|WBP4_HUMAN	O75554	WBP4_HUMAN	WBP4	WW domain-binding protein 4			TRUE	16252.5	32.9386	858.602	0	139.997	72.1725	0	150.162	149.367
MCF10_1ugBoost_TMT16_100cell_IT3S_E_1_02Apr21_Pippin_Rep-21-01-08.03338.03338.3	interact-MCF10_1ugBoost_TMT16_100cell_IT3S_E_1_02Apr21_Pippin_Rep-21-01-08.mod.pep.xml	HSLSGSSPGMK	n[305]HSLSGSS[167]PGM[147]K	R	D	11	3	2493.35	1790.89	1790.89	597.971	597.971	1790.89	597.97	0.003	2.66138e-05	21.725	19.838	1	2	0	1457	1467	310264	10M(15.9949), 11K(304.2072), 7S(79.9663), N-term(304.2072)		HSLSGSSPGM(1.000)K	1	HS(0.002)LS(0.002)GS(0.002)S(0.993)PGMK	0.993	0.97	TRUE	sp|Q9UQ35|SRRM2_HUMAN	Q9UQ35	SRRM2_HUMAN	SRRM2	Serine/arginine repetitive matrix protein 2			TRUE	16303.5	29.8282	1645.97	0	32.4519	0	0	0	37.8607
MCF10_1ugBoost_TMT16_100cell_IT3S_E_1_02Apr21_Pippin_Rep-21-01-08.05246.05246.3	interact-MCF10_1ugBoost_TMT16_100cell_IT3S_E_1_02Apr21_Pippin_Rep-21-01-08.mod.pep.xml	GRRSPILLPK	n[305]GRRS[167]PILLPK	R	G	10	3	4509.2	1824.1	1824.1	609.04	609.041	1824.1	609.04	0.0003	0.00325232	15.419	9.089	0.9873	2	2	579	588	751765	10K(304.2072), 4S(79.9663), N-term(304.2072)				GRRS(1.000)PILLPK	1	1	TRUE	sp|Q8TD16|BICD2_HUMAN	Q8TD16	BICD2_HUMAN	BICD2	Protein bicaudal D homolog 2			TRUE	16995.3	19.2793	949.798	0	0	0	0	0	0
MCF10_1ugBoost_TMT16_100cell_IT3S_E_1_02Apr21_Pippin_Rep-21-01-08.02974.02974.3	interact-MCF10_1ugBoost_TMT16_100cell_IT3S_E_1_02Apr21_Pippin_Rep-21-01-08.mod.pep.xml	MTSERAPSPSSR	n[305]MTSERAPS[167]PSSR	R	M	12	3	2087.33	1688.79	1688.79	563.937	563.936	1688.79	563.937	-0.0018	5.4636e-10	28.25	23.659	1	2	1	2419	2430	397089	8S(79.9663), N-term(304.2072)				MT(0.339)S(0.003)ERAPS(0.650)PS(0.004)S(0.004)R	0.65	1	TRUE	sp|Q9UQ35|SRRM2_HUMAN	Q9UQ35	SRRM2_HUMAN	SRRM2	Serine/arginine repetitive matrix protein 2			TRUE	16829.4	41.8934	1087.96	0	0	0	0	0	0
MCF10_1ugBoost_TMT16_100cell_IT3S_E_1_02Apr21_Pippin_Rep-21-01-08.04630.04630.3	interact-MCF10_1ugBoost_TMT16_100cell_IT3S_E_1_02Apr21_Pippin_Rep-21-01-08.mod.pep.xml	RLSIIGPTSR	n[305]RLS[167]IIGPTSR	K	D	10	3	3795.28	1482.82	1482.82	495.282	495.282	1482.82	495.282	-0.0013	6.103e-05	18.53	8.748	0.9988	2	1	151	160	400230	3S(79.9663), N-term(304.2072)				RLS(0.991)IIGPT(0.004)S(0.004)R	0.991	1	TRUE	sp|Q9Y2U5|M3K2_HUMAN	Q9Y2U5	M3K2_HUMAN	MAP3K2	Mitogen-activated protein kinase kinase kinase 2			TRUE	16887.2	18.2626	936.972	0	0	0	19.2236	0	23.7165
MCF10_1ugBoost_TMT16_100cell_IT3S_E_1_02Apr21_Pippin_Rep-21-01-08.05439.05439.3	interact-MCF10_1ugBoost_TMT16_100cell_IT3S_E_1_02Apr21_Pippin_Rep-21-01-08.mod.pep.xml	ASLGSLEGEAEAEASSPK	n[305]ASLGSLEGEAEAEASS[167]PK	K	G	18	3	4757.14	2420.2	2420.2	807.739	807.739	2420.2	807.74	-0.0012	0	52.261	49.857	1	2	0	5748	5765	493974	16S(79.9663), 18K(304.2072), N-term(304.2072)				AS(0.002)LGS(0.002)LEGEAEAEAS(0.004)S(0.991)PK	0.991	1	TRUE	sp|Q09666|AHNK_HUMAN	Q09666	AHNK_HUMAN	AHNAK	Neuroblast differentiation-associated protein AHNAK			TRUE	15908.5	41.0293	1324.91	0	41.8623	0	0	0	49.9657
MCF10_1ugBoost_TMT16_100cell_IT3S_E_1_02Apr21_Pippin_Rep-21-01-08.03020.03020.3	interact-MCF10_1ugBoost_TMT16_100cell_IT3S_E_1_02Apr21_Pippin_Rep-21-01-08.mod.pep.xml	RNSTTFPSR	n[305]RNS[167]TTFPSR	R	H	9	3	2132.6	1448.71	1448.71	483.91	483.911	1448.71	483.911	0.0007	0.0607137	16.877	14.853	0.9939	2	1	60	68	238654	3S(79.9663), N-term(304.2072)				RNS(0.989)T(0.004)T(0.004)FPS(0.003)R	0.989	1	TRUE	sp|Q96E09|PBIR1_HUMAN	Q96E09	PBIR1_HUMAN	PABIR1	PPP2R1A-PPP2R2A-interacting phosphatase regulator 1			TRUE	16636.8	21.9084	867.745	0	0	0	0	24.8648	30.2488
[truncated: 417 more rows]
[truncated: 8 more columns]

## Sheet: (b) ID in Exp B
Spectrum	Spectrum File	Peptide	Modified Peptide	Prev AA	Next AA	Peptide Length	Charge	Retention	Observed Mass	Calibrated Observed Mass	Observed M/Z	Calibrated Observed M/Z	Calculated Peptide Mass	Calculated M/Z	Delta Mass	Expectation	Hyperscore	Nextscore	PeptideProphet Probability	Number of Enzymatic Termini	Number of Missed Cleavages	Protein Start	Protein End	Intensity	Assigned Modifications	Observed Modifications	M:15.9949	M:15.9949 Best Localization	STY:79.9663	STY:79.9663 Best Localization	Purity	Is Unique	Protein	Protein ID	Entry Name	Gene	Protein Description	Mapped Genes	Mapped Proteins	Quan Usage	sample-01	sample-02	sample-03	sample-04	sample-05	sample-06	sample-07	sample-08	sample-09
[truncated: 961 more rows]
[truncated: 8 more columns]

[truncated: 3 more sheets: (c) Quantitation result, (d) KEGG pathway, (e) Rectome pathway]
