# Supplementary material for: A streamlined tandem tip-based workflow for sensitive nanoscale phosphoproteomics
Source: Commun Biol. 2023 Jan 18;6:70. doi: 10.1038/s42003-022-04400-x (PMC9849344; doi:10.1038/s42003-022-04400-x)
Supplement: Supplementary file 5 — Supplementary Data 3 [file 42003_2022_4400_MOESM5_ESM.xlsx]

## Sheet: Description
Supplementary Data 3. Pathway enrichment analysis of significantly changed phosphopeptides. (a) Identification results. (b) Quantitation results. (c) Pathways enriched in red pulp. (d) Pathways enriched in white pulp.

## Sheet: (a) phospho ID
Spectrum	Spectrum File	Peptide	Modified Peptide	Prev AA	Next AA	Peptide Length	Charge	Retention	Observed Mass	Calibrated Observed Mass	Observed M/Z	Calibrated Observed M/Z	Calculated Peptide Mass	Calculated M/Z	Delta Mass	Expectation	Hyperscore	Nextscore	PeptideProphet Probability	Number of Enzymatic Termini	Number of Missed Cleavages	Protein Start	Protein End	Intensity	Assigned Modifications	Observed Modifications	M:15.9949	M:15.9949 Best Localization	STY:79.9663	STY:79.9663 Best Localization	Purity	Is Unique	Protein	Protein ID	Entry Name	Gene	Protein Description	Mapped Genes	Mapped Proteins	Quan Usage	sample-01	sample-02	sample-03	sample-04	sample-05	sample-06	sample-07	sample-08	sample-09
microPOTS_TMT_200x200_tipIMAC_3_4Mar22_Oak_WBEH-22-01-08.02085.02085.3	interact-microPOTS_TMT_200x200_tipIMAC_3_4Mar22_Oak_WBEH-22-01-08.mod.pep.xml	IEDVGSDEEDDSGK	n[305]IEDVGS[167]DEEDDSGK	K	D	14	3	2713.06	2181.99	2181.98	728.337	728.333	2181.98	728.334	-0.0036	0.000691592	24.256	19.629	0.9999	2	0	250	263	9591514	14K(304.2072), 6S(79.9663), N-term(304.2072)				IEDVGS(0.944)DEEDDS(0.056)GK	0.944	1	FALSE	sp|P08238|HS90B_HUMAN	P08238	HS90B_HUMAN	HSP90AB1	Heat shock protein HSP 90-beta	HSP90AB2P	sp|Q58FF8|H90B2_HUMAN	TRUE	9480012	13219.7	463268	0	0	0	0	2266.61	39977.7
microPOTS_TMT_200x200_tipIMAC_3_4Mar22_Oak_WBEH-22-01-08.01477.01477.3	interact-microPOTS_TMT_200x200_tipIMAC_3_4Mar22_Oak_WBEH-22-01-08.mod.pep.xml	ERSPALK	n[305]ERS[167]PALK	R	S	7	3	1688.98	1487.84	1487.84	496.955	496.954	1487.84	496.952	0.0037	0.0418103	17.302	14.133	0.9681	2	1	246	252	1.6999e+06	3S(79.9663), 7K(304.2072), N-term(304.2072)				ERS(1.000)PALK	1	0.98	TRUE	sp|Q9Y2W1|TR150_HUMAN	Q9Y2W1	TR150_HUMAN	THRAP3	Thyroid hormone receptor-associated protein 3			TRUE	3.08236e+06	5084.88	159274	789.308	898.455	0	1768.64	2076.55	65844.3
microPOTS_TMT_200x200_tipIMAC_3_4Mar22_Oak_WBEH-22-01-08.01282.01282.2	interact-microPOTS_TMT_200x200_tipIMAC_3_4Mar22_Oak_WBEH-22-01-08.mod.pep.xml	TSPDTLR	n[305]TS[167]PDTLR	R	R	7	2	1357.36	1172.58	1172.58	587.296	587.295	1172.58	587.295	-0.0012	0.508591	13.976	11.913	0.9979	2	0	25	31	0	2S(79.9663), N-term(304.2072)				T(0.082)S(0.855)PDT(0.063)LR	0.855	0.99	TRUE	sp|Q01130|SRSF2_HUMAN	Q01130	SRSF2_HUMAN	SRSF2	Serine/arginine-rich splicing factor 2			TRUE	2.61685e+06	10619	293064	1818.42	8791.08	0	270.466	1299.22	62292.7
microPOTS_TMT_200x200_tipIMAC_3_4Mar22_Oak_WBEH-22-01-08.02118.02118.2	interact-microPOTS_TMT_200x200_tipIMAC_3_4Mar22_Oak_WBEH-22-01-08.mod.pep.xml	QLSSGVSEIR	n[305]QLS[167]SGVSEIR	R	H	10	2	2769.61	1458.75	1458.74	730.381	730.378	1458.74	730.378	0.0001	0.0118262	20.329	19.784	0.9995	2	0	80	89	3.9832e+06	3S(79.9663), N-term(304.2072)				QLS(0.801)S(0.078)GVS(0.121)EIR	0.801	1	TRUE	sp|P04792|HSPB1_HUMAN	P04792	HSPB1_HUMAN	HSPB1	Heat shock protein beta-1			TRUE	2538189	2936.37	85859.7	0	0	0	1977.16	1637.4	145229
microPOTS_TMT_200x200_tipIMAC_3_4Mar22_Oak_WBEH-22-01-08.02324.02324.4	interact-microPOTS_TMT_200x200_tipIMAC_3_4Mar22_Oak_WBEH-22-01-08.mod.pep.xml	ESEDKPEIEDVGSDEEEEK	n[305]ESEDKPEIEDVGS[167]DEEEEK	K	K	19	4	3117.23	3185.51	3185.5	797.385	797.383	3184.5	797.132	1.0031	6.529e-11	38.431	15.994	1	2	0	251	269	642633	13S(79.9663), 19K(304.2072), 5K(304.2072), N-term(304.2072)				ES(0.051)EDKPEIEDVGS(0.949)DEEEEK	0.949	1	TRUE	sp|P07900|HS90A_HUMAN	P07900	HS90A_HUMAN	HSP90AA1	Heat shock protein HSP 90-alpha			TRUE	2.45528e+06	6772.83	165341	401.193	4653.71	0	836.76	1179.47	29498.4
microPOTS_TMT_200x200_tipIMAC_3_4Mar22_Oak_WBEH-22-01-08.01489.01489.2	interact-microPOTS_TMT_200x200_tipIMAC_3_4Mar22_Oak_WBEH-22-01-08.mod.pep.xml	SYSPDGK	n[305]SYS[167]PDGK	R	E	7	2	1709.55	1440.72	1440.71	721.367	721.364	1440.71	721.365	-0.0014	0.0671065	15.613	15.41	0.9666	2	0	596	602	981164	3S(79.9663), 7K(304.2072), N-term(304.2072)				S(0.049)Y(0.151)S(0.800)PDGK	0.8	1	TRUE	sp|P43243|MATR3_HUMAN	P43243	MATR3_HUMAN	MATR3	Matrin-3			TRUE	2.77439e+06	3772.1	87107.5	0	0	0	0	0	1172.93
microPOTS_TMT_200x200_tipIMAC_3_4Mar22_Oak_WBEH-22-01-08.04358.04358.3	interact-microPOTS_TMT_200x200_tipIMAC_3_4Mar22_Oak_WBEH-22-01-08.mod.pep.xml	ATSNVFAMFDQSQIQEFK	n[305]ATS[167]NVFAM[147]FDQSQIQEFK	R	E	18	3	6167.92	2795.37	2795.34	932.797	932.789	2794.35	932.458	0.9917	1.55514e-06	30.53	28.426	1	2	0	18	35	16247775	18K(304.2072), 3S(79.9663), 8M(15.9949), N-term(304.2072)		ATSNVFAM(1.000)FDQSQIQEFK	1	AT(0.024)S(0.861)NVFAMFDQS(0.115)QIQEFK	0.861	1	FALSE	sp|O14950|ML12B_HUMAN	O14950	ML12B_HUMAN	MYL12B	Myosin regulatory light chain 12B	MYL12A, MYL9	sp|P19105|ML12A_HUMAN, sp|P24844|MYL9_HUMAN	TRUE	1.97314e+06	5093.05	147023	369.077	2140.97	0	1336.16	3210.13	85483.6
microPOTS_TMT_200x200_tipIMAC_3_4Mar22_Oak_WBEH-22-01-08.02297.02297.2	interact-microPOTS_TMT_200x200_tipIMAC_3_4Mar22_Oak_WBEH-22-01-08.mod.pep.xml	VLSPADK	n[305]VLS[167]PADK	M	T	7	2	3071.87	1416.79	1416.79	709.403	709.401	1416.79	709.401	0.0006	0.100962	16.835	12.632	0.9745	2	0	2	8	1.04679e+06	3S(79.9663), 7K(304.2072), N-term(304.2072)				VLS(1.000)PADK	1	0.99	TRUE	contam_sp|P69905|HBA_HUMAN	contam_sp|P69905|HBA_HUMAN Hemoglobin subunit alpha OS=Homo sapiens GN=HBA1 PE=1 SV=2	contam_sp|P69905|HBA_HUMAN Hemoglobin subunit alpha OS=Homo sapiens GN=HBA1 PE=1 SV=2		Hemoglobin			TRUE	1.94028e+06	3073.8	82194.7	0	0	0	756.111	1427.42	60382.2
microPOTS_TMT_200x200_tipIMAC_3_4Mar22_Oak_WBEH-22-01-08.01965.01965.3	interact-microPOTS_TMT_200x200_tipIMAC_3_4Mar22_Oak_WBEH-22-01-08.mod.pep.xml	ERPQIGGTIK	n[305]ERPQIGGT[181]IK	R	Q	10	3	2511.39	1786	1785.99	596.34	596.339	1786	596.341	-0.0057	0.00503649	19.173	13.847	0.9989	2	0	140	149	2927757	10K(304.2072), 8T(79.9663), N-term(304.2072)				ERPQIGGT(1.000)IK	1	1	TRUE	sp|P13498|CY24A_HUMAN	P13498	CY24A_HUMAN	CYBA	Cytochrome b-245 light chain			TRUE	1.36451e+06	3127.29	68355.6	708.147	483.062	0	2582.75	3165.87	85202.7
microPOTS_TMT_200x200_tipIMAC_3_4Mar22_Oak_WBEH-22-01-08.03787.03787.2	interact-microPOTS_TMT_200x200_tipIMAC_3_4Mar22_Oak_WBEH-22-01-08.mod.pep.xml	LSLTDPLVAER	n[305]LSLT[181]DPLVAER	R	A	11	2	5428.6	1596.85	1596.84	799.433	799.429	1596.84	799.43	-0.0009	0.000160824	21.402	20.723	0.9997	2	0	190	200	1.33589e+06	4T(79.9663), N-term(304.2072)				LS(0.471)LT(0.529)DPLVAER	0.529	1	TRUE	sp|P13224|GP1BB_HUMAN	P13224	GP1BB_HUMAN	GP1BB	Platelet glycoprotein Ib beta chain			TRUE	1.65489e+06	2046.34	53932	0	0	0	373.318	1716.07	40792.4
microPOTS_TMT_200x200_tipIMAC_3_4Mar22_Oak_WBEH-22-01-08.01837.01837.3	interact-microPOTS_TMT_200x200_tipIMAC_3_4Mar22_Oak_WBEH-22-01-08.mod.pep.xml	AEEDEILNRSPR	n[305]AEEDEILNRS[167]PR	K	N	12	3	2293.73	1811.88	1811.87	604.968	604.965	1811.87	604.965	-0.0002	8.75176e-07	25.377	13.78	1	2	1	574	585	1.8754e+06	10S(79.9663), N-term(304.2072)				AEEDEILNRS(1.000)PR	1	1	TRUE	sp|P27824|CALX_HUMAN	P27824	CALX_HUMAN	CANX	Calnexin			TRUE	1.31067e+06	2469.77	56933.8	328.258	202.438	0	1411.77	1992.25	43317.8
microPOTS_TMT_200x200_tipIMAC_3_4Mar22_Oak_WBEH-22-01-08.01397.01397.2	interact-microPOTS_TMT_200x200_tipIMAC_3_4Mar22_Oak_WBEH-22-01-08.mod.pep.xml	LSPSPTSQR	n[305]LSPS[167]PTSQR	R	S	9	2	1552.66	1355.68	1355.68	678.847	678.846	1355.68	678.846	-0.0002	0.0528097	18.165	16.854	0.9989	2	0	389	397	1.10288e+06	4S(79.9663), N-term(304.2072)				LS(0.027)PS(0.529)PT(0.245)S(0.200)QR	0.529	1	TRUE	sp|P02545|LMNA_HUMAN	P02545	LMNA_HUMAN	LMNA	Prelamin-A/C			TRUE	1.2613e+06	1946.88	48325.7	0	0	0	1294.68	1066.43	80811.2
microPOTS_TMT_200x200_tipIMAC_3_4Mar22_Oak_WBEH-22-01-08.02906.02906.3	interact-microPOTS_TMT_200x200_tipIMAC_3_4Mar22_Oak_WBEH-22-01-08.mod.pep.xml	QASIELPSMAVASTK	n[305]QAS[167]IELPSM[147]AVASTK	R	S	15	3	4080.86	2236.18	2236.17	746.399	746.397	2236.17	746.396	0.0014	4.0064e-06	28.528	26.23	1	2	0	250	264	956112	15K(304.2072), 3S(79.9663), 9M(15.9949), N-term(304.2072)		QASIELPSM(1.000)AVASTK	1	QAS(0.825)IELPS(0.114)MAVAS(0.032)T(0.029)K	0.825	1	TRUE	sp|P33241|LSP1_HUMAN	P33241	LSP1_HUMAN	LSP1	Lymphocyte-specific protein 1			TRUE	1.18295e+06	2280.45	58978.1	659.061	0	0	394.982	349.51	13093.8
microPOTS_TMT_200x200_tipIMAC_3_4Mar22_Oak_WBEH-22-01-08.01381.01381.2	interact-microPOTS_TMT_200x200_tipIMAC_3_4Mar22_Oak_WBEH-22-01-08.mod.pep.xml	SSVPGVR	n[305]SS[167]VPGVR	R	L	7	2	1526.06	1084.56	1084.56	543.288	543.288	1084.56	543.287	0.0003	1.3213	14.076	12.856	0.9886	2	0	72	78	857609	2S(79.9663), N-term(304.2072)				S(0.117)S(0.883)VPGVR	0.883	0.92	TRUE	sp|P08670|VIME_HUMAN	P08670	VIME_HUMAN	VIM	Vimentin			TRUE	1.09419e+06	2012.91	45661.8	534.587	188.856	0	232.861	203.356	25968.4
microPOTS_TMT_200x200_tipIMAC_3_4Mar22_Oak_WBEH-22-01-08.01921.01921.2	interact-microPOTS_TMT_200x200_tipIMAC_3_4Mar22_Oak_WBEH-22-01-08.mod.pep.xml	SDGVYTGLSTR	n[305]SDGVYTGLS[167]TR	K	N	11	2	2436.72	1538.74	1538.73	770.376	770.372	1538.73	770.372	-0.0008	9.06048e-05	21.52	20.197	1	2	0	61	71	743470	9S(79.9663), N-term(304.2072)				S(0.026)DGVY(0.027)T(0.054)GLS(0.880)T(0.013)R	0.88	1	TRUE	sp|P30273|FCERG_HUMAN	P30273	FCERG_HUMAN	FCER1G	High affinity immunoglobulin epsilon receptor subunit gamma			TRUE	755703	1096.38	21776.6	0	0	0	1717.33	3467.31	101736
microPOTS_TMT_200x200_tipIMAC_3_4Mar22_Oak_WBEH-22-01-08.01022.01022.2	interact-microPOTS_TMT_200x200_tipIMAC_3_4Mar22_Oak_WBEH-22-01-08.mod.pep.xml	HTLGDSDNES	n[305]HTLGDSDNES[167]	K	-	10	2	917.838	1457.6	1457.6	729.808	729.809	1457.6	729.807	0.0046	0.0729457	14.048	10.527	0.9762	2	0	174	183	0	10S(79.9663), N-term(304.2072)				HT(0.018)LGDS(0.389)DNES(0.593)	0.593	1	TRUE	sp|P02794|FRIH_HUMAN	P02794	FRIH_HUMAN	FTH1	Ferritin heavy chain			TRUE	1.04411e+06	1076.52	32123.9	0	0	0	296.053	227.879	27915.6
microPOTS_TMT_200x200_tipIMAC_3_4Mar22_Oak_WBEH-22-01-08.01599.01599.2	interact-microPOTS_TMT_200x200_tipIMAC_3_4Mar22_Oak_WBEH-22-01-08.mod.pep.xml	AASSAAQGAFQGN	n[305]AASS[167]AAQGAFQGN	R	-	13	2	1892.8	1562.71	1562.7	782.364	782.36	1562.7	782.36	-0.0001	5.56545e-05	25.518	25.465	1	2	0	317	329	2.20886e+06	4S(79.9663), N-term(304.2072)				AAS(0.105)S(0.895)AAQGAFQGN	0.895	0.98	TRUE	sp|O15127|SCAM2_HUMAN	O15127	SCAM2_HUMAN	SCAMP2	Secretory carrier-associated membrane protein 2			TRUE	929912	1309.25	28730	0	0	0	290.731	288.839	27766.4
microPOTS_TMT_200x200_tipIMAC_3_4Mar22_Oak_WBEH-22-01-08.02363.02363.4	interact-microPOTS_TMT_200x200_tipIMAC_3_4Mar22_Oak_WBEH-22-01-08.mod.pep.xml	ESEDKPEIEDVGSDEEEEKK	n[305]ESEDKPEIEDVGS[167]DEEEEKK	K	D	20	4	3183.16	3617.81	3617.8	905.459	905.458	3616.8	905.208	1.0009	4.063e-11	35.213	20.202	1	2	1	251	270	810064	13S(79.9663), 19K(304.2072), 20K(304.2072), 5K(304.2072), N-term(304.2072)				ES(0.075)EDKPEIEDVGS(0.925)DEEEEKK	0.925	0.71	TRUE	sp|P07900|HS90A_HUMAN	P07900	HS90A_HUMAN	HSP90AA1	Heat shock protein HSP 90-alpha			TRUE	965814	2871.23	68176	0	1766.61	0	253.874	285.145	10253.8
microPOTS_TMT_200x200_tipIMAC_3_4Mar22_Oak_WBEH-22-01-08.03701.03701.2	interact-microPOTS_TMT_200x200_tipIMAC_3_4Mar22_Oak_WBEH-22-01-08.mod.pep.xml	LSGFSFK	n[305]LSGFS[167]FK	K	K	7	2	5315.94	1472.8	1472.79	737.406	737.402	1472.79	737.404	-0.0022	2.25165	15.458	14.677	0.9572	2	0	166	172	689436	5S(79.9663), 7K(304.2072), N-term(304.2072)				LS(0.153)GFS(0.847)FK	0.847	1	TRUE	sp|P29966|MARCS_HUMAN	P29966	MARCS_HUMAN	MARCKS	Myristoylated alanine-rich C-kinase substrate			TRUE	884544	1097.78	30566	172.342	0	0	221.763	261.737	14951.2
microPOTS_TMT_200x200_tipIMAC_3_4Mar22_Oak_WBEH-22-01-08.01977.01977.2	interact-microPOTS_TMT_200x200_tipIMAC_3_4Mar22_Oak_WBEH-22-01-08.mod.pep.xml	TFSATVR	n[305]TFS[167]ATVR	R	A	7	2	2529.66	1164.59	1164.59	583.303	583.301	1164.59	583.301	0.0012	2.47597	12.667	12.611	0.9672	2	0	50	56	1.10776e+06	3S(79.9663), N-term(304.2072)				T(0.044)FS(0.749)AT(0.208)VR	0.749	0.98	TRUE	sp|Q9Y2V2|CHSP1_HUMAN	Q9Y2V2	CHSP1_HUMAN	CARHSP1	Calcium-regulated heat-stable protein 1			TRUE	981145	1596.73	43797.3	0	126.688	0	0	223.864	8356.76
microPOTS_TMT_200x200_tipIMAC_3_4Mar22_Oak_WBEH-22-01-08.02166.02166.3	interact-microPOTS_TMT_200x200_tipIMAC_3_4Mar22_Oak_WBEH-22-01-08.mod.pep.xml	IEDVGSDEEDDSGKDK	n[305]IEDVGS[167]DEEDDSGKDK	K	K	16	3	2851.38	2729.32	2729.31	910.779	910.776	2729.31	910.777	-0.0029	2.8828e-07	26.634	24.625	1	2	1	250	265	0	14K(304.2072), 16K(304.2072), 6S(79.9663), N-term(304.2072)				IEDVGS(0.832)DEEDDS(0.168)GKDK	0.832	1	FALSE	sp|P08238|HS90B_HUMAN	P08238	HS90B_HUMAN	HSP90AB1	Heat shock protein HSP 90-beta	HSP90AB2P	sp|Q58FF8|H90B2_HUMAN	TRUE	945660	1556.79	42132.5	167.364	181.519	0	0	147.085	7062.54
microPOTS_TMT_200x200_tipIMAC_3_4Mar22_Oak_WBEH-22-01-08.01833.01833.2	interact-microPOTS_TMT_200x200_tipIMAC_3_4Mar22_Oak_WBEH-22-01-08.mod.pep.xml	VVGGSLR	n[305]VVGGS[167]LR	R	G	7	2	2286.87	1070.59	1070.58	536.3	536.296	1070.58	536.298	-0.0029	0.153021	13.761	8.077	0.989	2	0	374	380	958120	5S(79.9663), N-term(304.2072)				VVGGS(1.000)LR	1	0.85	TRUE	sp|P18031|PTN1_HUMAN	P18031	PTN1_HUMAN	PTPN1	Tyrosine-protein phosphatase non-receptor type 1			TRUE	432121	1809.67	20246.6	610.413	163.334	0	553.077	771.197	46616.8
microPOTS_TMT_200x200_tipIMAC_3_4Mar22_Oak_WBEH-22-01-08.01315.01315.2	interact-microPOTS_TMT_200x200_tipIMAC_3_4Mar22_Oak_WBEH-22-01-08.mod.pep.xml	LNQPGTPTR	n[305]LNQPGT[181]PTR	R	T	9	2	1414.44	1366.7	1366.69	684.356	684.354	1366.69	684.354	-0.0003	0.0625573	16.34	14.633	0.9945	2	0	389	397	0	6T(79.9663), N-term(304.2072)				LNQPGT(0.940)PT(0.060)R	0.94	0.97	TRUE	sp|P36507|MP2K2_HUMAN	P36507	MP2K2_HUMAN	MAP2K2	Dual specificity mitogen-activated protein kinase kinase 2			TRUE	759250	1346.27	28278.3	245.184	0	0	161.522	217.745	13384
microPOTS_TMT_200x200_tipIMAC_3_4Mar22_Oak_WBEH-22-01-08.02643.02643.3	interact-microPOTS_TMT_200x200_tipIMAC_3_4Mar22_Oak_WBEH-22-01-08.mod.pep.xml	AGDLLEDSPK	n[305]AGDLLEDS[167]PK	R	R	10	3	3657.12	1731.9	1731.89	578.307	578.305	1731.89	578.305	-0.0019	0.000551572	20.553	13.033	0.9999	2	0	158	167	1.5237e+06	10K(304.2072), 8S(79.9663), N-term(304.2072)				AGDLLEDS(1.000)PK	1	0.97	TRUE	sp|P51858|HDGF_HUMAN	P51858	HDGF_HUMAN	HDGF	Hepatoma-derived growth factor			TRUE	789973	1666.63	41621.3	0	218.852	147.91	233.089	527.248	9347.86
microPOTS_TMT_200x200_tipIMAC_3_4Mar22_Oak_WBEH-22-01-08.02129.02129.3	interact-microPOTS_TMT_200x200_tipIMAC_3_4Mar22_Oak_WBEH-22-01-08.mod.pep.xml	GRLSPVPVPR	n[305]GRLS[167]PVPVPR	R	A	10	3	2787.86	1460.82	1460.82	487.949	487.947	1460.82	487.947	-0.0007	0.00816265	17.25	10.984	0.9939	2	1	132	141	1.30691e+06	4S(79.9663), N-term(304.2072)				GRLS(1.000)PVPVPR	1	0.94	TRUE	sp|Q9UKM9|RALY_HUMAN	Q9UKM9	RALY_HUMAN	RALY	RNA-binding protein Raly			TRUE	639652	1134.7	33799.4	0	134.027	0	494.226	762.104	20858.6
microPOTS_TMT_200x200_tipIMAC_3_4Mar22_Oak_WBEH-22-01-08.00877.00877.3	interact-microPOTS_TMT_200x200_tipIMAC_3_4Mar22_Oak_WBEH-22-01-08.mod.pep.xml	KGSSPSR	n[305]KGSS[167]PSR	R	S	7	3	686.622	1405.76	1405.76	469.594	469.594	1405.76	469.593	0.0029	0.0442294	15.218	14.914	0.991	2	1	662	668	710140	1K(304.2072), 4S(79.9663), N-term(304.2072)				KGS(0.332)S(0.628)PS(0.040)R	0.628	1	TRUE	sp|Q8IYB3|SRRM1_HUMAN	Q8IYB3	SRRM1_HUMAN	SRRM1	Serine/arginine repetitive matrix protein 1			TRUE	587651	1301.65	34179.2	448.058	338.951	0	329.146	452.525	18626.5
microPOTS_TMT_200x200_tipIMAC_3_4Mar22_Oak_WBEH-22-01-08.01360.01360.3	interact-microPOTS_TMT_200x200_tipIMAC_3_4Mar22_Oak_WBEH-22-01-08.mod.pep.xml	RPPSPEPSTK	n[305]RPPS[167]PEPSTK	R	V	10	3	1489.79	1782.95	1782.95	595.325	595.326	1782.95	595.325	0.002	0.000391255	20.12	15.118	0.9997	2	0	2099	2108	1.04211e+06	10K(304.2072), 4S(79.9663), N-term(304.2072)				RPPS(0.653)PEPS(0.193)T(0.154)K	0.653	0.99	TRUE	sp|Q01082|SPTB2_HUMAN	Q01082	SPTB2_HUMAN	SPTBN1	Spectrin beta chain, non-erythrocytic 1			TRUE	653444	1128.15	35439.6	0	376.815	0	570.964	749.615	20753.8
microPOTS_TMT_200x200_tipIMAC_3_4Mar22_Oak_WBEH-22-01-08.01337.01337.2	interact-microPOTS_TMT_200x200_tipIMAC_3_4Mar22_Oak_WBEH-22-01-08.mod.pep.xml	VPAQSESVR	n[305]VPAQSES[167]VR	R	R	9	2	1450.82	1355.68	1355.67	678.846	678.845	1355.68	678.846	-0.0024	0.0056292	20.044	18.224	0.9985	2	0	299	307	0	7S(79.9663), N-term(304.2072)				VPAQS(0.403)ES(0.597)VR	0.597	1	TRUE	sp|P50552|VASP_HUMAN	P50552	VASP_HUMAN	VASP	Vasodilator-stimulated phosphoprotein			TRUE	262829	257.893	10999.9	596.758	139.383	0	568.766	946.687	57455.6
microPOTS_TMT_200x200_tipIMAC_3_4Mar22_Oak_WBEH-22-01-08.01922.01922.3	interact-microPOTS_TMT_200x200_tipIMAC_3_4Mar22_Oak_WBEH-22-01-08.mod.pep.xml	NRNSNVIPYDYNR	n[305]NRNS[167]NVIPYDYNR	K	V	13	3	2439.03	2007.96	2007.95	670.327	670.323	2007.95	670.323	-0.0019	7.26e-12	26.505	22.216	1	2	1	972	984	0	4S(79.9663), N-term(304.2072)				NRNS(0.849)NVIPY(0.094)DY(0.057)NR	0.849	1	TRUE	sp|P08575|PTPRC_HUMAN	P08575	PTPRC_HUMAN	PTPRC	Receptor-type tyrosine-protein phosphatase C			TRUE	728831	1445	33614.8	0	0	0	0	0	5154.27
microPOTS_TMT_200x200_tipIMAC_3_4Mar22_Oak_WBEH-22-01-08.01655.01655.2	interact-microPOTS_TMT_200x200_tipIMAC_3_4Mar22_Oak_WBEH-22-01-08.mod.pep.xml	GTALGGGSIR	n[305]GTALGGGS[167]IR	R	Q	10	2	1988.48	1271.66	1271.65	636.837	636.834	1271.66	636.835	-0.0029	0.0294292	19.217	14.649	0.9974	2	0	227	236	0	8S(79.9663), N-term(304.2072)				GT(0.064)ALGGGS(0.936)IR	0.936	0.97	TRUE	sp|O43516|WIPF1_HUMAN	O43516	WIPF1_HUMAN	WIPF1	WAS/WASL-interacting protein family member 1			TRUE	471616	1117.98	19348.1	149.456	0	0	148.533	178.971	13452.3
microPOTS_TMT_200x200_tipIMAC_3_4Mar22_Oak_WBEH-22-01-08.01699.01699.3	interact-microPOTS_TMT_200x200_tipIMAC_3_4Mar22_Oak_WBEH-22-01-08.mod.pep.xml	STFREESPLR	n[305]STFREES[167]PLR	K	I	10	3	2063.45	1604.8	1604.79	535.939	535.937	1604.79	535.937	-0.0002	0.00627042	17.577	13.928	0.9948	2	1	525	534	430290	7S(79.9663), N-term(304.2072)				S(0.181)T(0.237)FREES(0.582)PLR	0.582	0.89	TRUE	sp|Q9NYF8|BCLF1_HUMAN	Q9NYF8	BCLF1_HUMAN	BCLAF1	Bcl-2-associated transcription factor 1			TRUE	616994	1057.13	27823.3	0	0	0	205.666	207.754	7497.03
microPOTS_TMT_200x200_tipIMAC_3_4Mar22_Oak_WBEH-22-01-08.01882.01882.3	interact-microPOTS_TMT_200x200_tipIMAC_3_4Mar22_Oak_WBEH-22-01-08.mod.pep.xml	EKEISDDEAEEEK	n[305]EKEIS[167]DDEAEEEK	R	G	13	3	2370.65	2543.27	2543.25	848.763	848.758	2542.25	848.424	1.0022	2.77476e-05	24.621	12.193	1	2	1	222	234	0	13K(304.2072), 2K(304.2072), 5S(79.9663), N-term(304.2072)				EKEIS(1.000)DDEAEEEK	1	0.99	TRUE	sp|P08238|HS90B_HUMAN	P08238	HS90B_HUMAN	HSP90AB1	Heat shock protein HSP 90-beta			TRUE	599393	1732.58	48945.1	0	1195.75	0	0	0	7191.65
microPOTS_TMT_200x200_tipIMAC_3_4Mar22_Oak_WBEH-22-01-08.01298.01298.2	interact-microPOTS_TMT_200x200_tipIMAC_3_4Mar22_Oak_WBEH-22-01-08.mod.pep.xml	SYVTTSTR	n[305]SYVTT[181]STR	R	T	8	2	1384.74	1297.63	1297.62	649.821	649.819	1297.62	649.819	0.0002	1.90715	15.77	15.302	0.9996	2	0	29	36	0	5T(79.9663), N-term(304.2072)				S(0.010)Y(0.010)VT(0.010)T(0.634)S(0.325)T(0.011)R	0.634	1	TRUE	sp|P08670|VIME_HUMAN	P08670	VIME_HUMAN	VIM	Vimentin			TRUE	270888	509.991	10757.7	483.213	0	0	511.651	858.629	54242.3
microPOTS_TMT_200x200_tipIMAC_3_4Mar22_Oak_WBEH-22-01-08.01820.01820.2	interact-microPOTS_TMT_200x200_tipIMAC_3_4Mar22_Oak_WBEH-22-01-08.mod.pep.xml	ASAVSELSPR	n[305]ASAVSELS[167]PR	R	E	10	2	2264.44	1399.71	1399.7	700.862	700.859	1399.7	700.859	-0.0007	0.000137729	20.373	14.966	0.9999	2	0	236	245	518345	8S(79.9663), N-term(304.2072)				AS(0.037)AVS(0.061)ELS(0.902)PR	0.902	1	TRUE	sp|Q9Y2W1|TR150_HUMAN	Q9Y2W1	TR150_HUMAN	THRAP3	Thyroid hormone receptor-associated protein 3			TRUE	645703	834.704	25431.7	0	141.835	0	0	0	2820.57
microPOTS_TMT_200x200_tipIMAC_3_4Mar22_Oak_WBEH-22-01-08.03447.03447.3	interact-microPOTS_TMT_200x200_tipIMAC_3_4Mar22_Oak_WBEH-22-01-08.mod.pep.xml	LSGFSFKK	n[305]LSGFS[167]FKK	K	N	8	3	4932.19	1905.11	1905.09	636.043	636.038	1905.09	636.039	-0.0011	0.181553	15.096	12.821	0.9855	2	1	166	173	834889	5S(79.9663), 7K(304.2072), 8K(304.2072), N-term(304.2072)				LS(0.071)GFS(0.929)FKK	0.929	0.98	TRUE	sp|P29966|MARCS_HUMAN	P29966	MARCS_HUMAN	MARCKS	Myristoylated alanine-rich C-kinase substrate			TRUE	621421	1548.29	32218.9	0	135.157	0	0	158.438	5636.06
microPOTS_TMT_200x200_tipIMAC_3_4Mar22_Oak_WBEH-22-01-08.01805.01805.2	interact-microPOTS_TMT_200x200_tipIMAC_3_4Mar22_Oak_WBEH-22-01-08.mod.pep.xml	ELSNSPLR	n[305]ELSNS[167]PLR	K	E	8	2	2239.38	1298.66	1298.65	650.337	650.334	1298.66	650.335	-0.0017	0.0121626	18.078	16.938	0.9949	2	0	1316	1323	0	5S(79.9663), N-term(304.2072)				ELS(0.116)NS(0.884)PLR	0.884	1	TRUE	sp|Q9UQ35|SRRM2_HUMAN	Q9UQ35	SRRM2_HUMAN	SRRM2	Serine/arginine repetitive matrix protein 2			TRUE	593567	998.59	23209.2	0	0	0	0	0	7124.93
microPOTS_TMT_200x200_tipIMAC_3_4Mar22_Oak_WBEH-22-01-08.03204.03204.3	interact-microPOTS_TMT_200x200_tipIMAC_3_4Mar22_Oak_WBEH-22-01-08.mod.pep.xml	IYHLPDAESDEDEDFK	n[305]IYHLPDAES[167]DEDEDFK	K	E	16	3	4559.47	2611.22	2611.2	871.413	871.409	2610.2	871.075	1.0026	1.06976e-06	30.335	20.422	1	2	0	210	225	376749	16K(304.2072), 9S(79.9663), N-term(304.2072)				IY(0.053)HLPDAES(0.947)DEDEDFK	0.947	1	TRUE	sp|Q15019|SEPT2_HUMAN	Q15019	SEPT2_HUMAN	SEPTIN2	Septin-2			TRUE	656570	2161.78	45994.6	0	889.783	0	0	0	166.6
microPOTS_TMT_200x200_tipIMAC_3_4Mar22_Oak_WBEH-22-01-08.01514.01514.3	interact-microPOTS_TMT_200x200_tipIMAC_3_4Mar22_Oak_WBEH-22-01-08.mod.pep.xml	EVSDDEAEEK	n[305]EVS[167]DDEAEEK	K	E	10	3	1752.91	1837.86	1837.85	613.626	613.624	1837.85	613.623	0.0022	0.0843948	20.255	10.784	0.9791	2	0	229	238	1970211	10K(304.2072), 3S(79.9663), N-term(304.2072)				EVS(1.000)DDEAEEK	1	0.99	TRUE	sp|P07900|HS90A_HUMAN	P07900	HS90A_HUMAN	HSP90AA1	Heat shock protein HSP 90-alpha			TRUE	594418	1612.29	31511.8	0	222.941	0	129.865	197.412	2858.61
microPOTS_TMT_200x200_tipIMAC_3_4Mar22_Oak_WBEH-22-01-08.01680.01680.2	interact-microPOTS_TMT_200x200_tipIMAC_3_4Mar22_Oak_WBEH-22-01-08.mod.pep.xml	SSYSSPTSLSPR	n[305]SSYSSPTSLS[167]PR	R	A	12	2	2031.81	1651.79	1651.78	826.901	826.896	1651.78	826.896	-0.0002	0.000156625	22.569	21.517	0.9995	2	0	120	131	413656	10S(79.9663), N-term(304.2072)				S(0.015)S(0.015)Y(0.017)S(0.019)S(0.027)PT(0.108)S(0.202)LS(0.597)PR	0.597	1	TRUE	sp|Q96JY6|PDLI2_HUMAN	Q96JY6	PDLI2_HUMAN	PDLIM2	PDZ and LIM domain protein 2			TRUE	574780	634.647	20442.9	0	0	0	208.038	406.161	17128.2
microPOTS_TMT_200x200_tipIMAC_3_4Mar22_Oak_WBEH-22-01-08.01793.01793.2	interact-microPOTS_TMT_200x200_tipIMAC_3_4Mar22_Oak_WBEH-22-01-08.mod.pep.xml	AMADELSEK	n[305]AM[147]ADELS[167]EK	K	Q	9	2	2218.83	1696.82	1696.82	849.419	849.416	1696.82	849.419	-0.0058	0.0212423	17.482	12.746	0.9924	2	0	31	39	0	2M(15.9949), 7S(79.9663), 9K(304.2072), N-term(304.2072)		AM(1.000)ADELSEK	1	AMADELS(1.000)EK	1	1	TRUE	sp|Q03135|CAV1_HUMAN	Q03135	CAV1_HUMAN	CAV1	Caveolin-1			TRUE	567383	931.525	19995.1	0	113.484	0	136.182	212.759	12983.4
microPOTS_TMT_200x200_tipIMAC_3_4Mar22_Oak_WBEH-22-01-08.02411.02411.3	interact-microPOTS_TMT_200x200_tipIMAC_3_4Mar22_Oak_WBEH-22-01-08.mod.pep.xml	QPSEEEIIK	n[305]QPS[167]EEEIIK	R	L	9	3	3264.91	1759.93	1759.92	587.651	587.649	1759.93	587.649	-0.0008	0.0346344	18.002	14.577	0.9793	2	0	114	122	1018967	3S(79.9663), 9K(304.2072), N-term(304.2072)				QPS(1.000)EEEIIK	1	1	TRUE	sp|Q15121|PEA15_HUMAN	Q15121	PEA15_HUMAN	PEA15	Astrocytic phosphoprotein PEA-15			TRUE	461417	962.625	23825.3	0	408.646	0	444.288	1039.79	16856
microPOTS_TMT_200x200_tipIMAC_3_4Mar22_Oak_WBEH-22-01-08.02009.02009.2	interact-microPOTS_TMT_200x200_tipIMAC_3_4Mar22_Oak_WBEH-22-01-08.mod.pep.xml	DVYLSPR	n[305]DVYLS[167]PR	R	D	7	2	2584.14	1232.61	1232.61	617.314	617.312	1232.61	617.314	-0.0034	1.30833	15.175	13.696	0.9776	2	0	204	210	689526	5S(79.9663), N-term(304.2072)				DVY(0.063)LS(0.937)PR	0.937	0.87	FALSE	sp|Q96E39|RMXL1_HUMAN	Q96E39	RMXL1_HUMAN	RBMXL1	RNA binding motif protein, X-linked-like-1	RBMX	sp|P38159|RBMX_HUMAN	TRUE	536006	799.57	22610.4	0	0	0	135.023	199.062	9597.53
microPOTS_TMT_200x200_tipIMAC_3_4Mar22_Oak_WBEH-22-01-08.01618.01618.2	interact-microPOTS_TMT_200x200_tipIMAC_3_4Mar22_Oak_WBEH-22-01-08.mod.pep.xml	VIENADGSEEETDTR	n[305]VIENADGS[167]EEETDTR	R	D	15	2	1924.9	2047.9	2047.9	1024.96	1024.95	2047.89	1024.95	0.0045	5.1856e-06	27.8	22.72	1	2	0	1947	1961	0	8S(79.9663), N-term(304.2072)				VIENADGS(0.944)EEET(0.030)DT(0.027)R	0.944	0.98	TRUE	sp|P35749|MYH11_HUMAN	P35749	MYH11_HUMAN	MYH11	Myosin-11			TRUE	467487	2075.23	55573.1	142.557	434.986	0	260.123	114.236	17019.1
microPOTS_TMT_200x200_tipIMAC_3_4Mar22_Oak_WBEH-22-01-08.01182.01182.2	interact-microPOTS_TMT_200x200_tipIMAC_3_4Mar22_Oak_WBEH-22-01-08.mod.pep.xml	YGMGTSVER	n[305]YGM[147]GT[181]SVER	R	A	9	2	1188.03	1398.62	1398.62	700.316	700.315	1398.62	700.316	-0.0017	0.0057279	15.918	14.45	0.9989	2	0	227	235	0	3M(15.9949), 5T(79.9663), N-term(304.2072)		YGM(1.000)GTSVER	1	Y(0.027)GMGT(0.674)S(0.300)VER	0.674	1	TRUE	sp|P08559|ODPA_HUMAN	P08559	ODPA_HUMAN	PDHA1	Pyruvate dehydrogenase E1 component subunit alpha, somatic form, mitochondrial			TRUE	467958	817.172	17844.5	0	0	0	0	126.04	9709.86
microPOTS_TMT_200x200_tipIMAC_3_4Mar22_Oak_WBEH-22-01-08.03700.03700.3	interact-microPOTS_TMT_200x200_tipIMAC_3_4Mar22_Oak_WBEH-22-01-08.mod.pep.xml	SSPFKVSPLTFGR	n[305]SSPFKVS[167]PLTFGR	K	K	13	3	5313.63	2110.16	2110.15	704.393	704.389	2110.15	704.39	-0.0017	0.000140276	22.916	22.388	1	2	1	287	299	324976	5K(304.2072), 7S(79.9663), N-term(304.2072)				S(0.051)S(0.072)PFKVS(0.844)PLT(0.034)FGR	0.844	1	TRUE	sp|O95810|CAVN2_HUMAN	O95810	CAVN2_HUMAN	CAVIN2	Caveolae-associated protein 2			TRUE	441713	1771.62	34195	0	788.605	129.301	231.901	778.73	20431.5
microPOTS_TMT_200x200_tipIMAC_3_4Mar22_Oak_WBEH-22-01-08.01990.01990.2	interact-microPOTS_TMT_200x200_tipIMAC_3_4Mar22_Oak_WBEH-22-01-08.mod.pep.xml	DQSPFSK	n[305]DQS[167]PFSK	R	I	7	2	2552.38	1495.76	1495.76	748.889	748.885	1495.76	748.886	-0.0003	0.185591	14.401	14.363	0.9852	2	0	685	691	0	3S(79.9663), 7K(304.2072), N-term(304.2072)				DQS(0.769)PFS(0.231)K	0.769	1	TRUE	sp|Q13427|PPIG_HUMAN	Q13427	PPIG_HUMAN	PPIG	Peptidyl-prolyl cis-trans isomerase G			TRUE	526531	1043.69	18116.5	0	0	0	0	0	1060.53
microPOTS_TMT_200x200_tipIMAC_3_4Mar22_Oak_WBEH-22-01-08.01438.01438.3	interact-microPOTS_TMT_200x200_tipIMAC_3_4Mar22_Oak_WBEH-22-01-08.mod.pep.xml	KLSGDQPAAR	n[305]KLS[167]GDQPAAR	R	T	10	3	1622.87	1729.95	1729.94	577.656	577.654	1729.94	577.653	0.0029	0.000899638	17.982	10.275	0.9992	2	1	1348	1357	0	1K(304.2072), 3S(79.9663), N-term(304.2072)				KLS(1.000)GDQPAAR	1	1	TRUE	sp|Q13428|TCOF_HUMAN	Q13428	TCOF_HUMAN	TCOF1	Treacle protein			TRUE	388614	970.874	20440.6	0	0	0	152.964	485.743	6882.48
microPOTS_TMT_200x200_tipIMAC_3_4Mar22_Oak_WBEH-22-01-08.00961.00961.3	interact-microPOTS_TMT_200x200_tipIMAC_3_4Mar22_Oak_WBEH-22-01-08.mod.pep.xml	DRDASPSK	n[305]DRDAS[167]PSK	K	E	8	3	814.791	1562.79	1562.79	521.938	521.939	1562.79	521.939	-0.0002	0.00956833	15.855	15.281	0.9939	2	1	10	17	402391	5S(79.9663), 8K(304.2072), N-term(304.2072)				DRDAS(0.843)PS(0.157)K	0.843	1	TRUE	sp|Q9BUQ8|DDX23_HUMAN	Q9BUQ8	DDX23_HUMAN	DDX23	Probable ATP-dependent RNA helicase DDX23			TRUE	466803	893.857	23964	0	132.683	0	97.0412	123.988	3732.83
microPOTS_TMT_200x200_tipIMAC_3_4Mar22_Oak_WBEH-22-01-08.01759.01759.2	interact-microPOTS_TMT_200x200_tipIMAC_3_4Mar22_Oak_WBEH-22-01-08.mod.pep.xml	SSQPLASK	n[305]SS[167]QPLASK	K	Q	8	2	2163.93	1504.82	1504.81	753.415	753.414	1504.81	753.415	-0.0006	0.0225873	17.71	16.962	0.9911	2	0	8	15	0	2S(79.9663), 8K(304.2072), N-term(304.2072)				S(0.035)S(0.834)QPLAS(0.131)K	0.834	1	TRUE	sp|P17096|HMGA1_HUMAN	P17096	HMGA1_HUMAN	HMGA1	High mobility group protein HMG-I/HMG-Y			TRUE	243286	380.382	11210.4	620.225	0	0	0	0	4907.32
microPOTS_TMT_200x200_tipIMAC_3_4Mar22_Oak_WBEH-22-01-08.02045.02045.3	interact-microPOTS_TMT_200x200_tipIMAC_3_4Mar22_Oak_WBEH-22-01-08.mod.pep.xml	LRLSPSPTSQR	n[305]LRLS[167]PSPTSQR	R	S	11	3	2645.34	1624.87	1624.87	542.63	542.629	1624.86	542.628	0.004	0.0356791	21.515	18.948	0.9998	2	1	387	397	1.0948e+06	4S(79.9663), N-term(304.2072)				LRLS(0.888)PS(0.043)PT(0.035)S(0.035)QR	0.888	0.98	TRUE	sp|P02545|LMNA_HUMAN	P02545	LMNA_HUMAN	LMNA	Prelamin-A/C			TRUE	400710	1128.27	19547.6	134.153	188.473	107.144	851.248	666.112	23330
microPOTS_TMT_200x200_tipIMAC_3_4Mar22_Oak_WBEH-22-01-08.01222.01222.2	interact-microPOTS_TMT_200x200_tipIMAC_3_4Mar22_Oak_WBEH-22-01-08.mod.pep.xml	AESPAEK	n[305]AES[167]PAEK	K	V	7	2	1256.33	1418.73	1418.73	710.375	710.373	1418.73	710.372	0.002	0.0163964	17.078	11.572	0.9861	2	0	488	494	0	3S(79.9663), 7K(304.2072), N-term(304.2072)				AES(1.000)PAEK	1	0.97	TRUE	sp|Q9UKV3|ACINU_HUMAN	Q9UKV3	ACINU_HUMAN	ACIN1	Apoptotic chromatin condensation inducer in the nucleus			TRUE	411114	856.891	15068.5	0	0	0	0	0	4849.01
microPOTS_TMT_200x200_tipIMAC_3_4Mar22_Oak_WBEH-22-01-08.01166.01166.2	interact-microPOTS_TMT_200x200_tipIMAC_3_4Mar22_Oak_WBEH-22-01-08.mod.pep.xml	SGGPSPK	n[305]SGGPS[167]PK	R	R	7	2	1161.88	1316.7	1316.7	659.359	659.357	1316.7	659.356	0.0018	0.028371	15.195	13.725	0.9897	2	0	157	163	0	5S(79.9663), 7K(304.2072), N-term(304.2072)				S(0.130)GGPS(0.870)PK	0.87	1	TRUE	sp|Q96E39|RMXL1_HUMAN	Q96E39	RMXL1_HUMAN	RBMXL1	RNA binding motif protein, X-linked-like-1			TRUE	378775	710.331	16133.4	106.487	0	0	118.276	145.041	11913.2
microPOTS_TMT_200x200_tipIMAC_3_4Mar22_Oak_WBEH-22-01-08.03481.03481.2	interact-microPOTS_TMT_200x200_tipIMAC_3_4Mar22_Oak_WBEH-22-01-08.mod.pep.xml	LSGLSFK	n[305]LSGLS[167]FK	K	R	7	2	4986.8	1438.81	1438.81	720.414	720.412	1438.81	720.411	0.0009	0.93723	14.56	14.247	0.9742	2	0	100	106	223195	5S(79.9663), 7K(304.2072), N-term(304.2072)				LS(0.154)GLS(0.846)FK	0.846	1	TRUE	sp|P49006|MRP_HUMAN	P49006	MRP_HUMAN	MARCKSL1	MARCKS-related protein			TRUE	453477	488.725	16992.4	0	0	121.406	0	86.0797	1893.12
microPOTS_TMT_200x200_tipIMAC_3_4Mar22_Oak_WBEH-22-01-08.02903.02903.3	interact-microPOTS_TMT_200x200_tipIMAC_3_4Mar22_Oak_WBEH-22-01-08.mod.pep.xml	SNSVEKPVSSILSR	n[305]SNS[167]VEKPVSSILSR	R	T	14	3	4076.04	2191.2	2191.19	731.408	731.403	2190.19	731.071	0.9978	1.98988e-08	34.292	28.06	1	2	0	329	342	188142	3S(79.9663), 6K(304.2072), N-term(304.2072)				S(0.013)NS(0.844)VEKPVS(0.054)S(0.050)ILS(0.040)R	0.844	1	TRUE	sp|Q9UI08|EVL_HUMAN	Q9UI08	EVL_HUMAN	EVL	Ena/VASP-like protein			TRUE	308637	1226.75	28046.9	186.152	493.525	0	0	159.472	5537.49
microPOTS_TMT_200x200_tipIMAC_3_4Mar22_Oak_WBEH-22-01-08.02784.02784.2	interact-microPOTS_TMT_200x200_tipIMAC_3_4Mar22_Oak_WBEH-22-01-08.mod.pep.xml	SVVSFDK	n[305]SVVS[167]FDK	R	V	7	2	3882.98	1468.79	1468.78	735.401	735.398	1468.78	735.398	-0.0006	0.365085	14.224	14.108	0.9787	2	0	601	607	135728	4S(79.9663), 7K(304.2072), N-term(304.2072)				S(0.084)VVS(0.916)FDK	0.916	1	TRUE	sp|Q15424|SAFB1_HUMAN	Q15424	SAFB1_HUMAN	SAFB	Scaffold attachment factor B1			TRUE	334496	530.03	14510.7	144.934	0	0	0	194.296	7212.16
microPOTS_TMT_200x200_tipIMAC_3_4Mar22_Oak_WBEH-22-01-08.02057.02057.3	interact-microPOTS_TMT_200x200_tipIMAC_3_4Mar22_Oak_WBEH-22-01-08.mod.pep.xml	NFYESDDDQK	n[305]NFYES[167]DDDQK	K	E	10	3	2665.57	1947.88	1947.88	650.301	650.3	1947.87	650.299	0.0034	0.00717725	18.594	15.829	0.9995	2	0	272	281	0	10K(304.2072), 5S(79.9663), N-term(304.2072)				NFY(0.063)ES(0.937)DDDQK	0.937	0.98	TRUE	sp|O00203|AP3B1_HUMAN	O00203	AP3B1_HUMAN	AP3B1	AP-3 complex subunit beta-1			TRUE	406407	810.547	17921	0	108.894	0	0	183.561	5321.37
microPOTS_TMT_200x200_tipIMAC_3_4Mar22_Oak_WBEH-22-01-08.02825.02825.3	interact-microPOTS_TMT_200x200_tipIMAC_3_4Mar22_Oak_WBEH-22-01-08.mod.pep.xml	NPLPSKETIEQEK	n[305]NPLPSKET[181]IEQEK	K	Q	13	3	3951.1	2504.38	2504.37	835.801	835.797	2504.37	835.798	-0.0007	0.000368662	21.021	17.206	0.9997	2	1	27	39	371582	13K(304.2072), 6K(304.2072), 8T(79.9663), N-term(304.2072)				NPLPS(0.112)KET(0.888)IEQEK	0.888	1	TRUE	sp|P62328|TYB4_HUMAN	P62328	TYB4_HUMAN	TMSB4X	Thymosin beta-4			TRUE	376431	767.538	16791.4	0	0	0	124.232	173.021	4384.95
microPOTS_TMT_200x200_tipIMAC_3_4Mar22_Oak_WBEH-22-01-08.04591.04591.3	interact-microPOTS_TMT_200x200_tipIMAC_3_4Mar22_Oak_WBEH-22-01-08.mod.pep.xml	SASLLSLQTELLLDLVAEAQSR	n[305]SAS[167]LLSLQTELLLDLVAEAQSR	R	R	22	3	6468.55	2741.48	2741.46	914.833	914.828	2740.46	914.493	1.0043	9.8e-13	40.525	38.575	1	2	0	54	75	0	3S(79.9663), N-term(304.2072)				S(0.050)AS(0.680)LLS(0.167)LQT(0.089)ELLLDLVAEAQS(0.014)R	0.68	1	TRUE	sp|Q9Y4H4|GPSM3_HUMAN	Q9Y4H4	GPSM3_HUMAN	GPSM3	G-protein-signaling modulator 3			TRUE	347592	2499.02	21679.3	0	0	0	0	0	4599.5
microPOTS_TMT_200x200_tipIMAC_3_4Mar22_Oak_WBEH-22-01-08.02066.02066.4	interact-microPOTS_TMT_200x200_tipIMAC_3_4Mar22_Oak_WBEH-22-01-08.mod.pep.xml	KVEEEQEADEEDVSEEEAESK	n[305]KVEEEQEADEEDVS[167]EEEAESK	K	E	21	4	2681.44	3430.62	3430.61	858.663	858.661	3429.6	858.408	1.0124	1.3978e-10	38.895	30.742	1	2	1	234	254	0	14S(79.9663), 1K(304.2072), 21K(304.2072), N-term(304.2072)				KVEEEQEADEEDVS(0.949)EEEAES(0.051)K	0.949	1	TRUE	sp|Q9H3N1|TMX1_HUMAN	Q9H3N1	TMX1_HUMAN	TMX1	Thioredoxin-related transmembrane protein 1			TRUE	355786	1115.3	24211.9	0	558.328	0	0	165.999	5446.89
microPOTS_TMT_200x200_tipIMAC_3_4Mar22_Oak_WBEH-22-01-08.02195.02195.2	interact-microPOTS_TMT_200x200_tipIMAC_3_4Mar22_Oak_WBEH-22-01-08.mod.pep.xml	TSPPLLDR	n[305]TS[167]PPLLDR	R	A	8	2	2899.15	1281.67	1281.67	641.842	641.841	1281.67	641.84	0.0009	0.00910437	19.663	19.595	0.9976	2	0	2397	2404	0	2S(79.9663), N-term(304.2072)				T(0.285)S(0.715)PPLLDR	0.715	1	TRUE	sp|Q9UQ35|SRRM2_HUMAN	Q9UQ35	SRRM2_HUMAN	SRRM2	Serine/arginine repetitive matrix protein 2			TRUE	345272	801.482	14982.7	0	0	0	124.998	220.934	5879.94
microPOTS_TMT_200x200_tipIMAC_3_4Mar22_Oak_WBEH-22-01-08.01750.01750.2	interact-microPOTS_TMT_200x200_tipIMAC_3_4Mar22_Oak_WBEH-22-01-08.mod.pep.xml	ALGSGISK	n[305]ALGSGIS[167]K	R	V	8	2	2150.27	1419.8	1419.79	710.907	710.904	1419.8	710.906	-0.0042	2.27835	12.498	12.329	0.9088	2	0	533	540	0	7S(79.9663), 8K(304.2072), N-term(304.2072)				ALGS(0.076)GIS(0.924)K	0.924	1	TRUE	sp|Q8WWN8|ARAP3_HUMAN	Q8WWN8	ARAP3_HUMAN	ARAP3	Arf-GAP with Rho-GAP domain, ANK repeat and PH domain-containing protein 3			TRUE	357579	493.029	14442.5	0	0	0	0	0	4267.05
microPOTS_TMT_200x200_tipIMAC_3_4Mar22_Oak_WBEH-22-01-08.02858.02858.3	interact-microPOTS_TMT_200x200_tipIMAC_3_4Mar22_Oak_WBEH-22-01-08.mod.pep.xml	SNIDISSGLEDEEPK	n[305]S[167]NIDISSGLEDEEPK	K	R	15	3	4005.47	2320.13	2320.13	774.385	774.385	2320.13	774.385	0.0007	1.12003e-05	25.54	23.034	1	2	0	321	335	0	15K(304.2072), 1S(79.9663), N-term(304.2072)				S(0.802)NIDIS(0.099)S(0.099)GLEDEEPK	0.802	1	TRUE	sp|Q9BZ71|PITM3_HUMAN	Q9BZ71	PITM3_HUMAN	PITPNM3	Membrane-associated phosphatidylinositol transfer protein 3			TRUE	328867	780.485	14845.3	0	0	0	234.381	771.59	12794.3
microPOTS_TMT_200x200_tipIMAC_3_4Mar22_Oak_WBEH-22-01-08.01198.01198.3	interact-microPOTS_TMT_200x200_tipIMAC_3_4Mar22_Oak_WBEH-22-01-08.mod.pep.xml	VDGPRSPSYGR	n[305]VDGPRS[167]PSYGR	K	S	11	3	1215.4	1573.76	1573.76	525.595	525.593	1573.76	525.593	0.0012	0.00130417	20.542	18.373	0.9993	2	1	194	204	707744	6S(79.9663), N-term(304.2072)				VDGPRS(0.933)PS(0.031)Y(0.036)GR	0.933	1	TRUE	sp|Q07955|SRSF1_HUMAN	Q07955	SRSF1_HUMAN	SRSF1	Serine/arginine-rich splicing factor 1			TRUE	350835	694.78	15734.7	0	0	0	180.337	310.549	5311.85
microPOTS_TMT_200x200_tipIMAC_3_4Mar22_Oak_WBEH-22-01-08.01650.01650.2	interact-microPOTS_TMT_200x200_tipIMAC_3_4Mar22_Oak_WBEH-22-01-08.mod.pep.xml	FVSEGDGGR	n[305]FVS[167]EGDGGR	R	L	9	2	1979.61	1306.6	1306.59	654.305	654.301	1306.59	654.301	-0.0003	0.0134489	16.903	9.942	0.9989	2	0	455	463	0	3S(79.9663), N-term(304.2072)				FVS(1.000)EGDGGR	1	0.96	TRUE	sp|Q53EL6|PDCD4_HUMAN	Q53EL6	PDCD4_HUMAN	PDCD4	Programmed cell death protein 4			TRUE	265022	151.622	11710	137.632	156.379	0	0	90.023	6989.43
microPOTS_TMT_200x200_tipIMAC_3_4Mar22_Oak_WBEH-22-01-08.02400.02400.2	interact-microPOTS_TMT_200x200_tipIMAC_3_4Mar22_Oak_WBEH-22-01-08.mod.pep.xml	SGLTVPTSPK	n[305]SGLTVPT[181]SPK	R	G	10	2	3246.39	1673.93	1673.92	837.972	837.967	1673.92	837.97	-0.0057	0.00103414	21.232	20.858	0.9997	2	0	87	96	0	10K(304.2072), 7T(79.9663), N-term(304.2072)				S(0.031)GLT(0.043)VPT(0.889)S(0.037)PK	0.889	1	TRUE	sp|Q53EL6|PDCD4_HUMAN	Q53EL6	PDCD4_HUMAN	PDCD4	Programmed cell death protein 4			TRUE	287871	466.472	10583.5	121.231	0	0	0	0	2455.53
microPOTS_TMT_200x200_tipIMAC_3_4Mar22_Oak_WBEH-22-01-08.00917.00917.3	interact-microPOTS_TMT_200x200_tipIMAC_3_4Mar22_Oak_WBEH-22-01-08.mod.pep.xml	QKETSPR	n[305]QKETS[167]PR	R	G	7	3	754.247	1532.82	1532.83	511.949	511.95	1532.82	511.947	0.0059	3.59302	13.255	12.12	0.9342	2	1	537	543	0	2K(304.2072), 5S(79.9663), N-term(304.2072)				QKET(0.463)S(0.537)PR	0.537	1	TRUE	sp|Q8IYB3|SRRM1_HUMAN	Q8IYB3	SRRM1_HUMAN	SRRM1	Serine/arginine repetitive matrix protein 1			TRUE	248802	632.333	13041.4	155.82	0	0	381.817	340.319	13948
microPOTS_TMT_200x200_tipIMAC_3_4Mar22_Oak_WBEH-22-01-08.04394.04394.3	interact-microPOTS_TMT_200x200_tipIMAC_3_4Mar22_Oak_WBEH-22-01-08.mod.pep.xml	FFESFGDLSTPDAVMGNPK	n[305]FFESFGDLST[181]PDAVM[147]GNPK	R	V	19	3	6226.81	2763.34	2763.32	922.119	922.114	2762.32	921.779	1.0043	2.2436e-10	32.538	30.325	1	2	0	42	60	0	10T(79.9663), 15M(15.9949), 19K(304.2072), N-term(304.2072)		FFESFGDLSTPDAVM(1.000)GNPK	1	FFES(0.031)FGDLS(0.122)T(0.847)PDAVMGNPK	0.847	1	TRUE	contam_sp|P68871|HBB_HUMAN	contam_sp|P68871|HBB_HUMAN Hemoglobin subunit beta OS=Homo sapiens GN=HBB PE=1 SV=2	contam_sp|P68871|HBB_HUMAN Hemoglobin subunit beta OS=Homo sapiens GN=HBB PE=1 SV=2		Hemoglobin			TRUE	303285	839.551	20253.6	0	625.18	129.843	250.135	518.983	10964.8
microPOTS_TMT_200x200_tipIMAC_3_4Mar22_Oak_WBEH-22-01-08.01030.01030.3	interact-microPOTS_TMT_200x200_tipIMAC_3_4Mar22_Oak_WBEH-22-01-08.mod.pep.xml	KTTTTPGR	n[305]KTT[181]TTPGR	R	K	8	3	931.524	1548.86	1548.86	517.293	517.293	1548.85	517.291	0.0048	1.64166	15.88	14.709	0.9868	2	1	74	81	0	1K(304.2072), 3T(79.9663), N-term(304.2072)				KT(0.467)T(0.470)T(0.030)T(0.033)PGR	0.47	1	TRUE	sp|P17096|HMGA1_HUMAN	P17096	HMGA1_HUMAN	HMGA1	High mobility group protein HMG-I/HMG-Y			TRUE	169014	403.825	8947.58	308.989	111.582	0	309.879	159.264	5994.89
microPOTS_TMT_200x200_tipIMAC_3_4Mar22_Oak_WBEH-22-01-08.01171.01171.2	interact-microPOTS_TMT_200x200_tipIMAC_3_4Mar22_Oak_WBEH-22-01-08.mod.pep.xml	ADSEQPSK	n[305]ADS[167]EQPSK	R	R	8	2	1171.05	1548.77	1548.77	775.394	775.393	1548.77	775.391	0.0031	0.0357089	16.923	16.015	0.9828	2	0	4	11	0	3S(79.9663), 8K(304.2072), N-term(304.2072)				ADS(0.778)EQPS(0.222)K	0.778	1	TRUE	sp|Q9Y3Z3|SAMH1_HUMAN	Q9Y3Z3	SAMH1_HUMAN	SAMHD1	Deoxynucleoside triphosphate triphosphohydrolase SAMHD1			TRUE	114635	155.515	4711.05	0	0	0	739.145	648.111	38788.1
microPOTS_TMT_200x200_tipIMAC_3_4Mar22_Oak_WBEH-22-01-08.01502.01502.3	interact-microPOTS_TMT_200x200_tipIMAC_3_4Mar22_Oak_WBEH-22-01-08.mod.pep.xml	QESDPEDDDVK	n[305]QES[167]DPEDDDVK	R	K	11	3	1732.44	1963.9	1963.9	655.641	655.64	1963.89	655.638	0.0074	0.0044565	18.593	9.006	0.9978	2	0	98	108	0	11K(304.2072), 3S(79.9663), N-term(304.2072)				QES(1.000)DPEDDDVK	1	1	TRUE	sp|Q9H307|PININ_HUMAN	Q9H307	PININ_HUMAN	PNN	Pinin			TRUE	310947	582.477	15483.7	0	134.506	0	121.087	134.301	4254.9
microPOTS_TMT_200x200_tipIMAC_3_4Mar22_Oak_WBEH-22-01-08.04247.04247.3	interact-microPOTS_TMT_200x200_tipIMAC_3_4Mar22_Oak_WBEH-22-01-08.mod.pep.xml	TEMMYTINSQLEFK	n[305]T[181]EMMYTINS[167]QLEFK	R	I	14	3	6016.44	2502.16	2502.14	835.06	835.056	2502.15	835.056	-0.0024	1.47741	8.822	8.822	0.9711	2	0	630	643	291815	14K(304.2072), 1T(79.9663), 9S(79.9663), N-term(304.2072)				T(0.707)EMMY(0.399)T(0.200)INS(0.695)QLEFK	0.707	1	TRUE	sp|Q96DR7|ARHGQ_HUMAN	Q96DR7	ARHGQ_HUMAN	ARHGEF26	Rho guanine nucleotide exchange factor 26			TRUE	346828	791.417	24044.7	0	493.69	0	0	0	783.535
microPOTS_TMT_200x200_tipIMAC_3_4Mar22_Oak_WBEH-22-01-08.01897.01897.2	interact-microPOTS_TMT_200x200_tipIMAC_3_4Mar22_Oak_WBEH-22-01-08.mod.pep.xml	QISQDVK	n[305]QIS[167]QDVK	R	L	7	2	2395.59	1504.81	1504.81	753.415	753.411	1504.81	753.415	-0.0067	0.0806659	15.353	11.603	0.963	2	0	166	172	0	3S(79.9663), 7K(304.2072), N-term(304.2072)				QIS(1.000)QDVK	1	1	TRUE	sp|Q01433|AMPD2_HUMAN	Q01433	AMPD2_HUMAN	AMPD2	AMP deaminase 2			TRUE	248803	467.383	10548.8	100.316	0	0	0	99.0455	8675.6
microPOTS_TMT_200x200_tipIMAC_3_4Mar22_Oak_WBEH-22-01-08.01037.01037.3	interact-microPOTS_TMT_200x200_tipIMAC_3_4Mar22_Oak_WBEH-22-01-08.mod.pep.xml	ARSPTDDK	n[305]ARS[167]PTDDK	K	V	8	3	943.016	1576.81	1576.81	526.612	526.611	1576.81	526.611	0.0014	2.54336	13.788	12.382	0.99	2	1	255	262	0	3S(79.9663), 8K(304.2072), N-term(304.2072)				ARS(0.835)PT(0.165)DDK	0.835	0.98	TRUE	sp|Q13523|PRP4B_HUMAN	Q13523	PRP4B_HUMAN	PRPF4B	Serine/threonine-protein kinase PRP4 homolog			TRUE	254934	672.56	17695.8	0	134.529	0	266.33	142.39	9218.47
microPOTS_TMT_200x200_tipIMAC_3_4Mar22_Oak_WBEH-22-01-08.02978.02978.3	interact-microPOTS_TMT_200x200_tipIMAC_3_4Mar22_Oak_WBEH-22-01-08.mod.pep.xml	DIIRQPSEEEIIK	n[305]DIIRQPS[167]EEEIIK	K	L	13	3	4198.44	2257.23	2257.22	753.417	753.414	2257.22	753.414	-0.0002	0.005993	20.711	13.077	0.9994	2	1	110	122	0	13K(304.2072), 7S(79.9663), N-term(304.2072)				DIIRQPS(1.000)EEEIIK	1	1	TRUE	sp|Q15121|PEA15_HUMAN	Q15121	PEA15_HUMAN	PEA15	Astrocytic phosphoprotein PEA-15			TRUE	234843	443.425	11633.4	131.994	0	0	168.863	499.342	9845.48
microPOTS_TMT_200x200_tipIMAC_3_4Mar22_Oak_WBEH-22-01-08.02356.02356.4	interact-microPOTS_TMT_200x200_tipIMAC_3_4Mar22_Oak_WBEH-22-01-08.mod.pep.xml	DKSPVREPIDNLTPEER	n[305]DKS[167]PVREPIDNLTPEER	K	D	17	4	3171.78	2683.4	2683.39	671.858	671.854	2682.39	671.604	1.0009	8.7193e-10	34.344	22.571	1	2	2	134	150	224842	2K(304.2072), 3S(79.9663), N-term(304.2072)				DKS(0.835)PVREPIDNLT(0.165)PEER	0.835	1	TRUE	sp|Q14498|RBM39_HUMAN	Q14498	RBM39_HUMAN	RBM39	RNA-binding protein 39			TRUE	250683	532.632	17616.7	0	377.945	0	0	141.066	5920.9
microPOTS_TMT_200x200_tipIMAC_3_4Mar22_Oak_WBEH-22-01-08.01554.01554.2	interact-microPOTS_TMT_200x200_tipIMAC_3_4Mar22_Oak_WBEH-22-01-08.mod.pep.xml	GSVSDEEMMELR	n[305]GSVS[167]DEEM[147]M[147]ELR	R	E	12	2	1815.92	1797.75	1797.74	899.883	899.88	1797.75	899.881	-0.004	0.000107516	23.295	21.195	0.9999	2	0	4	15	914165	4S(79.9663), 8M(15.9949), 9M(15.9949), N-term(304.2072)		GSVSDEEM(1.000)M(1.000)ELR	1	GS(0.090)VS(0.910)DEEMMELR	0.91	1	TRUE	sp|P13796|PLSL_HUMAN	P13796	PLSL_HUMAN	LCP1	Plastin-2			TRUE	272016	383.709	9854.12	0	0	0	0	119.135	8331.74
microPOTS_TMT_200x200_tipIMAC_3_4Mar22_Oak_WBEH-22-01-08.03156.03156.3	interact-microPOTS_TMT_200x200_tipIMAC_3_4Mar22_Oak_WBEH-22-01-08.mod.pep.xml	RNSSEASSGDFLDLK	n[305]RNSSEASS[167]GDFLDLK	R	G	15	3	4484.02	2313.16	2313.15	772.06	772.056	2313.15	772.057	-0.0024	4.37955e-08	32.578	30.61	1	2	1	85	99	259241	15K(304.2072), 8S(79.9663), N-term(304.2072)				RNS(0.153)S(0.172)EAS(0.016)S(0.658)GDFLDLK	0.658	1	TRUE	sp|Q9UK76|JUPI1_HUMAN	Q9UK76	JUPI1_HUMAN	JPT1	Jupiter microtubule associated homolog 1			TRUE	285113	585.781	14368.9	0	110.875	0	105.395	134.054	3638.3
microPOTS_TMT_200x200_tipIMAC_3_4Mar22_Oak_WBEH-22-01-08.01183.01183.3	interact-microPOTS_TMT_200x200_tipIMAC_3_4Mar22_Oak_WBEH-22-01-08.mod.pep.xml	TASEGSEQPK	n[305]TASEGS[167]EQPK	R	K	10	3	1190.34	1720.85	1720.85	574.625	574.624	1720.85	574.625	-0.0042	0.021043	18.023	16.307	0.9946	2	0	393	402	0	10K(304.2072), 6S(79.9663), N-term(304.2072)				T(0.027)AS(0.074)EGS(0.898)EQPK	0.898	1	TRUE	sp|Q9UBW5|BIN2_HUMAN	Q9UBW5	BIN2_HUMAN	BIN2	Bridging integrator 2			TRUE	289917	667.145	16028.3	0	0	0	87.9416	94.9452	3714.14
microPOTS_TMT_200x200_tipIMAC_3_4Mar22_Oak_WBEH-22-01-08.01568.01568.2	interact-microPOTS_TMT_200x200_tipIMAC_3_4Mar22_Oak_WBEH-22-01-08.mod.pep.xml	QETVECLR	n[305]QET[181]VECLR	R	K	8	2	1840.66	1417.66	1417.66	709.84	709.837	1417.66	709.837	0.0007	0.0126719	16.136	10.064	0.9958	2	0	285	292	0	3T(79.9663), 6C(57.0215), N-term(304.2072)				QET(1.000)VECLR	1	1	TRUE	sp|Q13555|KCC2G_HUMAN	Q13555	KCC2G_HUMAN	CAMK2G	Calcium/calmodulin-dependent protein kinase type II subunit gamma			TRUE	263568	188.134	10342.5	0	0	0	0	211.502	6696.29
microPOTS_TMT_200x200_tipIMAC_3_4Mar22_Oak_WBEH-22-01-08.01533.01533.3	interact-microPOTS_TMT_200x200_tipIMAC_3_4Mar22_Oak_WBEH-22-01-08.mod.pep.xml	QPSSPYEDK	n[305]QPSS[167]PYEDK	K	D	9	3	1784.36	1737.85	1737.84	580.29	580.288	1737.85	580.29	-0.0047	0.0608492	16.3	15.105	0.9966	2	0	330	338	0	4S(79.9663), 9K(304.2072), N-term(304.2072)				QPS(0.032)S(0.937)PY(0.031)EDK	0.937	1	TRUE	sp|Q9UQ35|SRRM2_HUMAN	Q9UQ35	SRRM2_HUMAN	SRRM2	Serine/arginine repetitive matrix protein 2			TRUE	258827	978.64	22544.4	133.153	747.923	0	0	144.698	3233.19
microPOTS_TMT_200x200_tipIMAC_3_4Mar22_Oak_WBEH-22-01-08.01925.01925.2	interact-microPOTS_TMT_200x200_tipIMAC_3_4Mar22_Oak_WBEH-22-01-08.mod.pep.xml	IAASSSFR	n[305]IAASSS[167]FR	K	S	8	2	2443.41	1221.61	1221.61	611.814	611.81	1221.61	611.811	-0.002	0.158958	15.832	15.335	0.998	2	0	283	290	0	6S(79.9663), N-term(304.2072)				IAAS(0.029)S(0.239)S(0.731)FR	0.731	1	TRUE	sp|Q99961|SH3G1_HUMAN	Q99961	SH3G1_HUMAN	SH3GL1	Endophilin-A2			TRUE	186761	480.806	8037.21	126.197	92.668	138.136	304.406	582.917	14927.3
microPOTS_TMT_200x200_tipIMAC_3_4Mar22_Oak_WBEH-22-01-08.01065.01065.3	interact-microPOTS_TMT_200x200_tipIMAC_3_4Mar22_Oak_WBEH-22-01-08.mod.pep.xml	DRQSPPPAK	n[305]DRQS[167]PPPAK	K	R	9	3	990.705	1682.9	1682.9	561.975	561.974	1682.9	561.974	0.0009	0.150653	15.043	12.331	0.9681	2	1	839	847	160784	4S(79.9663), 9K(304.2072), N-term(304.2072)				DRQS(1.000)PPPAK	1	0.78	TRUE	sp|Q86VM9|ZCH18_HUMAN	Q86VM9	ZCH18_HUMAN	ZC3H18	Zinc finger CCCH domain-containing protein 18			TRUE	231009	385.356	14868.8	131.759	0	0	0	69.9549	4722.92
microPOTS_TMT_200x200_tipIMAC_3_4Mar22_Oak_WBEH-22-01-08.02053.02053.3	interact-microPOTS_TMT_200x200_tipIMAC_3_4Mar22_Oak_WBEH-22-01-08.mod.pep.xml	KSSLVTSK	n[305]KSS[167]LVTSK	R	L	8	3	2658.89	1841.09	1841.09	614.705	614.702	1841.08	614.702	0.0011	0.241895	14.345	14.345	0.8991	2	1	107	114	0	1K(304.2072), 3S(79.9663), 8K(304.2072), N-term(304.2072)				KS(0.017)S(0.739)LVT(0.160)S(0.084)K	0.739	1	TRUE	sp|O43768|ENSA_HUMAN	O43768	ENSA_HUMAN	ENSA	Alpha-endosulfine			TRUE	217548	755.502	11860.9	0	77.2452	0	0	323.802	5328.09
microPOTS_TMT_200x200_tipIMAC_3_4Mar22_Oak_WBEH-22-01-08.01813.01813.2	interact-microPOTS_TMT_200x200_tipIMAC_3_4Mar22_Oak_WBEH-22-01-08.mod.pep.xml	LRSSVPGVR	n[305]LRSS[167]VPGVR	R	L	9	2	2252.93	1353.75	1353.75	677.883	677.88	1353.75	677.88	-0.0002	0.0032392	16.623	16.118	0.9955	2	1	70	78	0	4S(79.9663), N-term(304.2072)				LRS(0.355)S(0.645)VPGVR	0.645	1	TRUE	sp|P08670|VIME_HUMAN	P08670	VIME_HUMAN	VIM	Vimentin			TRUE	236708	438.436	7589.78	0	0	0	119.909	136.54	12496.3
microPOTS_TMT_200x200_tipIMAC_3_4Mar22_Oak_WBEH-22-01-08.01258.01258.2	interact-microPOTS_TMT_200x200_tipIMAC_3_4Mar22_Oak_WBEH-22-01-08.mod.pep.xml	EEEEGISQESSEEEQ	n[305]EEEEGISQES[167]SEEEQ	K	-	15	2	1316.28	2121.85	2121.84	1061.93	1061.93	2121.84	1061.93	-0.0007	0.000118987	25.198	25.198	1	2	0	93	107	0	10S(79.9663), N-term(304.2072)				EEEEGIS(0.038)QES(0.481)S(0.481)EEEQ	0.481	1	TRUE	sp|P17096|HMGA1_HUMAN	P17096	HMGA1_HUMAN	HMGA1	High mobility group protein HMG-I/HMG-Y			TRUE	233536	0	6102.26	0	0	0	0	0	2087.36
microPOTS_TMT_200x200_tipIMAC_3_4Mar22_Oak_WBEH-22-01-08.02309.02309.3	interact-microPOTS_TMT_200x200_tipIMAC_3_4Mar22_Oak_WBEH-22-01-08.mod.pep.xml	EIAIVHSDAEK	n[305]EIAIVHS[167]DAEK	K	E	11	3	3092	1899.01	1899	634.011	634.008	1899	634.007	0.0019	6.272e-05	23.975	10.961	1	2	0	341	351	0	11K(304.2072), 7S(79.9663), N-term(304.2072)				EIAIVHS(1.000)DAEK	1	1	TRUE	sp|Q9H307|PININ_HUMAN	Q9H307	PININ_HUMAN	PNN	Pinin			TRUE	248838	675.889	13710.1	0	103.619	88.9715	118.236	181.716	2206.52
microPOTS_TMT_200x200_tipIMAC_3_4Mar22_Oak_WBEH-22-01-08.02081.02081.2	interact-microPOTS_TMT_200x200_tipIMAC_3_4Mar22_Oak_WBEH-22-01-08.mod.pep.xml	LTEGCSFR	n[305]LTEGCS[167]FR	R	R	8	2	2706.56	1352.62	1352.61	677.316	677.312	1352.61	677.313	-0.0015	0.071068	15.866	15.784	0.9969	2	0	73	80	0	5C(57.0215), 6S(79.9663), N-term(304.2072)				LT(0.114)EGCS(0.886)FR	0.886	1	FALSE	sp|P42677|RS27_HUMAN	P42677	RS27_HUMAN	RPS27	40S ribosomal protein S27	RPS27L	sp|Q71UM5|RS27L_HUMAN	TRUE	180070	149.636	7250.31	196.446	0	166.938	107.903	106.316	5430.15
microPOTS_TMT_200x200_tipIMAC_3_4Mar22_Oak_WBEH-22-01-08.01181.01181.3	interact-microPOTS_TMT_200x200_tipIMAC_3_4Mar22_Oak_WBEH-22-01-08.mod.pep.xml	NRTPSDVK	n[305]NRT[181]PSDVK	R	E	8	3	1186	1603.86	1603.85	535.627	535.625	1603.86	535.627	-0.0039	0.0595686	14.133	9.512	0.9293	2	1	13	20	0	3T(79.9663), 8K(304.2072), N-term(304.2072)				NRT(0.880)PS(0.120)DVK	0.88	0.5	FALSE	sp|O95626|AN32D_HUMAN	O95626	AN32D_HUMAN	ANP32D	Acidic leucine-rich nuclear phosphoprotein 32 family member D	ANP32A	sp|P39687|AN32A_HUMAN	TRUE	230220	724.24	18684.7	97.6742	558.362	0	155.343	68.4919	4901.04
microPOTS_TMT_200x200_tipIMAC_3_4Mar22_Oak_WBEH-22-01-08.03292.03292.3	interact-microPOTS_TMT_200x200_tipIMAC_3_4Mar22_Oak_WBEH-22-01-08.mod.pep.xml	LPAKLSISK	n[305]LPAKLS[167]ISK	K	S	9	3	4689.18	1948.2	1948.19	650.408	650.405	1948.19	650.405	-0.0008	2.07047	16.634	15.652	0.9925	2	1	162	170	0	4K(304.2072), 6S(79.9663), 9K(304.2072), N-term(304.2072)				LPAKLS(0.897)IS(0.103)K	0.897	1	TRUE	sp|Q6NZI2|CAVN1_HUMAN	Q6NZI2	CAVN1_HUMAN	CAVIN1	Caveolae-associated protein 1			TRUE	234968	673.793	12273.2	0	87.9691	105.952	291.296	327.149	12055.5
microPOTS_TMT_200x200_tipIMAC_3_4Mar22_Oak_WBEH-22-01-08.02837.02837.4	interact-microPOTS_TMT_200x200_tipIMAC_3_4Mar22_Oak_WBEH-22-01-08.mod.pep.xml	LLKPGEEPSEYTDEEDTK	n[305]LLKPGEEPSEY[243]TDEEDTK	R	D	18	4	3971.5	3072.56	3072.54	769.147	769.143	3071.54	768.893	1.0017	2.44375e-08	31.272	31.272	1	2	0	200	217	114909	11Y(79.9663), 18K(304.2072), 3K(304.2072), N-term(304.2072)				LLKPGEEPS(0.015)EY(0.719)T(0.250)DEEDT(0.015)K	0.719	1	TRUE	sp|O15173|PGRC2_HUMAN	O15173	PGRC2_HUMAN	PGRMC2	Membrane-associated progesterone receptor component 2			TRUE	246913	843.573	18334.2	0	381.441	0	0	0	3387.46
microPOTS_TMT_200x200_tipIMAC_3_4Mar22_Oak_WBEH-22-01-08.01525.01525.3	interact-microPOTS_TMT_200x200_tipIMAC_3_4Mar22_Oak_WBEH-22-01-08.mod.pep.xml	AEQSLHDLQER	n[305]AEQS[167]LHDLQER	R	L	11	3	1770.83	1708.82	1708.81	570.613	570.611	1708.81	570.611	0.0014	0.0243006	21.429	10.993	0.9999	2	0	254	264	0	4S(79.9663), N-term(304.2072)				AEQS(1.000)LHDLQER	1	1	TRUE	sp|Q13586|STIM1_HUMAN	Q13586	STIM1_HUMAN	STIM1	Stromal interaction molecule 1			TRUE	230380	1403.64	10985.3	93.062	0	0	106.756	149.139	5550.93
microPOTS_TMT_200x200_tipIMAC_3_4Mar22_Oak_WBEH-22-01-08.01772.01772.3	interact-microPOTS_TMT_200x200_tipIMAC_3_4Mar22_Oak_WBEH-22-01-08.mod.pep.xml	RSSDTSGSPATPLK	n[305]RSSDTSGS[167]PATPLK	R	A	14	3	2184.78	2091.1	2091.09	698.039	698.037	2091.09	698.036	0.0024	0.000169421	25.739	25.699	1	2	1	524	537	0	14K(304.2072), 8S(79.9663), N-term(304.2072)				RS(0.120)S(0.165)DT(0.128)S(0.061)GS(0.443)PAT(0.084)PLK	0.443	1	TRUE	sp|Q7Z5R6|AB1IP_HUMAN	Q7Z5R6	AB1IP_HUMAN	APBB1IP	Amyloid beta A4 precursor protein-binding family B member 1-interacting protein			TRUE	238291	388.193	12494.9	0	0	0	0	0	1518.54
microPOTS_TMT_200x200_tipIMAC_3_4Mar22_Oak_WBEH-22-01-08.01841.01841.3	interact-microPOTS_TMT_200x200_tipIMAC_3_4Mar22_Oak_WBEH-22-01-08.mod.pep.xml	YRPGTVALR	n[305]YRPGT[181]VALR	R	E	9	3	2300.59	1415.77	1415.76	472.93	472.927	1415.76	472.928	-0.0017	3.14236	13.489	12.192	0.9667	2	0	42	50	0	5T(79.9663), N-term(304.2072)				Y(0.433)RPGT(0.567)VALR	0.567	0.56	FALSE	sp|P68431|H31_HUMAN	P68431	H31_HUMAN	H3C1	Histone H3.1	H3-2, H3-3A, H3-4, H3-5, H3C15	sp|P84243|H33_HUMAN, sp|Q16695|H31T_HUMAN, sp|Q5TEC6|H3PS2_HUMAN, sp|Q6NXT2|H3C_HUMAN, sp|Q71DI3|H32_HUMAN	TRUE	102960	1401.26	10771.5	430.247	3988.94	3006.7	1400.5	4190.07	7507.78
microPOTS_TMT_200x200_tipIMAC_3_4Mar22_Oak_WBEH-22-01-08.03078.03078.2	interact-microPOTS_TMT_200x200_tipIMAC_3_4Mar22_Oak_WBEH-22-01-08.mod.pep.xml	IDISPSTLR	n[305]IDIS[167]PSTLR	R	K	9	2	4358.15	1384.73	1384.73	693.374	693.371	1384.73	693.372	-0.0022	0.0214564	16.987	15.312	0.9993	2	0	655	663	455074	4S(79.9663), N-term(304.2072)				IDIS(0.905)PS(0.048)T(0.047)LR	0.905	0.94	TRUE	sp|Q9NYF8|BCLF1_HUMAN	Q9NYF8	BCLF1_HUMAN	BCLAF1	Bcl-2-associated transcription factor 1			TRUE	210050	325.504	7106.68	0	0	0	95.6543	0	5600.89
microPOTS_TMT_200x200_tipIMAC_3_4Mar22_Oak_WBEH-22-01-08.03184.03184.2	interact-microPOTS_TMT_200x200_tipIMAC_3_4Mar22_Oak_WBEH-22-01-08.mod.pep.xml	FGLNVSSISR	n[305]FGLNVSS[167]ISR	R	K	10	2	4525.35	1462.76	1462.75	732.386	732.381	1462.75	732.383	-0.0023	0.00409658	19.566	18.971	0.9998	2	0	157	166	0	7S(79.9663), N-term(304.2072)				FGLNVS(0.463)S(0.518)IS(0.019)R	0.518	1	TRUE	sp|P82979|SARNP_HUMAN	P82979	SARNP_HUMAN	SARNP	SAP domain-containing ribonucleoprotein			TRUE	105411	126.849	3520.5	358.666	0	0	0	0	7616.52
microPOTS_TMT_200x200_tipIMAC_3_4Mar22_Oak_WBEH-22-01-08.01453.01453.3	interact-microPOTS_TMT_200x200_tipIMAC_3_4Mar22_Oak_WBEH-22-01-08.mod.pep.xml	ETQSPEQVK	n[305]ETQS[167]PEQVK	K	S	9	3	1647.83	1732.89	1732.89	578.639	578.637	1732.89	578.637	-0.0001	0.0252435	18.786	15.414	0.9987	2	0	493	501	0	4S(79.9663), 9K(304.2072), N-term(304.2072)				ET(0.052)QS(0.948)PEQVK	0.948	0.98	TRUE	sp|Q9NYF8|BCLF1_HUMAN	Q9NYF8	BCLF1_HUMAN	BCLAF1	Bcl-2-associated transcription factor 1			TRUE	218813	398.831	10883.5	104.328	325.909	0	0	0	2669.23
microPOTS_TMT_200x200_tipIMAC_3_4Mar22_Oak_WBEH-22-01-08.01007.01007.2	interact-microPOTS_TMT_200x200_tipIMAC_3_4Mar22_Oak_WBEH-22-01-08.mod.pep.xml	DYDDMSPR	n[305]DYDDM[147]S[167]PR	R	R	8	2	892.769	1397.55	1397.56	699.784	699.785	1397.55	699.782	0.0057	0.0260766	16.835	13.902	0.9912	2	0	279	286	0	5M(15.9949), 6S(79.9663), N-term(304.2072)		DYDDM(1.000)SPR	1	DY(0.094)DDMS(0.906)PR	0.906	1	TRUE	sp|P61978|HNRPK_HUMAN	P61978	HNRPK_HUMAN	HNRNPK	Heterogeneous nuclear ribonucleoprotein K			TRUE	252243	360.25	11010.6	0	0	0	0	0	433.224
microPOTS_TMT_200x200_tipIMAC_3_4Mar22_Oak_WBEH-22-01-08.01139.01139.3	interact-microPOTS_TMT_200x200_tipIMAC_3_4Mar22_Oak_WBEH-22-01-08.mod.pep.xml	AAEEQGDDQDSEK	n[305]AAEEQGDDQDS[167]EK	K	S	13	3	1116.43	2108.94	2108.94	703.989	703.988	2108.94	703.987	0.0019	0.00356886	22.344	11.271	0.9998	2	0	175	187	0	11S(79.9663), 13K(304.2072), N-term(304.2072)				AAEEQGDDQDS(1.000)EK	1	1	TRUE	sp|Q1KMD3|HNRL2_HUMAN	Q1KMD3	HNRL2_HUMAN	HNRNPUL2	Heterogeneous nuclear ribonucleoprotein U-like protein 2			TRUE	203110	618.823	13543	0	136.695	0	100.891	227.151	4367.32
microPOTS_TMT_200x200_tipIMAC_3_4Mar22_Oak_WBEH-22-01-08.02773.02773.3	interact-microPOTS_TMT_200x200_tipIMAC_3_4Mar22_Oak_WBEH-22-01-08.mod.pep.xml	APSVANVGSHCDLSLK	n[305]APSVANVGS[167]HCDLSLK	R	I	16	3	3865.05	2342.2	2342.2	781.741	781.739	2342.2	781.739	0.0004	1.15324e-06	32.406	30.775	1	2	0	2150	2165	0	11C(57.0215), 16K(304.2072), 9S(79.9663), N-term(304.2072)				APS(0.389)VANVGS(0.521)HCDLS(0.090)LK	0.521	0.96	TRUE	sp|P21333|FLNA_HUMAN	P21333	FLNA_HUMAN	FLNA	Filamin-A			TRUE	194556	274.63	8878.06	0	0	0	506.404	401.639	9691.28
microPOTS_TMT_200x200_tipIMAC_3_4Mar22_Oak_WBEH-22-01-08.03518.03518.2	interact-microPOTS_TMT_200x200_tipIMAC_3_4Mar22_Oak_WBEH-22-01-08.mod.pep.xml	GPSWDPFR	n[305]GPS[167]WDPFR	R	D	8	2	5046.26	1344.63	1344.62	673.32	673.316	1344.62	673.317	-0.0011	0.126712	13.547	10.367	0.9558	2	0	13	20	235876	3S(79.9663), N-term(304.2072)				GPS(1.000)WDPFR	1	0.91	TRUE	sp|P04792|HSPB1_HUMAN	P04792	HSPB1_HUMAN	HSPB1	Heat shock protein beta-1			TRUE	205923	151.627	6327.59	0	0	0	0	99.686	7539.18
microPOTS_TMT_200x200_tipIMAC_3_4Mar22_Oak_WBEH-22-01-08.02899.02899.2	interact-microPOTS_TMT_200x200_tipIMAC_3_4Mar22_Oak_WBEH-22-01-08.mod.pep.xml	VSPLTFGR	n[305]VS[167]PLTFGR	K	K	8	2	4069.35	1259.66	1259.66	630.84	630.837	1259.66	630.837	-0.0001	0.0016143	17.797	14.367	0.9984	2	0	292	299	936150	2S(79.9663), N-term(304.2072)				VS(0.779)PLT(0.221)FGR	0.779	1	TRUE	sp|O95810|CAVN2_HUMAN	O95810	CAVN2_HUMAN	CAVIN2	Caveolae-associated protein 2			TRUE	220346	475.903	8765.14	0	93.4326	0	0	137.117	5777.73
microPOTS_TMT_200x200_tipIMAC_3_4Mar22_Oak_WBEH-22-01-08.01333.01333.3	interact-microPOTS_TMT_200x200_tipIMAC_3_4Mar22_Oak_WBEH-22-01-08.mod.pep.xml	VSRTPEPK	n[305]VSRT[181]PEPK	R	K	8	3	1443.98	1600.88	1600.88	534.635	534.635	1600.88	534.635	-0.0011	2.23686	13.662	12.444	0.9127	2	1	724	731	0	4T(79.9663), 8K(304.2072), N-term(304.2072)				VS(0.083)RT(0.917)PEPK	0.917	1	TRUE	sp|Q8IYB3|SRRM1_HUMAN	Q8IYB3	SRRM1_HUMAN	SRRM1	Serine/arginine repetitive matrix protein 1			TRUE	190325	496.957	10945.4	94.1159	110.354	0	66.7463	301.583	4869.52
microPOTS_TMT_200x200_tipIMAC_3_4Mar22_Oak_WBEH-22-01-08.02268.02268.3	interact-microPOTS_TMT_200x200_tipIMAC_3_4Mar22_Oak_WBEH-22-01-08.mod.pep.xml	SLGEQDQMTLRPPEK	n[305]SLGEQDQM[147]T[181]LRPPEK	R	V	15	3	3023.88	2432.23	2432.22	811.751	811.749	2432.23	811.75	-0.0019	1.72667e-06	26.094	20.715	1	2	0	768	782	71499.5	15K(304.2072), 8M(15.9949), 9T(79.9663), N-term(304.2072)		SLGEQDQM(1.000)TLRPPEK	1	S(0.280)LGEQDQMT(0.720)LRPPEK	0.72	1	TRUE	sp|P48681|NEST_HUMAN	P48681	NEST_HUMAN	NES	Nestin			TRUE	213035	546.893	14223.5	0	136.099	0	95.4984	115.961	5450.99
microPOTS_TMT_200x200_tipIMAC_3_4Mar22_Oak_WBEH-22-01-08.01097.01097.2	interact-microPOTS_TMT_200x200_tipIMAC_3_4Mar22_Oak_WBEH-22-01-08.mod.pep.xml	SNSFSDER	n[305]SNS[167]FSDER	R	E	8	2	1045.16	1324.56	1324.56	663.29	663.29	1324.56	663.288	0.0028	1.78146	14.829	14.509	0.9934	2	0	5780	5787	0	3S(79.9663), N-term(304.2072)				S(0.030)NS(0.713)FS(0.257)DER	0.713	1	TRUE	sp|Q09666|AHNK_HUMAN	Q09666	AHNK_HUMAN	AHNAK	Neuroblast differentiation-associated protein AHNAK			TRUE	234989	462.795	7885.26	0	0	0	0	0	2280.64
microPOTS_TMT_200x200_tipIMAC_3_4Mar22_Oak_WBEH-22-01-08.01425.01425.3	interact-microPOTS_TMT_200x200_tipIMAC_3_4Mar22_Oak_WBEH-22-01-08.mod.pep.xml	TRLSPPR	n[305]TRLS[167]PPR	R	A	7	3	1600.15	1209.66	1209.66	404.227	404.227	1209.66	404.226	0.0028	0.884048	12.587	10.563	0.9619	2	1	579	585	329698	4S(79.9663), N-term(304.2072)				T(0.268)RLS(0.732)PPR	0.732	0.74	TRUE	sp|Q96PK6|RBM14_HUMAN	Q96PK6	RBM14_HUMAN	RBM14	RNA-binding protein 14			TRUE	190182	370.533	11400.3	0	86.0659	0	78.9469	84.6326	4394.33
microPOTS_TMT_200x200_tipIMAC_3_4Mar22_Oak_WBEH-22-01-08.01344.01344.3	interact-microPOTS_TMT_200x200_tipIMAC_3_4Mar22_Oak_WBEH-22-01-08.mod.pep.xml	QKSDAEEDGGTVSQEEEDR	n[305]QKS[167]DAEEDGGTVSQEEEDR	K	K	19	3	1462.44	2797.27	2797.25	933.429	933.424	2796.26	933.093	0.9921	4.4e-13	38.467	24.674	1	2	1	552	570	0	2K(304.2072), 3S(79.9663), N-term(304.2072)				QKS(0.830)DAEEDGGT(0.096)VS(0.074)QEEEDR	0.83	1	TRUE	sp|P27824|CALX_HUMAN	P27824	CALX_HUMAN	CANX	Calnexin			TRUE	204291	706.363	16786.8	0	492.354	0	0	102.961	3011.42
microPOTS_TMT_200x200_tipIMAC_3_4Mar22_Oak_WBEH-22-01-08.02203.02203.3	interact-microPOTS_TMT_200x200_tipIMAC_3_4Mar22_Oak_WBEH-22-01-08.mod.pep.xml	RGSLSNAGDPEIVK	n[305]RGS[167]LSNAGDPEIVK	R	S	14	3	2912.85	2130.14	2130.13	711.054	711.052	2130.13	711.052	0.0007	0.00137738	18.49	18.49	0.9987	2	1	92	105	0	14K(304.2072), 3S(79.9663), N-term(304.2072)				RGS(0.695)LS(0.305)NAGDPEIVK	0.695	0.98	TRUE	sp|O43847|NRDC_HUMAN	O43847	NRDC_HUMAN	NRDC	Nardilysin			TRUE	195494	471.974	10913.3	0	0	0	144.236	350.321	5199.87
microPOTS_TMT_200x200_tipIMAC_3_4Mar22_Oak_WBEH-22-01-08.02158.02158.2	interact-microPOTS_TMT_200x200_tipIMAC_3_4Mar22_Oak_WBEH-22-01-08.mod.pep.xml	LGVSVSPSR	n[305]LGVSVS[167]PSR	K	A	9	2	2837.85	1284.69	1284.68	643.351	643.345	1284.68	643.345	-0.0008	0.408378	16.231	15.984	0.9983	2	0	529	537	0	6S(79.9663), N-term(304.2072)				LGVS(0.056)VS(0.911)PS(0.033)R	0.911	1	TRUE	sp|Q86VM9|ZCH18_HUMAN	Q86VM9	ZCH18_HUMAN	ZC3H18	Zinc finger CCCH domain-containing protein 18			TRUE	189474	125.284	6629.34	0	0	0	0	0	3961.02
microPOTS_TMT_200x200_tipIMAC_3_4Mar22_Oak_WBEH-22-01-08.02504.02504.3	interact-microPOTS_TMT_200x200_tipIMAC_3_4Mar22_Oak_WBEH-22-01-08.mod.pep.xml	SCFESSPDPELK	n[305]SCFESS[167]PDPELK	R	S	12	3	3421.36	2082.99	2082.98	695.338	695.333	2082.98	695.335	-0.0051	0.000114479	22.904	21.226	1	2	0	871	882	0	12K(304.2072), 2C(57.0215), 6S(79.9663), N-term(304.2072)				S(0.027)CFES(0.035)S(0.938)PDPELK	0.938	1	TRUE	sp|Q9UQ35|SRRM2_HUMAN	Q9UQ35	SRRM2_HUMAN	SRRM2	Serine/arginine repetitive matrix protein 2			TRUE	207544	198.046	9811.2	87.7682	80.3606	0	0	166.104	2977.35
microPOTS_TMT_200x200_tipIMAC_3_4Mar22_Oak_WBEH-22-01-08.03294.03294.3	interact-microPOTS_TMT_200x200_tipIMAC_3_4Mar22_Oak_WBEH-22-01-08.mod.pep.xml	AAARLSLTDPLVAER	n[305]AAARLS[167]LTDPLVAER	R	A	15	3	4691.69	1966.07	1966.06	656.362	656.359	1966.06	656.36	-0.0014	4.49885e-06	23.866	21.719	1	2	1	186	200	213785	6S(79.9663), N-term(304.2072)				AAARLS(0.878)LT(0.122)DPLVAER	0.878	0.53	TRUE	sp|P13224|GP1BB_HUMAN	P13224	GP1BB_HUMAN	GP1BB	Platelet glycoprotein Ib beta chain			TRUE	140027	489.905	7190.17	626.805	129.286	0	510.372	1487.41	18658.7
microPOTS_TMT_200x200_tipIMAC_3_4Mar22_Oak_WBEH-22-01-08.01345.01345.2	interact-microPOTS_TMT_200x200_tipIMAC_3_4Mar22_Oak_WBEH-22-01-08.mod.pep.xml	IQQNQSIR	n[305]IQQNQS[167]IR	K	R	8	2	1464.47	1369.7	1369.7	685.859	685.858	1369.7	685.859	-0.0029	0.0745916	14.854	10.264	0.9957	2	0	1369	1376	0	6S(79.9663), N-term(304.2072)				IQQNQS(1.000)IR	1	1	TRUE	sp|O75116|ROCK2_HUMAN	O75116	ROCK2_HUMAN	ROCK2	Rho-associated protein kinase 2			TRUE	179106	155.697	7510.21	0	0	0	93.8045	0	8657.57
microPOTS_TMT_200x200_tipIMAC_3_4Mar22_Oak_WBEH-22-01-08.01095.01095.2	interact-microPOTS_TMT_200x200_tipIMAC_3_4Mar22_Oak_WBEH-22-01-08.mod.pep.xml	AASPSPQSVR	n[305]AAS[167]PSPQSVR	K	R	10	2	1042.66	1382.69	1382.69	692.352	692.353	1382.69	692.351	0.0039	0.00665476	19.153	16.416	0.9998	2	0	736	745	0	3S(79.9663), N-term(304.2072)				AAS(0.836)PS(0.079)PQS(0.085)VR	0.836	1	TRUE	sp|Q8IYB3|SRRM1_HUMAN	Q8IYB3	SRRM1_HUMAN	SRRM1	Serine/arginine repetitive matrix protein 1			TRUE	189282	339.453	6070.25	0	0	0	0	0	3705.61
microPOTS_TMT_200x200_tipIMAC_3_4Mar22_Oak_WBEH-22-01-08.02146.02146.2	interact-microPOTS_TMT_200x200_tipIMAC_3_4Mar22_Oak_WBEH-22-01-08.mod.pep.xml	ALRASESGI	n[305]ALRASES[167]GI	R	-	9	2	2817.27	1286.66	1286.66	644.338	644.338	1286.66	644.335	0.0054	2.06725	11.817	10.581	0.9241	2	1	827	835	0	7S(79.9663), N-term(304.2072)				ALRAS(0.259)ES(0.741)GI	0.741	0.93	TRUE	sp|P48960|AGRE5_HUMAN	P48960	AGRE5_HUMAN	ADGRE5	Adhesion G protein-coupled receptor E5			TRUE	160881	0	5724.83	0	0	0	0	78.2542	12843.1
microPOTS_TMT_200x200_tipIMAC_3_4Mar22_Oak_WBEH-22-01-08.01279.01279.2	interact-microPOTS_TMT_200x200_tipIMAC_3_4Mar22_Oak_WBEH-22-01-08.mod.pep.xml	TQSVPVR	n[305]TQS[167]VPVR	R	R	7	2	1352.82	1169.62	1169.61	585.815	585.814	1169.61	585.814	0.0009	0.791643	12.706	10.19	0.9822	2	0	817	823	0	3S(79.9663), N-term(304.2072)				T(0.076)QS(0.924)VPVR	0.924	1	TRUE	sp|Q86YV0|RASL3_HUMAN	Q86YV0	RASL3_HUMAN	RASAL3	RAS protein activator like-3			TRUE	180534	487.639	9596.52	0	308.492	0	112.089	0	2356.82
microPOTS_TMT_200x200_tipIMAC_3_4Mar22_Oak_WBEH-22-01-08.00852.00852.3	interact-microPOTS_TMT_200x200_tipIMAC_3_4Mar22_Oak_WBEH-22-01-08.mod.pep.xml	EAEEGEDDRDSANGEDDS	n[305]EAEEGEDDRDS[167]ANGEDDS	K	-	18	3	644.866	2322.86	2322.86	775.293	775.293	2322.86	775.293	0.0007	0.000714908	23.083	16.812	1	2	1	289	306	0	11S(79.9663), N-term(304.2072)				EAEEGEDDRDS(0.848)ANGEDDS(0.152)	0.848	0.97	TRUE	sp|P07910|HNRPC_HUMAN	P07910	HNRPC_HUMAN	HNRNPC	Heterogeneous nuclear ribonucleoproteins C1/C2			TRUE	192208	97.6075	1746.82	0	0	0	0	202.837	3478.42
microPOTS_TMT_200x200_tipIMAC_3_4Mar22_Oak_WBEH-22-01-08.01671.01671.3	interact-microPOTS_TMT_200x200_tipIMAC_3_4Mar22_Oak_WBEH-22-01-08.mod.pep.xml	GTGASGSFK	n[305]GTGASGS[167]FK	K	L	9	3	2015.77	1498.78	1498.77	500.6	500.598	1498.77	500.596	0.0033	0.189478	15.843	13.788	0.9871	2	0	98	106	0	7S(79.9663), 9K(304.2072), N-term(304.2072)				GT(0.026)GAS(0.030)GS(0.944)FK	0.944	1	FALSE	sp|P10412|H14_HUMAN	P10412	H14_HUMAN	H1-4	Histone H1.4	H1-1, H1-2, H1-3, H1-5, H1-6	sp|P16401|H15_HUMAN, sp|P16402|H13_HUMAN, sp|P16403|H12_HUMAN, sp|P22492|H1T_HUMAN, sp|Q02539|H11_HUMAN	TRUE	48844.2	96.5024	2449.82	430.177	0	0	301.4	130.517	9384.69
microPOTS_TMT_200x200_tipIMAC_3_4Mar22_Oak_WBEH-22-01-08.03319.03319.2	interact-microPOTS_TMT_200x200_tipIMAC_3_4Mar22_Oak_WBEH-22-01-08.mod.pep.xml	IDISPSTFR	n[305]IDIS[167]PSTFR	R	K	9	2	4732.39	1418.72	1418.71	710.368	710.364	1418.71	710.364	0.0003	0.0222526	17.035	15.357	0.9997	2	0	679	687	426422	4S(79.9663), N-term(304.2072)				IDIS(0.903)PS(0.049)T(0.048)FR	0.903	0.92	TRUE	sp|Q9Y2W1|TR150_HUMAN	Q9Y2W1	TR150_HUMAN	THRAP3	Thyroid hormone receptor-associated protein 3			TRUE	172905	526.62	5820.65	658.684	411.686	105.169	626.681	565.643	4634.67
microPOTS_TMT_200x200_tipIMAC_3_4Mar22_Oak_WBEH-22-01-08.03129.03129.2	interact-microPOTS_TMT_200x200_tipIMAC_3_4Mar22_Oak_WBEH-22-01-08.mod.pep.xml	ATSLPSLDTPGELR	n[305]ATS[167]LPSLDTPGELR	R	E	14	2	4442.48	1839.94	1839.93	920.977	920.972	1839.93	920.972	0	4.42498e-06	27.498	26.199	1	2	0	328	341	205180	3S(79.9663), N-term(304.2072)				AT(0.051)S(0.756)LPS(0.160)LDT(0.032)PGELR	0.756	1	TRUE	sp|Q7L591|DOK3_HUMAN	Q7L591	DOK3_HUMAN	DOK3	Docking protein 3			TRUE	167000	139.253	4849.52	0	0	0	0	0	4244.3
microPOTS_TMT_200x200_tipIMAC_3_4Mar22_Oak_WBEH-22-01-08.02157.02157.2	interact-microPOTS_TMT_200x200_tipIMAC_3_4Mar22_Oak_WBEH-22-01-08.mod.pep.xml	SQSDCGELGDFR	n[305]SQS[167]DCGELGDFR	R	A	12	2	2835.53	1753.74	1753.73	877.876	877.873	1753.73	877.872	0.0011	4.22885e-08	27.476	27.251	1	2	0	177	188	0	3S(79.9663), 5C(57.0215), N-term(304.2072)				S(0.072)QS(0.928)DCGELGDFR	0.928	1	TRUE	sp|Q6JBY9|CPZIP_HUMAN	Q6JBY9	CPZIP_HUMAN	RCSD1	CapZ-interacting protein			TRUE	178280	400.916	6624.81	0	0	0	0	0	2118.57
microPOTS_TMT_200x200_tipIMAC_3_4Mar22_Oak_WBEH-22-01-08.02247.02247.2	interact-microPOTS_TMT_200x200_tipIMAC_3_4Mar22_Oak_WBEH-22-01-08.mod.pep.xml	QLSSGVSEIR	n[305]QLSSGVS[167]EIR	R	H	10	2	2987.62	1458.75	1458.74	730.382	730.379	1458.74	730.378	0.0037	0.0120147	18.926	15.329	0.9997	2	0	80	89	0	7S(79.9663), N-term(304.2072)				QLS(0.032)S(0.031)GVS(0.937)EIR	0.937	1	TRUE	sp|P04792|HSPB1_HUMAN	P04792	HSPB1_HUMAN	HSPB1	Heat shock protein beta-1			TRUE	95623.7	131.851	3867.1	0	0	0	145.873	375.437	16548.4
microPOTS_TMT_200x200_tipIMAC_3_4Mar22_Oak_WBEH-22-01-08.03188.03188.4	interact-microPOTS_TMT_200x200_tipIMAC_3_4Mar22_Oak_WBEH-22-01-08.mod.pep.xml	GPGDTSNFDDYEEEEIRVSINEK	n[305]GPGDTSNFDDY[243]EEEEIRVSINEK	K	C	23	4	4532.05	3331.56	3331.54	833.896	833.891	3330.54	833.643	0.9926	1.0666e-07	39.388	37.065	1	2	1	321	343	0	11Y(79.9663), 23K(304.2072), N-term(304.2072)				GPGDT(0.022)S(0.026)NFDDY(0.825)EEEEIRVS(0.127)INEK	0.825	1	TRUE	sp|P17612|KAPCA_HUMAN	P17612	KAPCA_HUMAN	PRKACA	cAMP-dependent protein kinase catalytic subunit alpha			TRUE	199161	677.067	13457.8	0	196.985	0	0	0	2464.55
microPOTS_TMT_200x200_tipIMAC_3_4Mar22_Oak_WBEH-22-01-08.04299.04299.3	interact-microPOTS_TMT_200x200_tipIMAC_3_4Mar22_Oak_WBEH-22-01-08.mod.pep.xml	KQSLGELIGTLNAAK	n[305]KQS[167]LGELIGTLNAAK	R	V	15	3	6089.04	2535.48	2535.47	846.167	846.163	2534.47	845.829	1.0024	5.39023e-08	29.569	26.844	1	2	1	19	33	0	15K(304.2072), 1K(304.2072), 3S(79.9663), N-term(304.2072)				KQS(0.515)LGELIGT(0.485)LNAAK	0.515	1	TRUE	sp|P60174|TPIS_HUMAN	P60174	TPIS_HUMAN	TPI1	Triosephosphate isomerase			TRUE	187054	748.513	16950.7	0	347.659	0	0	0	3104.86
microPOTS_TMT_200x200_tipIMAC_3_4Mar22_Oak_WBEH-22-01-08.02365.02365.3	interact-microPOTS_TMT_200x200_tipIMAC_3_4Mar22_Oak_WBEH-22-01-08.mod.pep.xml	LKSEDGVEGDLGETQSR	n[305]LKS[167]EDGVEGDLGETQSR	R	T	17	3	3187.5	2509.25	2509.24	837.423	837.42	2507.24	836.754	1.9987	0.106188	15.25	12.971	0.9417	2	1	133	149	0	2K(304.2072), 3S(79.9663), N-term(304.2072)				LKS(0.931)EDGVEGDLGET(0.035)QS(0.034)R	0.931	1	TRUE	sp|Q09666|AHNK_HUMAN	Q09666	AHNK_HUMAN	AHNAK	Neuroblast differentiation-associated protein AHNAK			TRUE	152228	937.565	21202.2	0	896.023	0	88.4862	0	5396.29
microPOTS_TMT_200x200_tipIMAC_3_4Mar22_Oak_WBEH-22-01-08.04369.04369.3	interact-microPOTS_TMT_200x200_tipIMAC_3_4Mar22_Oak_WBEH-22-01-08.mod.pep.xml	LTQTSSTEQLNVLETETEVLNK	n[305]LTQTSST[181]EQLNVLETETEVLNK	K	E	22	3	6184.01	3165.65	3165.64	1056.23	1056.22	3164.64	1055.89	1.0075	6e-14	42.609	40.184	1	2	0	157	178	0	22K(304.2072), 7T(79.9663), N-term(304.2072)				LT(0.009)QT(0.009)S(0.009)S(0.021)T(0.913)EQLNVLET(0.022)ET(0.018)EVLNK	0.913	1	TRUE	sp|Q5JSH3|WDR44_HUMAN	Q5JSH3	WDR44_HUMAN	WDR44	WD repeat-containing protein 44			TRUE	190466	523.381	13924.9	0	235.972	0	0	0	1926.88
microPOTS_TMT_200x200_tipIMAC_3_4Mar22_Oak_WBEH-22-01-08.01517.01517.2	interact-microPOTS_TMT_200x200_tipIMAC_3_4Mar22_Oak_WBEH-22-01-08.mod.pep.xml	SLSPGVSR	n[305]SLS[167]PGVSR	K	D	8	2	1757.29	1185.61	1185.61	593.813	593.811	1185.61	593.811	-0.0002	0.0955574	14.435	13.951	0.9761	2	0	655	662	0	3S(79.9663), N-term(304.2072)				S(0.111)LS(0.695)PGVS(0.195)R	0.695	0.89	TRUE	sp|Q9UKV3|ACINU_HUMAN	Q9UKV3	ACINU_HUMAN	ACIN1	Apoptotic chromatin condensation inducer in the nucleus			TRUE	165368	314.922	6845.95	0	0	0	0	93.7909	4434.34
microPOTS_TMT_200x200_tipIMAC_3_4Mar22_Oak_WBEH-22-01-08.02809.02809.4	interact-microPOTS_TMT_200x200_tipIMAC_3_4Mar22_Oak_WBEH-22-01-08.mod.pep.xml	KETESEAEDNLDDLEK	n[305]KETES[167]EAEDNLDDLEK	K	H	16	4	3924	2856.42	2856.41	715.113	715.11	2856.41	715.11	0.0026	0.000113278	22.158	18.33	0.9998	2	1	870	885	0	16K(304.2072), 1K(304.2072), 5S(79.9663), N-term(304.2072)				KET(0.053)ES(0.947)EAEDNLDDLEK	0.947	0.52	TRUE	sp|Q8IYB3|SRRM1_HUMAN	Q8IYB3	SRRM1_HUMAN	SRRM1	Serine/arginine repetitive matrix protein 1			TRUE	169437	529.596	10862.5	0	344.656	0	0	184.512	3001.85
microPOTS_TMT_200x200_tipIMAC_3_4Mar22_Oak_WBEH-22-01-08.01293.01293.3	interact-microPOTS_TMT_200x200_tipIMAC_3_4Mar22_Oak_WBEH-22-01-08.mod.pep.xml	KTETQEK	n[305]KTET[181]QEK	K	N	7	3	1375.86	1855.03	1855.03	619.352	619.35	1855.03	619.35	-0.0004	2.51349	12.787	11	0.853	2	1	20	26	4392590	1K(304.2072), 4T(79.9663), 7K(304.2072), N-term(304.2072)				KT(0.283)ET(0.717)QEK	0.717	0.97	FALSE	sp|P62328|TYB4_HUMAN	P62328	TYB4_HUMAN	TMSB4X	Thymosin beta-4	TMSB10, TMSB4Y	sp|O14604|TYB4Y_HUMAN, sp|P63313|TYB10_HUMAN	TRUE	165126	393.538	8685.41	0	96.2879	0	0	159.917	2848.13
microPOTS_TMT_200x200_tipIMAC_3_4Mar22_Oak_WBEH-22-01-08.01342.01342.3	interact-microPOTS_TMT_200x200_tipIMAC_3_4Mar22_Oak_WBEH-22-01-08.mod.pep.xml	TSTSPPPEK	n[305]TSTS[167]PPPEK	K	S	9	3	1459.97	1630.85	1630.84	544.623	544.622	1630.85	544.623	-0.0019	2.30194	15.549	15.36	0.9556	2	0	220	228	863999	4S(79.9663), 9K(304.2072), N-term(304.2072)				T(0.018)S(0.018)T(0.028)S(0.937)PPPEK	0.937	0.9	TRUE	sp|Q9H1E3|NUCKS_HUMAN	Q9H1E3	NUCKS_HUMAN	NUCKS1	Nuclear ubiquitous casein and cyclin-dependent kinase substrate 1			TRUE	175322	339.893	9398.94	0	124.159	79.7247	76.2647	97.3253	3590.29
microPOTS_TMT_200x200_tipIMAC_3_4Mar22_Oak_WBEH-22-01-08.02427.02427.4	interact-microPOTS_TMT_200x200_tipIMAC_3_4Mar22_Oak_WBEH-22-01-08.mod.pep.xml	AGDLLEDSPKRPK	n[305]AGDLLEDS[167]PKRPK	R	E	13	4	3292	2418.37	2418.36	605.599	605.596	2417.35	605.345	1.0051	0.000252698	21.723	13.165	0.9996	2	1	158	170	166662	10K(304.2072), 13K(304.2072), 8S(79.9663), N-term(304.2072)				AGDLLEDS(1.000)PKRPK	1	0.91	TRUE	sp|P51858|HDGF_HUMAN	P51858	HDGF_HUMAN	HDGF	Hepatoma-derived growth factor			TRUE	166614	612.103	15082	281.975	571.138	109.009	69.998	127.084	3247.78
microPOTS_TMT_200x200_tipIMAC_3_4Mar22_Oak_WBEH-22-01-08.02192.02192.3	interact-microPOTS_TMT_200x200_tipIMAC_3_4Mar22_Oak_WBEH-22-01-08.mod.pep.xml	AAVLSDSEDEEK	n[305]AAVLSDS[167]EDEEK	K	A	12	3	2894.61	1979.97	1979.96	660.997	660.993	1979.96	660.993	0	0.000801192	22.461	18.922	0.9999	2	0	394	405	0	12K(304.2072), 7S(79.9663), N-term(304.2072)				AAVLS(0.054)DS(0.946)EDEEK	0.946	1	TRUE	sp|Q96ST2|IWS1_HUMAN	Q96ST2	IWS1_HUMAN	IWS1	Protein IWS1 homolog			TRUE	165395	172.994	9227.75	0	113.889	0	0	188.134	3213.1
microPOTS_TMT_200x200_tipIMAC_3_4Mar22_Oak_WBEH-22-01-08.01559.01559.3	interact-microPOTS_TMT_200x200_tipIMAC_3_4Mar22_Oak_WBEH-22-01-08.mod.pep.xml	RGSDPASGEVEASQLR	n[305]RGS[167]DPASGEVEASQLR	R	R	16	3	1824.8	2041.98	2041.98	681.668	681.666	2041.98	681.666	0.0011	2.1e-13	37.704	34.453	1	2	1	135	150	0	3S(79.9663), N-term(304.2072)				RGS(0.666)DPAS(0.226)GEVEAS(0.108)QLR	0.666	1	TRUE	sp|Q8WWA1|TMM40_HUMAN	Q8WWA1	TMM40_HUMAN	TMEM40	Transmembrane protein 40			TRUE	165060	205.041	11835.7	0	126.542	0	105.81	0	5298.84
microPOTS_TMT_200x200_tipIMAC_3_4Mar22_Oak_WBEH-22-01-08.02666.02666.3	interact-microPOTS_TMT_200x200_tipIMAC_3_4Mar22_Oak_WBEH-22-01-08.mod.pep.xml	QPLLLSEDEEDTKR	n[305]QPLLLS[167]EDEEDTKR	K	V	14	3	3695.63	2362.23	2362.22	788.416	788.414	2360.21	787.745	2.008	5.08418e-05	22.226	13.261	0.9996	2	1	34	47	220026	13K(304.2072), 6S(79.9663), N-term(304.2072)				QPLLLS(0.947)EDEEDT(0.053)KR	0.947	1	FALSE	sp|B5ME19|EIFCL_HUMAN	B5ME19	EIFCL_HUMAN	EIF3CL	Eukaryotic translation initiation factor 3 subunit C-like protein	EIF3C	sp|Q99613|EIF3C_HUMAN	TRUE	157841	610.775	19281.4	0	796.17	0	0	153.629	2611.21
microPOTS_TMT_200x200_tipIMAC_3_4Mar22_Oak_WBEH-22-01-08.03215.03215.3	interact-microPOTS_TMT_200x200_tipIMAC_3_4Mar22_Oak_WBEH-22-01-08.mod.pep.xml	KASGPPVSELITK	n[305]KASGPPVS[167]ELITK	R	A	13	3	4574.06	2318.35	2318.34	773.791	773.788	2318.34	773.788	-0.0012	0.00478871	19.496	17.167	0.9956	2	1	34	46	88423.5	13K(304.2072), 1K(304.2072), 8S(79.9663), N-term(304.2072)				KAS(0.449)GPPVS(0.509)ELIT(0.042)K	0.509	1	FALSE	sp|P10412|H14_HUMAN	P10412	H14_HUMAN	H1-4	Histone H1.4	H1-2, H1-3	sp|P16402|H13_HUMAN, sp|P16403|H12_HUMAN	TRUE	169470	435.909	8229.8	0	0	0	0	109.231	4531.38
microPOTS_TMT_200x200_tipIMAC_3_4Mar22_Oak_WBEH-22-01-08.02434.02434.2	interact-microPOTS_TMT_200x200_tipIMAC_3_4Mar22_Oak_WBEH-22-01-08.mod.pep.xml	SLSPGGAALGYR	n[305]SLS[167]PGGAALGYR	R	D	12	2	3303.41	1531.78	1531.78	766.898	766.895	1531.77	766.893	0.0041	6.38469e-07	28.326	26.28	1	2	0	292	303	0	3S(79.9663), N-term(304.2072)				S(0.118)LS(0.698)PGGAALGY(0.184)R	0.698	1	TRUE	sp|Q96T37|RBM15_HUMAN	Q96T37	RBM15_HUMAN	RBM15	RNA-binding protein 15			TRUE	157444	351.641	5867.76	0	0	0	0	166.253	4081.19
microPOTS_TMT_200x200_tipIMAC_3_4Mar22_Oak_WBEH-22-01-08.01932.01932.4	interact-microPOTS_TMT_200x200_tipIMAC_3_4Mar22_Oak_WBEH-22-01-08.mod.pep.xml	KGAGDGSDEEVDGKADGAEAKPAE	n[305]KGAGDGS[167]DEEVDGKADGAEAKPAE	R	-	24	4	2455.11	3600.84	3600.82	901.218	901.213	3598.81	900.711	2.0095	9.73438e-09	26.022	10.604	1	2	2	1937	1960	72257.7	14K(304.2072), 1K(304.2072), 21K(304.2072), 7S(79.9663), N-term(304.2072)				KGAGDGS(1.000)DEEVDGKADGAEAKPAE	1	0.62	TRUE	sp|P35579|MYH9_HUMAN	P35579	MYH9_HUMAN	MYH9	Myosin-9			TRUE	151328	451.036	15607.7	0	426.778	0	181.698	161.923	6924.9
microPOTS_TMT_200x200_tipIMAC_3_4Mar22_Oak_WBEH-22-01-08.03083.03083.2	interact-microPOTS_TMT_200x200_tipIMAC_3_4Mar22_Oak_WBEH-22-01-08.mod.pep.xml	AISSANLLVR	n[305]AIS[167]SANLLVR	K	S	10	2	4367.32	1426.79	1426.79	714.404	714.4	1426.79	714.401	-0.0007	0.00409514	20.076	19.493	0.9993	2	0	174	183	0	3S(79.9663), N-term(304.2072)				AIS(0.872)S(0.128)ANLLVR	0.872	1	TRUE	sp|Q32P44|EMAL3_HUMAN	Q32P44	EMAL3_HUMAN	EML3	Echinoderm microtubule-associated protein-like 3			TRUE	135661	108.436	4517.59	0	0	0	0	0	7191.34
microPOTS_TMT_200x200_tipIMAC_3_4Mar22_Oak_WBEH-22-01-08.02563.02563.2	interact-microPOTS_TMT_200x200_tipIMAC_3_4Mar22_Oak_WBEH-22-01-08.mod.pep.xml	MSGFIYQGK	n[305]M[147]S[167]GFIYQGK	R	I	9	2	3521.33	1733.88	1733.87	867.946	867.943	1733.87	867.943	0.0015	0.000187127	19.277	16.833	0.9971	2	0	487	495	0	1M(15.9949), 2S(79.9663), 9K(304.2072), N-term(304.2072)		M(1.000)SGFIYQGK	1	MS(0.847)GFIY(0.153)QGK	0.847	1	FALSE	sp|Q15052|ARHG6_HUMAN	Q15052	ARHG6_HUMAN	ARHGEF6	Rho guanine nucleotide exchange factor 6	ARHGEF7	sp|Q14155|ARHG7_HUMAN	TRUE	167056	370.409	6006.82	0	0	0	0	132.83	3703.99
microPOTS_TMT_200x200_tipIMAC_3_4Mar22_Oak_WBEH-22-01-08.03545.03545.3	interact-microPOTS_TMT_200x200_tipIMAC_3_4Mar22_Oak_WBEH-22-01-08.mod.pep.xml	LPSSPVYEDAASFK	n[305]LPSS[167]PVYEDAASFK	R	A	14	3	5073.44	2198.13	2198.11	733.716	733.712	2198.12	733.712	-0.0012	2.39732e-07	27.684	25.785	1	2	0	415	428	98347.3	14K(304.2072), 4S(79.9663), N-term(304.2072)				LPS(0.020)S(0.871)PVY(0.087)EDAAS(0.023)FK	0.871	0.67	TRUE	sp|Q14247|SRC8_HUMAN	Q14247	SRC8_HUMAN	CTTN	Src substrate cortactin			TRUE	161672	568.419	11493.7	0	405.345	0	94.0786	206.407	4527.83
microPOTS_TMT_200x200_tipIMAC_3_4Mar22_Oak_WBEH-22-01-08.01768.01768.2	interact-microPOTS_TMT_200x200_tipIMAC_3_4Mar22_Oak_WBEH-22-01-08.mod.pep.xml	AFGSGYR	n[305]AFGS[167]GYR	R	R	7	2	2177.92	1140.53	1140.53	571.274	571.272	1140.53	571.272	0.0003	2.20039	12.13	11.711	0.9846	2	0	280	286	301390	4S(79.9663), N-term(304.2072)				AFGS(0.679)GY(0.321)R	0.679	0.93	TRUE	sp|P23588|IF4B_HUMAN	P23588	IF4B_HUMAN	EIF4B	Eukaryotic translation initiation factor 4B			TRUE	84801.1	239.7	4368.7	89.3321	0	0	0	64.3822	8884.52
microPOTS_TMT_200x200_tipIMAC_3_4Mar22_Oak_WBEH-22-01-08.01233.01233.3	interact-microPOTS_TMT_200x200_tipIMAC_3_4Mar22_Oak_WBEH-22-01-08.mod.pep.xml	DGLPRTPSR	n[305]DGLPRT[181]PSR	K	R	9	3	1274.09	1381.71	1381.71	461.577	461.576	1381.7	461.575	0.0013	0.574276	14.992	14.689	0.9131	2	1	1429	1437	224909	6T(79.9663), N-term(304.2072)				DGLPRT(0.941)PS(0.059)R	0.941	1	TRUE	sp|Q9UQ35|SRRM2_HUMAN	Q9UQ35	SRRM2_HUMAN	SRRM2	Serine/arginine repetitive matrix protein 2			TRUE	147733	316.918	9426.11	77.6319	121.145	0	118.933	84.0712	3390.37
microPOTS_TMT_200x200_tipIMAC_3_4Mar22_Oak_WBEH-22-01-08.01231.01231.3	interact-microPOTS_TMT_200x200_tipIMAC_3_4Mar22_Oak_WBEH-22-01-08.mod.pep.xml	EEHGGLIRSPR	n[305]EEHGGLIRS[167]PR	K	H	11	3	1271.58	1633.83	1633.83	545.618	545.616	1633.83	545.616	0.0011	3.35429e-05	23.322	12.421	0.9999	2	1	71	81	198822	9S(79.9663), N-term(304.2072)				EEHGGLIRS(1.000)PR	1	0.89	TRUE	sp|P26368|U2AF2_HUMAN	P26368	U2AF2_HUMAN	U2AF2	Splicing factor U2AF 65 kDa subunit			TRUE	165141	347.27	9362.72	0	104.956	0	67.8244	83.5491	1913.84
microPOTS_TMT_200x200_tipIMAC_3_4Mar22_Oak_WBEH-22-01-08.01497.01497.2	interact-microPOTS_TMT_200x200_tipIMAC_3_4Mar22_Oak_WBEH-22-01-08.mod.pep.xml	TTSPLEEEER	n[305]TTS[167]PLEEEER	K	E	10	2	1723.26	1573.73	1573.72	787.87	787.867	1573.72	787.867	-0.0008	0.000219141	22.264	21.835	0.9998	2	0	363	372	145875	3S(79.9663), N-term(304.2072)				T(0.099)T(0.338)S(0.563)PLEEEER	0.563	0.97	TRUE	sp|Q9UKV3|ACINU_HUMAN	Q9UKV3	ACINU_HUMAN	ACIN1	Apoptotic chromatin condensation inducer in the nucleus			TRUE	153585	106.355	6757.43	0	0	0	0	0	2637.26
microPOTS_TMT_200x200_tipIMAC_3_4Mar22_Oak_WBEH-22-01-08.02176.02176.2	interact-microPOTS_TMT_200x200_tipIMAC_3_4Mar22_Oak_WBEH-22-01-08.mod.pep.xml	VVVSPTK	n[305]VVVS[167]PTK	K	K	7	2	2867.34	1416.83	1416.82	709.42	709.418	1416.82	709.419	-0.003	1.82241	13.871	12.569	0.995	2	0	64	70	0	4S(79.9663), 7K(304.2072), N-term(304.2072)				VVVS(0.818)PT(0.182)K	0.818	1	TRUE	sp|P19338|NUCL_HUMAN	P19338	NUCL_HUMAN	NCL	Nucleolin			TRUE	134595	167.244	5408.47	0	0	0	0	87.7096	2168.15
microPOTS_TMT_200x200_tipIMAC_3_4Mar22_Oak_WBEH-22-01-08.01389.01389.2	interact-microPOTS_TMT_200x200_tipIMAC_3_4Mar22_Oak_WBEH-22-01-08.mod.pep.xml	SFTSSSPSSPSR	n[305]SFTSSSPS[167]SPSR	K	A	12	2	1539.75	1609.73	1609.73	805.874	805.871	1609.73	805.873	-0.0023	0.0318896	22.228	21.361	0.9998	2	0	294	305	0	8S(79.9663), N-term(304.2072)				S(0.019)FT(0.023)S(0.031)S(0.044)S(0.073)PS(0.765)S(0.039)PS(0.007)R	0.765	1	TRUE	sp|O94875|SRBS2_HUMAN	O94875	SRBS2_HUMAN	SORBS2	Sorbin and SH3 domain-containing protein 2			TRUE	163672	378.892	5716.25	0	0	0	0	0	3615.43
microPOTS_TMT_200x200_tipIMAC_3_4Mar22_Oak_WBEH-22-01-08.01281.01281.3	interact-microPOTS_TMT_200x200_tipIMAC_3_4Mar22_Oak_WBEH-22-01-08.mod.pep.xml	SRSGEGEVSGLMR	n[305]SRS[167]GEGEVSGLM[147]R	R	K	13	3	1355.33	1763.83	1763.82	588.949	588.947	1763.82	588.947	-0.0019	0.00030211	20.466	17.124	0.9988	2	1	471	483	0	12M(15.9949), 3S(79.9663), N-term(304.2072)		SRSGEGEVSGLM(1.000)R	1	S(0.036)RS(0.636)GEGEVS(0.328)GLMR	0.636	0.91	TRUE	sp|Q13263|TIF1B_HUMAN	Q13263	TIF1B_HUMAN	TRIM28	Transcription intermediary factor 1-beta			TRUE	128588	455.26	14978.4	152.791	1356.95	0	0	150.136	3515.63
microPOTS_TMT_200x200_tipIMAC_3_4Mar22_Oak_WBEH-22-01-08.04035.04035.2	interact-microPOTS_TMT_200x200_tipIMAC_3_4Mar22_Oak_WBEH-22-01-08.mod.pep.xml	FQSLGVAFYR	n[305]FQS[167]LGVAFYR	R	G	10	2	5725.96	1570.8	1570.79	786.409	786.4	1570.79	786.401	-0.0006	1.26512e-05	19.966	15.363	0.9999	2	0	70	79	0	3S(79.9663), N-term(304.2072)				FQS(0.803)LGVAFY(0.197)R	0.803	1	TRUE	sp|P51149|RAB7A_HUMAN	P51149	RAB7A_HUMAN	RAB7A	Ras-related protein Rab-7a			TRUE	170364	99.7265	5403.34	0	0	0	0	0	1356.64
microPOTS_TMT_200x200_tipIMAC_3_4Mar22_Oak_WBEH-22-01-08.02698.02698.3	interact-microPOTS_TMT_200x200_tipIMAC_3_4Mar22_Oak_WBEH-22-01-08.mod.pep.xml	EKTPELPEPSVK	n[305]EKT[181]PELPEPSVK	K	V	12	3	3750	2345.32	2345.31	782.78	782.777	2345.31	782.776	0.0012	0.000493278	21.434	15.321	0.9981	2	1	218	229	0	12K(304.2072), 2K(304.2072), 3T(79.9663), N-term(304.2072)				EKT(0.786)PELPEPS(0.214)VK	0.786	1	TRUE	sp|Q8IYB3|SRRM1_HUMAN	Q8IYB3	SRRM1_HUMAN	SRRM1	Serine/arginine repetitive matrix protein 1			TRUE	152190	348.82	8214.25	0	0	0	0	0	2984.69
microPOTS_TMT_200x200_tipIMAC_3_4Mar22_Oak_WBEH-22-01-08.04027.04027.3	interact-microPOTS_TMT_200x200_tipIMAC_3_4Mar22_Oak_WBEH-22-01-08.mod.pep.xml	GSISEDELITAIK	n[305]GSIS[167]EDELITAIK	K	E	13	3	5712.25	2063.11	2063.11	688.711	688.71	2063.1	688.709	0.0026	0.000116715	24.332	20.866	1	2	0	349	361	0	13K(304.2072), 4S(79.9663), N-term(304.2072)				GS(0.026)IS(0.908)EDELIT(0.066)AIK	0.908	0.98	TRUE	sp|Q16799|RTN1_HUMAN	Q16799	RTN1_HUMAN	RTN1	Reticulon-1			TRUE	151180	624.407	7854.88	180.699	316.022	0	517.35	204.317	4237.17
microPOTS_TMT_200x200_tipIMAC_3_4Mar22_Oak_WBEH-22-01-08.03353.03353.3	interact-microPOTS_TMT_200x200_tipIMAC_3_4Mar22_Oak_WBEH-22-01-08.mod.pep.xml	ETNLDSLPLVDTHSK	n[305]ETNLDS[167]LPLVDTHSK	R	R	15	3	4788.52	2357.23	2357.22	786.751	786.746	2356.22	786.413	1.0007	1.1704e-05	27.024	21.507	1	2	0	425	439	415929	15K(304.2072), 6S(79.9663), N-term(304.2072)				ET(0.020)NLDS(0.922)LPLVDT(0.036)HS(0.023)K	0.922	0.94	TRUE	sp|P08670|VIME_HUMAN	P08670	VIME_HUMAN	VIM	Vimentin			TRUE	151638	358.71	11430.2	0	138.454	0	0	117.81	3677.08
microPOTS_TMT_200x200_tipIMAC_3_4Mar22_Oak_WBEH-22-01-08.03423.03423.2	interact-microPOTS_TMT_200x200_tipIMAC_3_4Mar22_Oak_WBEH-22-01-08.mod.pep.xml	NLSFEIK	n[305]NLS[167]FEIK	R	K	7	2	4895.16	1537.85	1537.84	769.931	769.928	1537.84	769.927	0.0018	0.474045	14.383	11.675	0.9804	2	0	433	439	0	3S(79.9663), 7K(304.2072), N-term(304.2072)				NLS(1.000)FEIK	1	1	TRUE	sp|Q05209|PTN12_HUMAN	Q05209	PTN12_HUMAN	PTPN12	Tyrosine-protein phosphatase non-receptor type 12			TRUE	146217	179.337	6471.31	0	0	0	0	153.279	4728.88
microPOTS_TMT_200x200_tipIMAC_3_4Mar22_Oak_WBEH-22-01-08.01747.01747.2	interact-microPOTS_TMT_200x200_tipIMAC_3_4Mar22_Oak_WBEH-22-01-08.mod.pep.xml	EVSPEVVR	n[305]EVS[167]PEVVR	K	S	8	2	2145.53	1297.66	1297.66	649.838	649.836	1297.66	649.837	-0.0034	0.0313618	16.401	11.5	0.9948	2	0	196	203	0	3S(79.9663), N-term(304.2072)				EVS(1.000)PEVVR	1	1	TRUE	sp|Q5T200|ZC3HD_HUMAN	Q5T200	ZC3HD_HUMAN	ZC3H13	Zinc finger CCCH domain-containing protein 13			TRUE	136025	116.521	4649	0	0	0	0	80.0299	3476.39
microPOTS_TMT_200x200_tipIMAC_3_4Mar22_Oak_WBEH-22-01-08.01318.01318.2	interact-microPOTS_TMT_200x200_tipIMAC_3_4Mar22_Oak_WBEH-22-01-08.mod.pep.xml	ISASSATR	n[305]IS[167]ASSATR	R	E	8	2	1418.97	1175.59	1175.59	588.802	588.8	1175.59	588.801	-0.0008	1.53983	14.95	14.917	0.9951	2	0	257	264	0	2S(79.9663), N-term(304.2072)				IS(0.807)AS(0.057)S(0.069)AT(0.067)R	0.807	1	TRUE	sp|P49023|PAXI_HUMAN	P49023	PAXI_HUMAN	PXN	Paxillin			TRUE	144321	343.729	7418.95	0	0	0	0	75.2477	5513.83
microPOTS_TMT_200x200_tipIMAC_3_4Mar22_Oak_WBEH-22-01-08.01441.01441.2	interact-microPOTS_TMT_200x200_tipIMAC_3_4Mar22_Oak_WBEH-22-01-08.mod.pep.xml	SEDPPTTPIR	n[305]SEDPPT[181]TPIR	R	G	10	2	1627.42	1495.73	1495.72	748.873	748.87	1495.72	748.87	0.0002	0.00153411	17.949	16.293	0.9982	2	0	1050	1059	0	6T(79.9663), N-term(304.2072)				S(0.258)EDPPT(0.642)T(0.100)PIR	0.642	1	TRUE	sp|Q12888|TP53B_HUMAN	Q12888	TP53B_HUMAN	TP53BP1	TP53-binding protein 1			TRUE	156693	337.695	6158.36	0	0	0	0	0	1582.91
microPOTS_TMT_200x200_tipIMAC_3_4Mar22_Oak_WBEH-22-01-08.01050.01050.3	interact-microPOTS_TMT_200x200_tipIMAC_3_4Mar22_Oak_WBEH-22-01-08.mod.pep.xml	AGSRLSAEER	n[305]AGSRLS[167]AEER	R	Q	10	3	965.567	1458.72	1458.72	487.248	487.246	1458.72	487.246	0.0012	0.00119049	17.434	15.364	0.9981	2	1	137	146	0	6S(79.9663), N-term(304.2072)				AGS(0.412)RLS(0.588)AEER	0.588	0.92	TRUE	sp|Q86Y82|STX12_HUMAN	Q86Y82	STX12_HUMAN	STX12	Syntaxin-12			TRUE	142180	309.94	8357.44	0	81.1385	0	0	101.561	6362.82
microPOTS_TMT_200x200_tipIMAC_3_4Mar22_Oak_WBEH-22-01-08.02449.02449.2	interact-microPOTS_TMT_200x200_tipIMAC_3_4Mar22_Oak_WBEH-22-01-08.mod.pep.xml	ASAISIK	n[305]ASAIS[167]IK	K	L	7	2	3328.83	1376.8	1376.8	689.407	689.405	1376.79	689.404	0.0026	1.81459	14.722	14.693	0.9616	2	0	83	89	0	5S(79.9663), 7K(304.2072), N-term(304.2072)				AS(0.109)AIS(0.891)IK	0.891	1	TRUE	sp|Q8WW12|PCNP_HUMAN	Q8WW12	PCNP_HUMAN	PCNP	PEST proteolytic signal-containing nuclear protein			TRUE	127916	311.681	5387.06	0	0	0	93.8385	73.1528	2379.91
microPOTS_TMT_200x200_tipIMAC_3_4Mar22_Oak_WBEH-22-01-08.01861.01861.2	interact-microPOTS_TMT_200x200_tipIMAC_3_4Mar22_Oak_WBEH-22-01-08.mod.pep.xml	ATISDEEIER	n[305]ATIS[167]DEEIER	K	Q	10	2	2334.37	1545.73	1545.73	773.872	773.871	1545.72	773.87	0.0029	0.000369865	18.769	18.158	0.9997	2	0	196	205	0	4S(79.9663), N-term(304.2072)				AT(0.060)IS(0.940)DEEIER	0.94	1	TRUE	sp|Q9UQN3|CHM2B_HUMAN	Q9UQN3	CHM2B_HUMAN	CHMP2B	Charged multivesicular body protein 2b			TRUE	140251	397.1	4163.44	0	0	0	0	0	3911.99
microPOTS_TMT_200x200_tipIMAC_3_4Mar22_Oak_WBEH-22-01-08.01127.01127.3	interact-microPOTS_TMT_200x200_tipIMAC_3_4Mar22_Oak_WBEH-22-01-08.mod.pep.xml	TSSPKPR	n[305]TSS[167]PKPR	R	F	7	3	1096.06	1459.81	1459.8	487.611	487.609	1459.8	487.609	0.0004	4.89026	13.095	12.076	0.9196	2	0	289	295	369165	3S(79.9663), 5K(304.2072), N-term(304.2072)				T(0.028)S(0.047)S(0.925)PKPR	0.925	0.95	TRUE	sp|P11532|DMD_HUMAN	P11532	DMD_HUMAN	DMD	Dystrophin			TRUE	152367	315.939	7836.44	0	89.116	0	0	68.1527	1397.13
microPOTS_TMT_200x200_tipIMAC_3_4Mar22_Oak_WBEH-22-01-08.02101.02101.3	interact-microPOTS_TMT_200x200_tipIMAC_3_4Mar22_Oak_WBEH-22-01-08.mod.pep.xml	SSTPLPTISSSAENTR	n[305]SST[181]PLPTISSSAENTR	R	Q	16	3	2740.03	2030.99	2030.99	678.005	678.003	2030.98	678.002	0.002	1.388e-10	31.384	29.728	1	2	0	158	173	0	3T(79.9663), N-term(304.2072)				S(0.007)S(0.008)T(0.913)PLPT(0.023)IS(0.013)S(0.012)S(0.012)AENT(0.011)R	0.913	1	FALSE	sp|P42166|LAP2A_HUMAN	P42166	LAP2A_HUMAN	TMPO	Lamina-associated polypeptide 2, isoform alpha		sp|P42167|LAP2B_HUMAN	TRUE	153317	257.756	8117.55	0	0	0	0	0	1165.69
microPOTS_TMT_200x200_tipIMAC_3_4Mar22_Oak_WBEH-22-01-08.04241.04241.4	interact-microPOTS_TMT_200x200_tipIMAC_3_4Mar22_Oak_WBEH-22-01-08.mod.pep.xml	GSNSGMDSNIDLTIVEDEEEESVALEQAQK	n[305]GS[167]NSGM[147]DSNIDLTIVEDEEEESVALEQAQK	R	V	30	4	6007.24	3942.85	3942.84	986.72	986.716	3940.83	986.214	2.01	2.50365e-09	47.012	46.636	1	2	0	363	392	245095	2S(79.9663), 30K(304.2072), 6M(15.9949), N-term(304.2072)		GSNSGM(1.000)DSNIDLTIVEDEEEESVALEQAQK	1	GS(0.763)NS(0.153)GMDS(0.033)NIDLT(0.023)IVEDEEEES(0.028)VALEQAQK	0.763	0.64	TRUE	sp|O95810|CAVN2_HUMAN	O95810	CAVN2_HUMAN	CAVIN2	Caveolae-associated protein 2			TRUE	149491	490.597	14277.4	0	220.749	0	0	0	1932.11
microPOTS_TMT_200x200_tipIMAC_3_4Mar22_Oak_WBEH-22-01-08.03668.03668.3	interact-microPOTS_TMT_200x200_tipIMAC_3_4Mar22_Oak_WBEH-22-01-08.mod.pep.xml	QVQSLTCEVDALK	n[305]QVQSLT[181]CEVDALK	R	G	13	3	5263.04	2178.14	2178.13	727.053	727.05	2178.13	727.049	0.0041	0.021223	26.537	24.69	0.9999	2	0	322	334	0	13K(304.2072), 6T(79.9663), 7C(57.0215), N-term(304.2072)				QVQS(0.224)LT(0.776)CEVDALK	0.776	1	TRUE	sp|P08670|VIME_HUMAN	P08670	VIME_HUMAN	VIM	Vimentin			TRUE	144250	174.73	7631.71	0	0	91.622	179.838	217.681	5063.73
microPOTS_TMT_200x200_tipIMAC_3_4Mar22_Oak_WBEH-22-01-08.02033.02033.2	interact-microPOTS_TMT_200x200_tipIMAC_3_4Mar22_Oak_WBEH-22-01-08.mod.pep.xml	SFSQPGLR	n[305]SFS[167]QPGLR	K	S	8	2	2624.95	1274.64	1274.64	638.328	638.326	1274.63	638.324	0.0025	0.24406	14.484	12.251	0.9944	2	0	235	242	0	3S(79.9663), N-term(304.2072)				S(0.065)FS(0.935)QPGLR	0.935	1	TRUE	sp|Q86TI0|TBCD1_HUMAN	Q86TI0	TBCD1_HUMAN	TBC1D1	TBC1 domain family member 1			TRUE	137918	317.566	6380.86	0	0	0	0	96.3233	2012.05
microPOTS_TMT_200x200_tipIMAC_3_4Mar22_Oak_WBEH-22-01-08.01137.01137.2	interact-microPOTS_TMT_200x200_tipIMAC_3_4Mar22_Oak_WBEH-22-01-08.mod.pep.xml	SVSSSSYR	n[305]SVSSS[167]SYR	R	R	8	2	1112.09	1255.58	1255.58	628.797	628.796	1255.58	628.796	0.0003	2.02118	15.568	15.525	0.9966	2	0	5	12	0	5S(79.9663), N-term(304.2072)				S(0.011)VS(0.013)S(0.101)S(0.852)S(0.012)Y(0.011)R	0.852	0.97	TRUE	sp|P08670|VIME_HUMAN	P08670	VIME_HUMAN	VIM	Vimentin			TRUE	73671.2	95.5317	2893.81	91.2051	0	0	96.665	156.476	11555.9
microPOTS_TMT_200x200_tipIMAC_3_4Mar22_Oak_WBEH-22-01-08.02999.02999.2	interact-microPOTS_TMT_200x200_tipIMAC_3_4Mar22_Oak_WBEH-22-01-08.mod.pep.xml	TASELLLDR	n[305]TAS[167]ELLLDR	R	R	9	2	4230.44	1400.73	1400.72	701.372	701.37	1400.72	701.369	0.0009	0.00198887	19.627	19.493	0.9989	2	0	1644	1652	125073	3S(79.9663), N-term(304.2072)				T(0.148)AS(0.852)ELLLDR	0.852	1	TRUE	sp|Q92508|PIEZ1_HUMAN	Q92508	PIEZ1_HUMAN	PIEZO1	Piezo-type mechanosensitive ion channel component 1			TRUE	142967	168.002	5928.63	0	0	93.133	0	124.939	3703.97
microPOTS_TMT_200x200_tipIMAC_3_4Mar22_Oak_WBEH-22-01-08.01829.01829.2	interact-microPOTS_TMT_200x200_tipIMAC_3_4Mar22_Oak_WBEH-22-01-08.mod.pep.xml	NASVPNLR	n[305]NAS[167]VPNLR	R	G	8	2	2280.02	1253.65	1253.65	627.832	627.83	1253.65	627.83	0.0001	0.0464555	14.502	9.788	0.997	2	0	101	108	0	3S(79.9663), N-term(304.2072)				NAS(1.000)VPNLR	1	1	TRUE	sp|Q9H019|MFR1L_HUMAN	Q9H019	MFR1L_HUMAN	MTFR1L	Mitochondrial fission regulator 1-like			TRUE	136898	294.348	5237.9	0	111.446	488.449	323.408	110.787	2328.01
microPOTS_TMT_200x200_tipIMAC_3_4Mar22_Oak_WBEH-22-01-08.01572.01572.2	interact-microPOTS_TMT_200x200_tipIMAC_3_4Mar22_Oak_WBEH-22-01-08.mod.pep.xml	QASPTEVVER	n[305]QAS[167]PTEVVER	R	L	10	2	1847.34	1498.74	1498.73	750.376	750.374	1498.74	750.375	-0.0025	0.0528539	20.566	16.71	0.9996	2	0	180	189	0	3S(79.9663), N-term(304.2072)				QAS(0.821)PT(0.179)EVVER	0.821	1	TRUE	sp|Q8TB72|PUM2_HUMAN	Q8TB72	PUM2_HUMAN	PUM2	Pumilio homolog 2			TRUE	126073	81.414	5437.12	0	111.923	0	0	0	4145.11
microPOTS_TMT_200x200_tipIMAC_3_4Mar22_Oak_WBEH-22-01-08.02275.02275.2	interact-microPOTS_TMT_200x200_tipIMAC_3_4Mar22_Oak_WBEH-22-01-08.mod.pep.xml	SASADNLTLPR	n[305]SAS[167]ADNLTLPR	R	W	11	2	3035.27	1527.76	1527.76	764.889	764.888	1527.76	764.888	0.0003	1.34444e-07	24.655	23.995	1	2	0	324	334	102428	3S(79.9663), N-term(304.2072)				S(0.060)AS(0.861)ADNLT(0.079)LPR	0.861	1	TRUE	sp|Q8ND76|CCNY_HUMAN	Q8ND76	CCNY_HUMAN	CCNY	Cyclin-Y			TRUE	130912	215.365	5994.2	143.974	0	0	0	0	4560.05
microPOTS_TMT_200x200_tipIMAC_3_4Mar22_Oak_WBEH-22-01-08.03334.03334.3	interact-microPOTS_TMT_200x200_tipIMAC_3_4Mar22_Oak_WBEH-22-01-08.mod.pep.xml	ASLGSLEGEAEAEASSPK	n[305]AS[167]LGSLEGEAEAEASSPK	K	G	18	3	4757.16	2421.22	2421.2	808.08	808.073	2420.2	807.74	1.0009	7.69e-12	39.145	36.785	1	2	0	5748	5765	0	18K(304.2072), 2S(79.9663), N-term(304.2072)				AS(0.865)LGS(0.064)LEGEAEAEAS(0.038)S(0.033)PK	0.865	0.6	TRUE	sp|Q09666|AHNK_HUMAN	Q09666	AHNK_HUMAN	AHNAK	Neuroblast differentiation-associated protein AHNAK			TRUE	148563	349.21	9916.59	0	88.0431	0	0	0	2289.54
microPOTS_TMT_200x200_tipIMAC_3_4Mar22_Oak_WBEH-22-01-08.00998.00998.3	interact-microPOTS_TMT_200x200_tipIMAC_3_4Mar22_Oak_WBEH-22-01-08.mod.pep.xml	RDSFDDR	n[305]RDS[167]FDDR	R	G	7	3	876.77	1293.57	1293.57	432.197	432.196	1293.57	432.196	-0.0008	0.875992	11.73	9.907	0.9274	2	1	186	192	0	3S(79.9663), N-term(304.2072)				RDS(1.000)FDDR	1	0.87	TRUE	sp|P43243|MATR3_HUMAN	P43243	MATR3_HUMAN	MATR3	Matrin-3			TRUE	133679	259.588	6255.36	84.1057	64.2737	0	0	0	1753.66
microPOTS_TMT_200x200_tipIMAC_3_4Mar22_Oak_WBEH-22-01-08.02968.02968.3	interact-microPOTS_TMT_200x200_tipIMAC_3_4Mar22_Oak_WBEH-22-01-08.mod.pep.xml	NRPTSISWDGLDSGK	n[305]NRPTS[167]ISWDGLDSGK	K	L	15	3	4180.37	2321.18	2321.17	774.736	774.731	2320.17	774.398	1.0007	1.16253e-05	21.952	21.084	0.9994	2	0	48	62	60541.5	15K(304.2072), 5S(79.9663), N-term(304.2072)				NRPT(0.025)S(0.803)IS(0.134)WDGLDS(0.037)GK	0.803	0.63	TRUE	sp|P30086|PEBP1_HUMAN	P30086	PEBP1_HUMAN	PEBP1	Phosphatidylethanolamine-binding protein 1			TRUE	130091	442.392	9828.67	0	69.893	0	0	89.2531	3056.54
microPOTS_TMT_200x200_tipIMAC_3_4Mar22_Oak_WBEH-22-01-08.02423.02423.2	interact-microPOTS_TMT_200x200_tipIMAC_3_4Mar22_Oak_WBEH-22-01-08.mod.pep.xml	SSPQLDPLR	n[305]SS[167]PQLDPLR	R	K	9	2	3285.31	1395.72	1395.71	698.865	698.862	1395.71	698.861	0.0003	0.000953674	19.533	19.395	0.999	2	0	182	190	0	2S(79.9663), N-term(304.2072)				S(0.094)S(0.906)PQLDPLR	0.906	1	TRUE	sp|Q8ND56|LS14A_HUMAN	Q8ND56	LS14A_HUMAN	LSM14A	Protein LSM14 homolog A			TRUE	137033	433.896	4631.13	0	0	0	0	0	2342.58
microPOTS_TMT_200x200_tipIMAC_3_4Mar22_Oak_WBEH-22-01-08.02491.02491.4	interact-microPOTS_TMT_200x200_tipIMAC_3_4Mar22_Oak_WBEH-22-01-08.mod.pep.xml	RAPSVANVGSHCDLSLK	n[305]RAPSVANVGS[167]HCDLSLK	R	I	17	4	3399.08	2499.31	2499.3	625.835	625.832	2498.3	625.581	1.0019	8.00751e-08	25.265	25.249	0.9997	2	1	2149	2165	139240	10S(79.9663), 12C(57.0215), 17K(304.2072), N-term(304.2072)				RAPS(0.416)VANVGS(0.475)HCDLS(0.110)LK	0.475	1	TRUE	sp|P21333|FLNA_HUMAN	P21333	FLNA_HUMAN	FLNA	Filamin-A			TRUE	122939	419.625	8184.97	0	158.883	0	121.39	374.36	4510.21
microPOTS_TMT_200x200_tipIMAC_3_4Mar22_Oak_WBEH-22-01-08.02321.02321.2	interact-microPOTS_TMT_200x200_tipIMAC_3_4Mar22_Oak_WBEH-22-01-08.mod.pep.xml	GNVVPSPLPTR	n[305]GNVVPS[167]PLPTR	R	R	11	2	3112.41	1519.81	1519.81	760.914	760.911	1519.81	760.911	0	4.25116e-06	20.356	14.785	0.9998	2	0	36	46	133054	6S(79.9663), N-term(304.2072)				GNVVPS(0.942)PLPT(0.058)R	0.942	1	TRUE	sp|Q9Y2V2|CHSP1_HUMAN	Q9Y2V2	CHSP1_HUMAN	CARHSP1	Calcium-regulated heat-stable protein 1			TRUE	132887	335.977	5507.83	0	0	0	112.856	0	4341.45
microPOTS_TMT_200x200_tipIMAC_3_4Mar22_Oak_WBEH-22-01-08.03725.03725.3	interact-microPOTS_TMT_200x200_tipIMAC_3_4Mar22_Oak_WBEH-22-01-08.mod.pep.xml	DLFDYSPPLHK	n[305]DLFDYS[167]PPLHK	K	N	11	3	5352.5	2019.05	2019.04	674.023	674.019	2019.04	674.019	-0.0006	0.000636195	21.241	19.569	1	2	0	507	517	110875	11K(304.2072), 6S(79.9663), N-term(304.2072)				DLFDY(0.098)S(0.902)PPLHK	0.902	1	TRUE	sp|Q9NYF8|BCLF1_HUMAN	Q9NYF8	BCLF1_HUMAN	BCLAF1	Bcl-2-associated transcription factor 1			TRUE	144613	179.398	7276.85	0	112.737	84.7684	0	160.301	891.759
microPOTS_TMT_200x200_tipIMAC_3_4Mar22_Oak_WBEH-22-01-08.02924.02924.4	interact-microPOTS_TMT_200x200_tipIMAC_3_4Mar22_Oak_WBEH-22-01-08.mod.pep.xml	VQGEAVSNIQENTQTPTVQEESEEEEVDETGVEVK	n[305]VQGEAVSNIQENTQTPT[181]VQEESEEEEVDETGVEVK	K	D	35	4	4107.92	4550.17	4550.15	1138.55	1138.54	4548.14	1138.04	2.0053	0	55.286	55.286	1	2	0	2008	2042	0	17T(79.9663), 35K(304.2072), N-term(304.2072)				VQGEAVS(0.009)NIQENT(0.011)QT(0.078)PT(0.447)VQEES(0.447)EEEEVDET(0.009)GVEVK	0.447	1	FALSE	sp|E9PAV3|NACAM_HUMAN	E9PAV3	NACAM_HUMAN	NACA	Nascent polypeptide-associated complex subunit alpha, muscle-specific form		sp|Q13765|NACA_HUMAN	TRUE	134361	509.164	11827.7	0	233.148	0	0	0	832.804
microPOTS_TMT_200x200_tipIMAC_3_4Mar22_Oak_WBEH-22-01-08.01247.01247.2	interact-microPOTS_TMT_200x200_tipIMAC_3_4Mar22_Oak_WBEH-22-01-08.mod.pep.xml	SESLESPR	n[305]SES[167]LESPR	R	G	8	2	1298.8	1287.61	1287.6	644.812	644.809	1287.6	644.809	0.0013	2.33195	14.477	14.431	0.9936	2	0	643	650	0	3S(79.9663), N-term(304.2072)				S(0.113)ES(0.822)LES(0.065)PR	0.822	1	TRUE	sp|Q92974|ARHG2_HUMAN	Q92974	ARHG2_HUMAN	ARHGEF2	Rho guanine nucleotide exchange factor 2			TRUE	124146	108.5	4413.19	0	0	0	0	0	2682.05
microPOTS_TMT_200x200_tipIMAC_3_4Mar22_Oak_WBEH-22-01-08.01461.01461.3	interact-microPOTS_TMT_200x200_tipIMAC_3_4Mar22_Oak_WBEH-22-01-08.mod.pep.xml	RYSPPIQR	n[305]RY[243]SPPIQR	R	R	8	3	1661.52	1399.73	1399.73	467.585	467.585	1399.73	467.584	0.0022	0.406824	15.141	14.193	0.9475	2	1	595	602	259905	2Y(79.9663), N-term(304.2072)				RY(0.540)S(0.460)PPIQR	0.54	0.94	TRUE	sp|Q8IYB3|SRRM1_HUMAN	Q8IYB3	SRRM1_HUMAN	SRRM1	Serine/arginine repetitive matrix protein 1			TRUE	150036	146.144	7482.04	135.881	0	0	0	0	425.314
microPOTS_TMT_200x200_tipIMAC_3_4Mar22_Oak_WBEH-22-01-08.01087.01087.3	interact-microPOTS_TMT_200x200_tipIMAC_3_4Mar22_Oak_WBEH-22-01-08.mod.pep.xml	ESTSSKSPPR	n[305]ESTSSKS[167]PPR	K	K	10	3	1029.12	1762.92	1762.91	588.646	588.645	1762.91	588.644	0.0022	0.196372	15.023	15.023	0.9359	2	1	817	826	160532	6K(304.2072), 7S(79.9663), N-term(304.2072)				ES(0.016)T(0.017)S(0.017)S(0.024)KS(0.926)PPR	0.926	1	TRUE	sp|P78347|GTF2I_HUMAN	P78347	GTF2I_HUMAN	GTF2I	General transcription factor II-I			TRUE	136546	373.314	7951.11	0	100.326	0	0	58.7543	1061.43
microPOTS_TMT_200x200_tipIMAC_3_4Mar22_Oak_WBEH-22-01-08.02931.02931.2	interact-microPOTS_TMT_200x200_tipIMAC_3_4Mar22_Oak_WBEH-22-01-08.mod.pep.xml	RISGLIYEETR	n[305]RIS[167]GLIYEETR	K	G	11	2	4119.16	1719.89	1719.89	860.955	860.951	1719.89	860.951	-0.0014	0.00402082	21.378	20.064	0.9995	2	1	46	56	0	3S(79.9663), N-term(304.2072)				RIS(0.738)GLIY(0.153)EET(0.108)R	0.738	1	TRUE	sp|P62805|H4_HUMAN	P62805	H4_HUMAN	H4C1	Histone H4			TRUE	125141	187.308	4937.98	0	106.879	0	0	122.606	3701.42
microPOTS_TMT_200x200_tipIMAC_3_4Mar22_Oak_WBEH-22-01-08.02515.02515.3	interact-microPOTS_TMT_200x200_tipIMAC_3_4Mar22_Oak_WBEH-22-01-08.mod.pep.xml	LPSGSGAASPTGSAVDIR	n[305]LPS[167]GSGAASPTGSAVDIR	R	A	18	3	3439.73	2027.02	2027.01	676.679	676.677	2026.01	676.342	1.0046	2.47609e-07	41.889	39.923	1	2	0	208	225	0	3S(79.9663), N-term(304.2072)				LPS(0.645)GS(0.301)GAAS(0.026)PT(0.014)GS(0.013)AVDIR	0.645	1	TRUE	sp|Q09666|AHNK_HUMAN	Q09666	AHNK_HUMAN	AHNAK	Neuroblast differentiation-associated protein AHNAK			TRUE	121144	562.615	9941.46	0	154.689	0	0	0	5653.04
microPOTS_TMT_200x200_tipIMAC_3_4Mar22_Oak_WBEH-22-01-08.02317.02317.2	interact-microPOTS_TMT_200x200_tipIMAC_3_4Mar22_Oak_WBEH-22-01-08.mod.pep.xml	TIVMGASFR	n[305]TIVM[147]GAS[167]FR	K	N	9	2	3105.55	1380.69	1380.68	691.351	691.346	1380.68	691.347	-0.0026	0.00457856	14.782	10.339	0.9947	2	0	231	239	0	4M(15.9949), 7S(79.9663), N-term(304.2072)		TIVM(1.000)GASFR	1	T(0.060)IVMGAS(0.940)FR	0.94	1	TRUE	sp|P37837|TALDO_HUMAN	P37837	TALDO_HUMAN	TALDO1	Transaldolase			TRUE	116494	189.775	4230.65	80.6258	0	0	0	131.329	1651.56
microPOTS_TMT_200x200_tipIMAC_3_4Mar22_Oak_WBEH-22-01-08.01473.01473.2	interact-microPOTS_TMT_200x200_tipIMAC_3_4Mar22_Oak_WBEH-22-01-08.mod.pep.xml	SPSPSFR	n[305]SPS[167]PSFR	R	W	7	2	1682.12	1160.56	1160.56	581.289	581.286	1160.56	581.285	0.0023	1.04804	12.465	10.339	0.9827	2	0	329	335	0	3S(79.9663), N-term(304.2072)				S(0.040)PS(0.897)PS(0.064)FR	0.897	0.83	TRUE	sp|P49585|PCY1A_HUMAN	P49585	PCY1A_HUMAN	PCYT1A	Choline-phosphate cytidylyltransferase A			TRUE	114549	423.515	8249.2	92.5691	350.316	0	0	0	3125.79
microPOTS_TMT_200x200_tipIMAC_3_4Mar22_Oak_WBEH-22-01-08.03003.03003.3	interact-microPOTS_TMT_200x200_tipIMAC_3_4Mar22_Oak_WBEH-22-01-08.mod.pep.xml	LPVGSQCSVDLESASGEK	n[305]LPVGSQCSVDLES[167]ASGEK	K	D	18	3	4237.13	2551.27	2551.26	851.429	851.426	2550.25	851.092	1.0022	3.20719e-07	30.82	30.816	1	2	0	58	75	0	13S(79.9663), 18K(304.2072), 7C(57.0215), N-term(304.2072)				LPVGS(0.017)QCS(0.209)VDLES(0.461)AS(0.313)GEK	0.461	1	TRUE	sp|P24821|TENA_HUMAN	P24821	TENA_HUMAN	TNC	Tenascin			TRUE	125489	374.716	9174.31	0	101.562	0	0	127.177	3723.89
microPOTS_TMT_200x200_tipIMAC_3_4Mar22_Oak_WBEH-22-01-08.02072.02072.2	interact-microPOTS_TMT_200x200_tipIMAC_3_4Mar22_Oak_WBEH-22-01-08.mod.pep.xml	ALATPPK	n[305]ALAT[181]PPK	R	L	7	2	2690.82	1384.81	1384.8	693.41	693.407	1384.8	693.406	0.0012	1.03531	14.458	12.614	0.9702	2	0	276	282	76827.5	4T(79.9663), 7K(304.2072), N-term(304.2072)				ALAT(1.000)PPK	1	0.93	TRUE	sp|Q96JY6|PDLI2_HUMAN	Q96JY6	PDLI2_HUMAN	PDLIM2	PDZ and LIM domain protein 2			TRUE	120477	170.543	4411.25	0	82.8909	0	110.62	316.429	5796.97
microPOTS_TMT_200x200_tipIMAC_3_4Mar22_Oak_WBEH-22-01-08.02018.02018.3	interact-microPOTS_TMT_200x200_tipIMAC_3_4Mar22_Oak_WBEH-22-01-08.mod.pep.xml	IESPKLER	n[305]IES[167]PKLER	K	T	8	3	2600.15	1658.93	1658.93	553.984	553.983	1658.93	553.982	0.0009	2.29221	13.82	12.21	0.8796	2	1	807	814	202202	3S(79.9663), 5K(304.2072), N-term(304.2072)				IES(1.000)PKLER	1	0.99	TRUE	sp|Q92598|HS105_HUMAN	Q92598	HS105_HUMAN	HSPH1	Heat shock protein 105 kDa			TRUE	105815	230.424	5964.6	80.535	75.8287	0	121.286	287.139	3399.15
microPOTS_TMT_200x200_tipIMAC_3_4Mar22_Oak_WBEH-22-01-08.01158.01158.2	interact-microPOTS_TMT_200x200_tipIMAC_3_4Mar22_Oak_WBEH-22-01-08.mod.pep.xml	AVGDEMGTVR	n[305]AVGDEM[147]GT[181]VR	R	V	10	2	1148.19	1433.66	1433.66	717.835	717.835	1433.65	717.835	0.0006	0.000465614	19.859	12.638	0.9997	2	0	333	342	0	6M(15.9949), 8T(79.9663), N-term(304.2072)		AVGDEM(1.000)GTVR	1	AVGDEMGT(1.000)VR	1	1	TRUE	sp|Q13043|STK4_HUMAN	Q13043	STK4_HUMAN	STK4	Serine/threonine-protein kinase 4			TRUE	69984.5	0	2629.25	0	0	0	0	102.157	3950.66
microPOTS_TMT_200x200_tipIMAC_3_4Mar22_Oak_WBEH-22-01-08.01862.01862.3	interact-microPOTS_TMT_200x200_tipIMAC_3_4Mar22_Oak_WBEH-22-01-08.mod.pep.xml	NQETYETLK	n[305]NQETY[243]ETLK	R	H	9	3	2336.68	1812.92	1812.92	605.316	605.313	1812.92	605.312	0.0004	9.63908e-05	22.176	18.785	0.9996	2	0	72	80	0	5Y(79.9663), 9K(304.2072), N-term(304.2072)				NQET(0.027)Y(0.940)ET(0.033)LK	0.94	1	TRUE	sp|P30273|FCERG_HUMAN	P30273	FCERG_HUMAN	FCER1G	High affinity immunoglobulin epsilon receptor subunit gamma			TRUE	108565	378.212	6866.12	0	125.24	126.104	131.761	137.526	6115.71
microPOTS_TMT_200x200_tipIMAC_3_4Mar22_Oak_WBEH-22-01-08.01123.01123.3	interact-microPOTS_TMT_200x200_tipIMAC_3_4Mar22_Oak_WBEH-22-01-08.mod.pep.xml	QKSPEIHR	n[305]QKS[167]PEIHR	R	R	8	3	1089.22	1681.92	1681.92	561.647	561.646	1681.92	561.646	0.0009	0.284943	14.225	11.407	0.9385	2	1	646	653	454648	2K(304.2072), 3S(79.9663), N-term(304.2072)				QKS(1.000)PEIHR	1	1	TRUE	sp|Q9NYF8|BCLF1_HUMAN	Q9NYF8	BCLF1_HUMAN	BCLAF1	Bcl-2-associated transcription factor 1			TRUE	112304	299.05	6475.43	0	89.952	0	104.37	0	2582.52
microPOTS_TMT_200x200_tipIMAC_3_4Mar22_Oak_WBEH-22-01-08.01294.01294.2	interact-microPOTS_TMT_200x200_tipIMAC_3_4Mar22_Oak_WBEH-22-01-08.mod.pep.xml	TASFSESR	n[305]TAS[167]FSESR	R	A	8	2	1377.89	1267.58	1267.58	634.798	634.798	1267.58	634.796	0.0035	0.0296519	15.175	14.78	0.9978	2	0	453	460	0	3S(79.9663), N-term(304.2072)				T(0.022)AS(0.875)FS(0.074)ES(0.029)R	0.875	0.98	TRUE	sp|P53396|ACLY_HUMAN	P53396	ACLY_HUMAN	ACLY	ATP-citrate synthase			TRUE	106096	95.7042	4167.14	0	0	0	0	0	2915.34
microPOTS_TMT_200x200_tipIMAC_3_4Mar22_Oak_WBEH-22-01-08.02017.02017.2	interact-microPOTS_TMT_200x200_tipIMAC_3_4Mar22_Oak_WBEH-22-01-08.mod.pep.xml	YGSIVDDER	n[305]YGS[167]IVDDER	R	L	9	2	2597.84	1436.66	1436.65	719.335	719.331	1436.65	719.333	-0.0024	0.00230254	16.695	16.221	0.9984	2	0	14	22	0	3S(79.9663), N-term(304.2072)				Y(0.083)GS(0.917)IVDDER	0.917	1	TRUE	sp|Q13576|IQGA2_HUMAN	Q13576	IQGA2_HUMAN	IQGAP2	Ras GTPase-activating-like protein IQGAP2			TRUE	127216	0	3856.23	0	0	0	0	0	2750.45
microPOTS_TMT_200x200_tipIMAC_3_4Mar22_Oak_WBEH-22-01-08.02824.02824.2	interact-microPOTS_TMT_200x200_tipIMAC_3_4Mar22_Oak_WBEH-22-01-08.mod.pep.xml	TLSNAEDYLDDEDSD	n[305]TLSNAEDYLDDEDS[167]D	R	-	15	2	3948.79	2084.84	2084.83	1043.43	1043.42	2084.83	1043.42	0.0009	4.20485e-06	29.005	16.444	1	2	0	200	214	137126	14S(79.9663), N-term(304.2072)				T(0.018)LS(0.018)NAEDY(0.021)LDDEDS(0.944)D	0.944	1	TRUE	sp|Q92882|OSTF1_HUMAN	Q92882	OSTF1_HUMAN	OSTF1	Osteoclast-stimulating factor 1			TRUE	127046	97.8499	3964.74	0	0	0	0	90.0408	2691.75
microPOTS_TMT_200x200_tipIMAC_3_4Mar22_Oak_WBEH-22-01-08.02505.02505.2	interact-microPOTS_TMT_200x200_tipIMAC_3_4Mar22_Oak_WBEH-22-01-08.mod.pep.xml	SLSLGDK	n[305]SLS[167]LGDK	R	E	7	2	3423.68	1406.77	1406.77	704.393	704.391	1406.77	704.391	0.0002	0.418697	14.242	11.581	0.98	2	0	1073	1079	0	3S(79.9663), 7K(304.2072), N-term(304.2072)				S(0.064)LS(0.936)LGDK	0.936	1	TRUE	sp|Q9UMZ2|SYNRG_HUMAN	Q9UMZ2	SYNRG_HUMAN	SYNRG	Synergin gamma			TRUE	107666	170.207	4431.71	0	0	0	0	0	2308.92
microPOTS_TMT_200x200_tipIMAC_3_4Mar22_Oak_WBEH-22-01-08.02657.02657.2	interact-microPOTS_TMT_200x200_tipIMAC_3_4Mar22_Oak_WBEH-22-01-08.mod.pep.xml	STELLIR	n[305]S[167]TELLIR	K	K	7	2	3680.04	1214.66	1214.66	608.339	608.335	1214.66	608.337	-0.0034	0.000940381	16.233	15.797	0.9792	2	0	58	64	153214	1S(79.9663), N-term(304.2072)				S(0.665)T(0.335)ELLIR	0.665	1	FALSE	sp|P68431|H31_HUMAN	P68431	H31_HUMAN	H3C1	Histone H3.1	H3-2, H3-3A, H3-4, H3-5, H3C15	sp|P84243|H33_HUMAN, sp|Q16695|H31T_HUMAN, sp|Q5TEC6|H3PS2_HUMAN, sp|Q6NXT2|H3C_HUMAN, sp|Q71DI3|H32_HUMAN	TRUE	117971	534.559	5162.1	74.8988	93.2362	87.5333	135.134	0	1267.6
microPOTS_TMT_200x200_tipIMAC_3_4Mar22_Oak_WBEH-22-01-08.01026.01026.3	interact-microPOTS_TMT_200x200_tipIMAC_3_4Mar22_Oak_WBEH-22-01-08.mod.pep.xml	ATAPQTQHVSPMR	n[305]ATAPQTQHVS[167]PM[147]R	R	Q	13	3	924.68	1822.87	1822.88	608.632	608.633	1822.87	608.631	0.0041	0.00011888	23.609	16.415	1	2	0	124	136	0	10S(79.9663), 12M(15.9949), N-term(304.2072)		ATAPQTQHVSPM(1.000)R	1	AT(0.028)APQT(0.202)QHVS(0.770)PMR	0.77	1	TRUE	sp|P29692|EF1D_HUMAN	P29692	EF1D_HUMAN	EEF1D	Elongation factor 1-delta			TRUE	117197	127.007	6738.43	0	0	0	0	0	1037.92
microPOTS_TMT_200x200_tipIMAC_3_4Mar22_Oak_WBEH-22-01-08.01332.01332.3	interact-microPOTS_TMT_200x200_tipIMAC_3_4Mar22_Oak_WBEH-22-01-08.mod.pep.xml	SSGSPYGGGYGSGGGSGGYGSR	n[305]SSGSPY[243]GGGYGSGGGSGGYGSR	R	R	22	3	1441.95	2294.96	2294.95	765.994	765.992	2293.96	765.659	0.999	0	51.244	48.461	1	2	0	355	376	0	6Y(79.9663), N-term(304.2072)				S(0.006)S(0.007)GS(0.103)PY(0.780)GGGY(0.060)GS(0.014)GGGS(0.010)GGY(0.010)GS(0.010)R	0.78	1	TRUE	sp|P51991|ROA3_HUMAN	P51991	ROA3_HUMAN	HNRNPA3	Heterogeneous nuclear ribonucleoprotein A3			TRUE	118556	0	6360.27	136.61	0	0	0	93.8652	2406.82
microPOTS_TMT_200x200_tipIMAC_3_4Mar22_Oak_WBEH-22-01-08.01105.01105.3	interact-microPOTS_TMT_200x200_tipIMAC_3_4Mar22_Oak_WBEH-22-01-08.mod.pep.xml	ERSPSPLR	n[305]ERS[167]PSPLR	R	G	8	3	1058.85	1324.68	1324.68	442.569	442.567	1324.68	442.568	-0.0015	0.011062	17.092	13.544	0.9939	2	1	28	35	0	3S(79.9663), N-term(304.2072)				ERS(0.932)PS(0.068)PLR	0.932	0.97	TRUE	sp|Q9Y2V2|CHSP1_HUMAN	Q9Y2V2	CHSP1_HUMAN	CARHSP1	Calcium-regulated heat-stable protein 1			TRUE	99166	91.7624	5762.09	0	128.363	0	101.551	246.136	4064.61
microPOTS_TMT_200x200_tipIMAC_3_4Mar22_Oak_WBEH-22-01-08.01089.01089.3	interact-microPOTS_TMT_200x200_tipIMAC_3_4Mar22_Oak_WBEH-22-01-08.mod.pep.xml	IDDRDSDEEGASDR	n[305]IDDRDS[167]DEEGASDR	K	R	14	3	1031.47	1962.82	1962.82	655.28	655.28	1962.81	655.278	0.0065	5.02824e-05	24.641	15.392	0.9998	2	1	777	790	0	6S(79.9663), N-term(304.2072)				IDDRDS(0.938)DEEGAS(0.062)DR	0.938	0.67	TRUE	sp|Q8TDD1|DDX54_HUMAN	Q8TDD1	DDX54_HUMAN	DDX54	ATP-dependent RNA helicase DDX54			TRUE	106782	125.765	8618.81	0	118.954	0	0	0	1957.6
microPOTS_TMT_200x200_tipIMAC_3_4Mar22_Oak_WBEH-22-01-08.01155.01155.3	interact-microPOTS_TMT_200x200_tipIMAC_3_4Mar22_Oak_WBEH-22-01-08.mod.pep.xml	DMESPTK	n[305]DM[147]ES[167]PTK	K	L	7	3	1143.65	1510.73	1510.72	504.583	504.582	1510.72	504.582	0.0008	0.786493	13.706	11.073	0.9937	2	0	277	283	0	2M(15.9949), 4S(79.9663), 7K(304.2072), N-term(304.2072)		DM(1.000)ESPTK	1	DMES(0.881)PT(0.119)K	0.881	1	TRUE	sp|P27816|MAP4_HUMAN	P27816	MAP4_HUMAN	MAP4	Microtubule-associated protein 4			TRUE	115667	314.847	5963.11	70.6315	232.415	0	86.9673	110.998	1991.58
microPOTS_TMT_200x200_tipIMAC_3_4Mar22_Oak_WBEH-22-01-08.01962.01962.3	interact-microPOTS_TMT_200x200_tipIMAC_3_4Mar22_Oak_WBEH-22-01-08.mod.pep.xml	AESPESSAIESTQSTPQK	n[305]AES[167]PESSAIESTQSTPQK	R	G	18	3	2506.94	2565.25	2565.24	856.091	856.088	2564.25	855.757	0.9931	4.66391e-07	36.825	36.667	1	2	0	1356	1373	0	18K(304.2072), 3S(79.9663), N-term(304.2072)				AES(0.849)PES(0.026)S(0.024)AIES(0.029)T(0.028)QS(0.023)T(0.020)PQK	0.849	1	TRUE	sp|Q9NTI5|PDS5B_HUMAN	Q9NTI5	PDS5B_HUMAN	PDS5B	Sister chromatid cohesion protein PDS5 homolog B			TRUE	102808	0	6579.67	0	107.846	0	0	0	2783.71
microPOTS_TMT_200x200_tipIMAC_3_4Mar22_Oak_WBEH-22-01-08.02381.02381.3	interact-microPOTS_TMT_200x200_tipIMAC_3_4Mar22_Oak_WBEH-22-01-08.mod.pep.xml	TDSREDEISPPPPNPVVK	n[305]TDSREDEIS[167]PPPPNPVVK	R	G	18	3	3214.75	2664.38	2664.37	889.134	889.131	2664.37	889.129	0.0043	2.0385e-10	33.358	24.401	1	2	1	75	92	57535.8	18K(304.2072), 9S(79.9663), N-term(304.2072)				T(0.027)DS(0.027)REDEIS(0.947)PPPPNPVVK	0.947	1	TRUE	sp|P10644|KAP0_HUMAN	P10644	KAP0_HUMAN	PRKAR1A	cAMP-dependent protein kinase type I-alpha regulatory subunit			TRUE	116798	520.213	9554.42	0	74.6721	0	0	0	1633.74
microPOTS_TMT_200x200_tipIMAC_3_4Mar22_Oak_WBEH-22-01-08.01746.01746.3	interact-microPOTS_TMT_200x200_tipIMAC_3_4Mar22_Oak_WBEH-22-01-08.mod.pep.xml	AMSTTSISSPQPGK	n[305]AM[147]STTSISS[167]PQPGK	R	L	14	3	2143.5	2096.06	2096.05	699.694	699.69	2095.05	699.358	0.9963	4.88406e-05	21.404	19.724	0.9994	2	0	267	280	0	14K(304.2072), 2M(15.9949), 9S(79.9663), N-term(304.2072)		AM(1.000)STTSISSPQPGK	1	AMS(0.014)T(0.014)T(0.020)S(0.021)IS(0.078)S(0.854)PQPGK	0.854	0.94	TRUE	sp|Q9UJU6|DBNL_HUMAN	Q9UJU6	DBNL_HUMAN	DBNL	Drebrin-like protein			TRUE	81613	188.243	6300.24	158.638	0	0	0	0	3747.32
microPOTS_TMT_200x200_tipIMAC_3_4Mar22_Oak_WBEH-22-01-08.04291.04291.4	interact-microPOTS_TMT_200x200_tipIMAC_3_4Mar22_Oak_WBEH-22-01-08.mod.pep.xml	KKSPNELVDDLFK	n[305]KKS[167]PNELVDDLFK	R	G	13	4	6077.45	2829.64	2829.62	708.417	708.412	2828.62	708.162	0.9987	0.0153462	17.756	8.449	0.974	2	2	112	124	62288.3	13K(304.2072), 1K(304.2072), 2K(304.2072), 3S(79.9663), N-term(304.2072)				KKS(1.000)PNELVDDLFK	1	1	TRUE	sp|Q9UNZ2|NSF1C_HUMAN	Q9UNZ2	NSF1C_HUMAN	NSFL1C	NSFL1 cofactor p47			TRUE	106616	351.771	8321.81	0	0	0	0	0	1796.12
microPOTS_TMT_200x200_tipIMAC_3_4Mar22_Oak_WBEH-22-01-08.01254.01254.2	interact-microPOTS_TMT_200x200_tipIMAC_3_4Mar22_Oak_WBEH-22-01-08.mod.pep.xml	DPGVSESPPPGR	n[305]DPGVSES[167]PPPGR	R	Q	12	2	1309.44	1577.74	1577.74	789.879	789.879	1577.74	789.878	0.0019	1.8914e-05	22.185	21.935	1	2	0	916	927	104075	7S(79.9663), N-term(304.2072)				DPGVS(0.444)ES(0.556)PPPGR	0.556	1	TRUE	sp|Q14005|IL16_HUMAN	Q14005	IL16_HUMAN	IL16	Pro-interleukin-16			TRUE	98419.6	133.917	6547.08	0	0	0	0	0	2063.07
microPOTS_TMT_200x200_tipIMAC_3_4Mar22_Oak_WBEH-22-01-08.01075.01075.2	interact-microPOTS_TMT_200x200_tipIMAC_3_4Mar22_Oak_WBEH-22-01-08.mod.pep.xml	STANQSFR	n[305]STANQS[167]FR	R	K	8	2	1008.58	1293.61	1293.61	647.811	647.811	1293.6	647.809	0.004	0.325766	13.014	10.846	0.9756	2	0	1336	1343	0	6S(79.9663), N-term(304.2072)				S(0.028)T(0.029)ANQS(0.943)FR	0.943	1	TRUE	sp|Q13464|ROCK1_HUMAN	Q13464	ROCK1_HUMAN	ROCK1	Rho-associated protein kinase 1			TRUE	104964	72.3713	4603.99	0	0	0	0	0	2902.87
microPOTS_TMT_200x200_tipIMAC_3_4Mar22_Oak_WBEH-22-01-08.01751.01751.2	interact-microPOTS_TMT_200x200_tipIMAC_3_4Mar22_Oak_WBEH-22-01-08.mod.pep.xml	AGSPDVLR	n[305]AGS[167]PDVLR	R	C	8	2	2152.3	1197.61	1197.6	599.81	599.807	1197.61	599.811	-0.0079	0.000373994	17.199	11.698	0.9928	2	0	42	49	0	3S(79.9663), N-term(304.2072)				AGS(1.000)PDVLR	1	0.83	TRUE	sp|Q8NDX6|ZN740_HUMAN	Q8NDX6	ZN740_HUMAN	ZNF740	Zinc finger protein 740			TRUE	87765.5	523.075	5104.24	147.243	451.732	554.884	260.059	495.692	2152.74
microPOTS_TMT_200x200_tipIMAC_3_4Mar22_Oak_WBEH-22-01-08.02976.02976.3	interact-microPOTS_TMT_200x200_tipIMAC_3_4Mar22_Oak_WBEH-22-01-08.mod.pep.xml	QPLLLSEDEEDTK	n[305]QPLLLS[167]EDEEDTK	K	R	13	3	4194.1	2204.12	2204.11	735.714	735.71	2204.11	735.711	-0.0026	0.232386	22.13	14.21	0.9999	2	0	34	46	0	13K(304.2072), 6S(79.9663), N-term(304.2072)				QPLLLS(0.948)EDEEDT(0.052)K	0.948	0.55	FALSE	sp|B5ME19|EIFCL_HUMAN	B5ME19	EIFCL_HUMAN	EIF3CL	Eukaryotic translation initiation factor 3 subunit C-like protein	EIF3C	sp|Q99613|EIF3C_HUMAN	TRUE	93225	152.963	4533.6	0	0	0	136.079	148.386	2688.15
microPOTS_TMT_200x200_tipIMAC_3_4Mar22_Oak_WBEH-22-01-08.02545.02545.3	interact-microPOTS_TMT_200x200_tipIMAC_3_4Mar22_Oak_WBEH-22-01-08.mod.pep.xml	GEFSASPMLK	n[305]GEFSAS[167]PM[147]LK	R	S	10	3	3491.74	1769.9	1769.89	590.972	590.97	1769.89	590.971	-0.0041	0.00639291	19.188	15.817	0.9995	2	0	1119	1128	0	10K(304.2072), 6S(79.9663), 8M(15.9949), N-term(304.2072)		GEFSASPM(1.000)LK	1	GEFS(0.053)AS(0.947)PMLK	0.947	1	TRUE	sp|Q9UQ35|SRRM2_HUMAN	Q9UQ35	SRRM2_HUMAN	SRRM2	Serine/arginine repetitive matrix protein 2			TRUE	91789.8	451.539	6277.43	147.129	407.871	665.85	514.497	393.253	2141.86
microPOTS_TMT_200x200_tipIMAC_3_4Mar22_Oak_WBEH-22-01-08.02817.02817.2	interact-microPOTS_TMT_200x200_tipIMAC_3_4Mar22_Oak_WBEH-22-01-08.mod.pep.xml	LFEDDDSNEK	n[305]LFEDDDS[167]NEK	K	L	10	2	3937.55	1898.89	1898.88	950.45	950.446	1898.88	950.447	-0.0017	0.000571625	19.312	11.123	0.9997	2	0	696	705	0	10K(304.2072), 7S(79.9663), N-term(304.2072)				LFEDDDS(1.000)NEK	1	1	TRUE	sp|O43719|HTSF1_HUMAN	O43719	HTSF1_HUMAN	HTATSF1	HIV Tat-specific factor 1			TRUE	104074	166.824	4390.38	0	0	0	0	0	2143.44
microPOTS_TMT_200x200_tipIMAC_3_4Mar22_Oak_WBEH-22-01-08.02096.02096.3	interact-microPOTS_TMT_200x200_tipIMAC_3_4Mar22_Oak_WBEH-22-01-08.mod.pep.xml	DWEDDSDEDMSNFDR	n[305]DWEDDS[167]DEDM[147]SNFDR	K	F	15	3	2731.3	2275.83	2275.82	759.618	759.615	2274.82	759.281	1.0022	0.00430992	27.277	18.823	1	2	0	108	122	388603	10M(15.9949), 6S(79.9663), N-term(304.2072)		DWEDDSDEDM(1.000)SNFDR	1	DWEDDS(0.947)DEDMS(0.053)NFDR	0.947	0.71	TRUE	sp|Q15185|TEBP_HUMAN	Q15185	TEBP_HUMAN	PTGES3	Prostaglandin E synthase 3			TRUE	103002	162.238	8368.88	0	147.982	0	0	0	1939.25
microPOTS_TMT_200x200_tipIMAC_3_4Mar22_Oak_WBEH-22-01-08.01648.01648.2	interact-microPOTS_TMT_200x200_tipIMAC_3_4Mar22_Oak_WBEH-22-01-08.mod.pep.xml	TAQVPSPPR	n[305]TAQVPS[167]PPR	R	G	9	2	1977.1	1335.7	1335.69	668.855	668.852	1335.69	668.851	0.0015	0.00133706	16.343	10.014	0.9959	2	0	999	1007	138017	6S(79.9663), N-term(304.2072)				T(0.059)AQVPS(0.941)PPR	0.941	0.9	TRUE	sp|Q9UKV3|ACINU_HUMAN	Q9UKV3	ACINU_HUMAN	ACIN1	Apoptotic chromatin condensation inducer in the nucleus			TRUE	102873	319.492	4366.82	0	109.703	126.558	0	82.9725	1756.22
microPOTS_TMT_200x200_tipIMAC_3_4Mar22_Oak_WBEH-22-01-08.04186.04186.3	interact-microPOTS_TMT_200x200_tipIMAC_3_4Mar22_Oak_WBEH-22-01-08.mod.pep.xml	TIGFQHFESEEDINVAALGK	n[305]TIGFQHFES[167]EEDINVAALGK	R	Q	20	3	5950.28	2892.48	2892.46	965.168	965.159	2892.46	965.159	0.0004	2.7681e-10	37.77	18.965	1	2	0	2489	2508	58752.7	20K(304.2072), 9S(79.9663), N-term(304.2072)				T(0.051)IGFQHFES(0.949)EEDINVAALGK	0.949	1	TRUE	sp|Q8WWQ8|STAB2_HUMAN	Q8WWQ8	STAB2_HUMAN	STAB2	Stabilin-2			TRUE	111441	461.935	9126.04	0	85.2946	0	0	0	2863.76
microPOTS_TMT_200x200_tipIMAC_3_4Mar22_Oak_WBEH-22-01-08.04470.04470.3	interact-microPOTS_TMT_200x200_tipIMAC_3_4Mar22_Oak_WBEH-22-01-08.mod.pep.xml	ISLPLPNFSSLNLR	n[305]ISLPLPNFS[167]SLNLR	R	E	14	3	6352.18	1954.07	1954.04	652.365	652.354	1954.06	652.361	-0.021	0.000531325	24.068	24.068	0.9998	2	0	411	424	432037	9S(79.9663), N-term(304.2072)				IS(0.050)LPLPNFS(0.862)S(0.088)LNLR	0.862	0.99	TRUE	sp|P08670|VIME_HUMAN	P08670	VIME_HUMAN	VIM	Vimentin			TRUE	96198.2	173.509	4085.35	0	0	0	0	227.255	5400.4
microPOTS_TMT_200x200_tipIMAC_3_4Mar22_Oak_WBEH-22-01-08.03414.03414.3	interact-microPOTS_TMT_200x200_tipIMAC_3_4Mar22_Oak_WBEH-22-01-08.mod.pep.xml	GKEESLDSDLYAELR	n[305]GKEES[167]LDSDLYAELR	K	C	15	3	4879.3	2413.22	2413.21	805.415	805.409	2412.21	805.076	0.9997	0.000468422	23.732	19.189	0.9999	2	1	48	62	53895.1	2K(304.2072), 5S(79.9663), N-term(304.2072)				GKEES(0.924)LDS(0.037)DLY(0.039)AELR	0.924	1	TRUE	sp|P02775|CXCL7_HUMAN	P02775	CXCL7_HUMAN	PPBP	Platelet basic protein			TRUE	63380.6	162.387	5037.51	0	0	0	325.682	148.667	7574.89
microPOTS_TMT_200x200_tipIMAC_3_4Mar22_Oak_WBEH-22-01-08.02831.02831.3	interact-microPOTS_TMT_200x200_tipIMAC_3_4Mar22_Oak_WBEH-22-01-08.mod.pep.xml	SASPDDDLGSSNWEAADLGNEER	n[305]SAS[167]PDDDLGSSNWEAADLGNEER	R	K	23	3	3960.3	2819.2	2819.2	940.741	940.739	2818.19	940.404	1.0061	0	49.799	44.999	1	2	0	15	37	225558	3S(79.9663), N-term(304.2072)				S(0.017)AS(0.707)PDDDLGS(0.145)S(0.131)NWEAADLGNEER	0.707	1	TRUE	sp|O00193|SMAP_HUMAN	O00193	SMAP_HUMAN	SMAP	Small acidic protein			TRUE	101252	0	7417.19	0	0	0	0	0	1802.16
microPOTS_TMT_200x200_tipIMAC_3_4Mar22_Oak_WBEH-22-01-08.01094.01094.2	interact-microPOTS_TMT_200x200_tipIMAC_3_4Mar22_Oak_WBEH-22-01-08.mod.pep.xml	QTSIETDR	n[305]QTS[167]IETDR	R	V	8	2	1040.34	1332.63	1332.63	667.321	667.321	1332.62	667.32	0.003	0.569955	15.147	15.061	0.9869	2	0	130	137	0	3S(79.9663), N-term(304.2072)				QT(0.043)S(0.866)IET(0.090)DR	0.866	0.85	TRUE	sp|Q9UJ41|RABX5_HUMAN	Q9UJ41	RABX5_HUMAN	RABGEF1	Rab5 GDP/GTP exchange factor			TRUE	96352.5	79.3816	3440.22	0	0	0	0	80.167	2703.06
microPOTS_TMT_200x200_tipIMAC_3_4Mar22_Oak_WBEH-22-01-08.01567.01567.2	interact-microPOTS_TMT_200x200_tipIMAC_3_4Mar22_Oak_WBEH-22-01-08.mod.pep.xml	SFQQSSLSR	n[305]SFQQS[167]SLSR	K	D	9	2	1838.34	1422.69	1422.69	712.351	712.35	1422.68	712.349	0.0029	0.178489	17.263	15.807	0.9973	2	0	4	12	0	5S(79.9663), N-term(304.2072)				S(0.018)FQQS(0.837)S(0.127)LS(0.018)R	0.837	1	TRUE	sp|P43243|MATR3_HUMAN	P43243	MATR3_HUMAN	MATR3	Matrin-3			TRUE	31108.4	0	1883.52	162.268	0	0	0	0	5614.61
microPOTS_TMT_200x200_tipIMAC_3_4Mar22_Oak_WBEH-22-01-08.01838.01838.3	interact-microPOTS_TMT_200x200_tipIMAC_3_4Mar22_Oak_WBEH-22-01-08.mod.pep.xml	TQPDGTSVPGEPASPISQR	n[305]TQPDGTS[167]VPGEPASPISQR	R	L	19	3	2296.04	2307.11	2307.1	770.045	770.042	2307.11	770.043	-0.0036	1.11e-10	34.753	33.411	1	2	0	1744	1762	0	7S(79.9663), N-term(304.2072)				T(0.010)QPDGT(0.011)S(0.491)VPGEPAS(0.427)PIS(0.061)QR	0.491	1	TRUE	sp|Q14980|NUMA1_HUMAN	Q14980	NUMA1_HUMAN	NUMA1	Nuclear mitotic apparatus protein 1			TRUE	93181.1	129.326	7422.05	0	0	0	0	0	2265.61
microPOTS_TMT_200x200_tipIMAC_3_4Mar22_Oak_WBEH-22-01-08.02285.02285.2	interact-microPOTS_TMT_200x200_tipIMAC_3_4Mar22_Oak_WBEH-22-01-08.mod.pep.xml	SSSLGNLK	n[305]SSS[167]LGNLK	K	K	8	2	3051.32	1492.82	1492.81	747.417	747.414	1492.81	747.415	-0.0006	1.76194	15.997	14.828	0.9993	2	0	464	471	0	3S(79.9663), 8K(304.2072), N-term(304.2072)				S(0.030)S(0.045)S(0.925)LGNLK	0.925	1	TRUE	sp|Q86W92|LIPB1_HUMAN	Q86W92	LIPB1_HUMAN	PPFIBP1	Liprin-beta-1			TRUE	114791	97.8416	4299.09	0	92.7121	0	0	0	1546.24
microPOTS_TMT_200x200_tipIMAC_3_4Mar22_Oak_WBEH-22-01-08.01513.01513.3	interact-microPOTS_TMT_200x200_tipIMAC_3_4Mar22_Oak_WBEH-22-01-08.mod.pep.xml	EVSDDETEEK	n[305]EVS[167]DDETEEK	K	E	10	3	1750.72	1868.83	1868.83	623.952	623.951	1867.86	623.627	0.9713	2.10537	14.89	13.49	0.9149	2	0	229	238	0	10K(304.2072), 3S(79.9663), N-term(304.2072)				EVS(0.567)DDET(0.433)EEK	0.567	0.79	TRUE	sp|Q14568|HS902_HUMAN	Q14568	HS902_HUMAN	HSP90AA2P	Heat shock protein HSP 90-alpha A2			TRUE	82312.1	902.589	13009.8	352.225	2248.58	412.953	896.661	1007.32	2366.59
microPOTS_TMT_200x200_tipIMAC_3_4Mar22_Oak_WBEH-22-01-08.02256.02256.3	interact-microPOTS_TMT_200x200_tipIMAC_3_4Mar22_Oak_WBEH-22-01-08.mod.pep.xml	KPSEEEYVIR	n[305]KPS[167]EEEYVIR	R	K	10	3	3003.48	1937.02	1937.02	646.682	646.68	1937.02	646.679	0.0015	0.00657521	18.485	13.545	0.9972	2	0	638	647	0	1K(304.2072), 3S(79.9663), N-term(304.2072)				KPS(0.908)EEEY(0.092)VIR	0.908	1	TRUE	sp|Q15052|ARHG6_HUMAN	Q15052	ARHG6_HUMAN	ARHGEF6	Rho guanine nucleotide exchange factor 6			TRUE	85729.6	381.995	8322.23	0	278.716	0	115.118	285.791	3531.94
microPOTS_TMT_200x200_tipIMAC_3_4Mar22_Oak_WBEH-22-01-08.01692.01692.2	interact-microPOTS_TMT_200x200_tipIMAC_3_4Mar22_Oak_WBEH-22-01-08.mod.pep.xml	SALSSSLR	n[305]SALSSS[167]LR	R	D	8	2	2052.22	1203.62	1203.62	602.819	602.817	1203.62	602.817	0.0003	2.13422	15.689	14.038	0.9995	2	0	920	927	0	6S(79.9663), N-term(304.2072)				S(0.019)ALS(0.018)S(0.128)S(0.835)LR	0.835	0.91	TRUE	sp|Q6DN90|IQEC1_HUMAN	Q6DN90	IQEC1_HUMAN	IQSEC1	IQ motif and SEC7 domain-containing protein 1			TRUE	91370.7	115.56	3766.63	0	0	0	67.6393	0	2283.74
microPOTS_TMT_200x200_tipIMAC_3_4Mar22_Oak_WBEH-22-01-08.02034.02034.2	interact-microPOTS_TMT_200x200_tipIMAC_3_4Mar22_Oak_WBEH-22-01-08.mod.pep.xml	SLSYSPVER	n[305]SLSYS[167]PVER	R	R	9	2	2627.26	1420.7	1420.69	711.356	711.354	1420.69	711.353	0.0008	0.327921	16.536	15.183	0.9973	2	0	2690	2698	0	5S(79.9663), N-term(304.2072)				S(0.025)LS(0.032)Y(0.029)S(0.914)PVER	0.914	1	TRUE	sp|Q9UQ35|SRRM2_HUMAN	Q9UQ35	SRRM2_HUMAN	SRRM2	Serine/arginine repetitive matrix protein 2			TRUE	102844	0	4093.02	0	0	0	0	0	2271.41
microPOTS_TMT_200x200_tipIMAC_3_4Mar22_Oak_WBEH-22-01-08.00849.00849.3	interact-microPOTS_TMT_200x200_tipIMAC_3_4Mar22_Oak_WBEH-22-01-08.mod.pep.xml	SRTPPSAPSQSR	n[305]SRT[181]PPSAPSQSR	R	M	12	3	640.055	1653.82	1653.82	552.28	552.28	1653.82	552.279	0.0009	1.00925e-06	24.156	21.224	1	2	1	2407	2418	0	3T(79.9663), N-term(304.2072)				S(0.082)RT(0.868)PPS(0.016)APS(0.017)QS(0.017)R	0.868	1	TRUE	sp|Q9UQ35|SRRM2_HUMAN	Q9UQ35	SRRM2_HUMAN	SRRM2	Serine/arginine repetitive matrix protein 2			TRUE	96804.7	380.787	10046.6	0	327.881	0	0	0	1274.89
microPOTS_TMT_200x200_tipIMAC_3_4Mar22_Oak_WBEH-22-01-08.03090.03090.3	interact-microPOTS_TMT_200x200_tipIMAC_3_4Mar22_Oak_WBEH-22-01-08.mod.pep.xml	DEILPTTPISEQK	n[305]DEILPTT[181]PISEQK	K	G	13	3	4378.56	2158.16	2158.14	720.393	720.388	2158.14	720.388	0.0014	0.000228014	24.504	22.678	1	2	0	215	227	0	13K(304.2072), 7T(79.9663), N-term(304.2072)				DEILPT(0.056)T(0.914)PIS(0.030)EQK	0.914	1	TRUE	sp|P23396|RS3_HUMAN	P23396	RS3_HUMAN	RPS3	40S ribosomal protein S3			TRUE	104361	195.331	4523.81	101.866	0	0	93.7723	100.716	2300.44
microPOTS_TMT_200x200_tipIMAC_3_4Mar22_Oak_WBEH-22-01-08.01203.01203.2	interact-microPOTS_TMT_200x200_tipIMAC_3_4Mar22_Oak_WBEH-22-01-08.mod.pep.xml	SPPSPVER	n[305]SPPS[167]PVER	K	E	8	2	1224.57	1251.62	1251.62	626.818	626.817	1251.62	626.817	0.0015	1.1456	13.387	11.829	0.9787	2	0	1328	1335	176587	4S(79.9663), N-term(304.2072)				S(0.092)PPS(0.908)PVER	0.908	1	TRUE	sp|Q02952|AKA12_HUMAN	Q02952	AKA12_HUMAN	AKAP12	A-kinase anchor protein 12			TRUE	98920.6	72.7085	3754.01	0	0	0	0	80.7034	3571.98
microPOTS_TMT_200x200_tipIMAC_3_4Mar22_Oak_WBEH-22-01-08.02266.02266.2	interact-microPOTS_TMT_200x200_tipIMAC_3_4Mar22_Oak_WBEH-22-01-08.mod.pep.xml	SLYASSPGGVYATR	n[305]SLY[243]ASSPGGVYATR	R	S	14	2	3019.54	1811.89	1811.88	906.95	906.947	1811.88	906.946	0.0025	1.61302e-06	26.919	25.709	1	2	0	51	64	0	3Y(79.9663), N-term(304.2072)				S(0.121)LY(0.726)AS(0.076)S(0.040)PGGVY(0.019)AT(0.018)R	0.726	1	TRUE	sp|P08670|VIME_HUMAN	P08670	VIME_HUMAN	VIM	Vimentin			TRUE	74639.8	333.441	8583.32	0	154.969	0	80.9358	0	4963.86
microPOTS_TMT_200x200_tipIMAC_3_4Mar22_Oak_WBEH-22-01-08.02219.02219.3	interact-microPOTS_TMT_200x200_tipIMAC_3_4Mar22_Oak_WBEH-22-01-08.mod.pep.xml	NFSDNQLQEGK	n[305]NFS[167]DNQLQEGK	R	N	11	3	2940.08	1966.97	1966.96	656.665	656.662	1966.96	656.662	-0.0002	0.00643607	18.87	11.293	0.9978	2	0	161	171	0	11K(304.2072), 3S(79.9663), N-term(304.2072)				NFS(1.000)DNQLQEGK	1	1	TRUE	sp|P37802|TAGL2_HUMAN	P37802	TAGL2_HUMAN	TAGLN2	Transgelin-2			TRUE	111200	149.156	5881.87	0	93.3267	0	0	0	702.723
microPOTS_TMT_200x200_tipIMAC_3_4Mar22_Oak_WBEH-22-01-08.03642.03642.3	interact-microPOTS_TMT_200x200_tipIMAC_3_4Mar22_Oak_WBEH-22-01-08.mod.pep.xml	VDSTTCLFPVEEK	n[305]VDSTT[181]CLFPVEEK	R	A	13	3	5223.95	2212.11	2212.09	738.377	738.371	2212.1	738.373	-0.0065	2.0417e-05	24.375	24.37	1	2	0	259	271	0	13K(304.2072), 5T(79.9663), 6C(57.0215), N-term(304.2072)				VDS(0.172)T(0.364)T(0.463)CLFPVEEK	0.463	1	TRUE	sp|Q06210|GFPT1_HUMAN	Q06210	GFPT1_HUMAN	GFPT1	Glutamine--fructose-6-phosphate aminotransferase [isomerizing] 1			TRUE	94717.5	150.619	5260.54	0	0	0	0	0	2164.37
microPOTS_TMT_200x200_tipIMAC_3_4Mar22_Oak_WBEH-22-01-08.02215.02215.2	interact-microPOTS_TMT_200x200_tipIMAC_3_4Mar22_Oak_WBEH-22-01-08.mod.pep.xml	GGNFGFGDSR	n[305]GGNFGFGDS[167]R	R	G	10	2	2933.23	1396.61	1396.61	699.313	699.312	1396.61	699.312	-0.0006	0.00269038	20.268	10.15	0.9998	2	0	204	213	0	9S(79.9663), N-term(304.2072)				GGNFGFGDS(1.000)R	1	1	TRUE	sp|P22626|ROA2_HUMAN	P22626	ROA2_HUMAN	HNRNPA2B1	Heterogeneous nuclear ribonucleoproteins A2/B1			TRUE	28533.1	89.896	1250.44	162.428	0	0	89.3788	97.1441	5203.67
microPOTS_TMT_200x200_tipIMAC_3_4Mar22_Oak_WBEH-22-01-08.03476.03476.3	interact-microPOTS_TMT_200x200_tipIMAC_3_4Mar22_Oak_WBEH-22-01-08.mod.pep.xml	SLLDASEEAIKK	n[305]SLLDAS[167]EEAIKK	K	D	12	3	4977.63	2295.3	2295.29	766.108	766.104	2295.29	766.104	0.0002	0.00910808	18.596	16.203	0.9961	2	1	721	732	0	11K(304.2072), 12K(304.2072), 6S(79.9663), N-term(304.2072)				S(0.172)LLDAS(0.828)EEAIKK	0.828	1	TRUE	sp|P18206|VINC_HUMAN	P18206	VINC_HUMAN	VCL	Vinculin			TRUE	100249	373.654	5247.2	0	0	0	74.1076	0	1637.67
microPOTS_TMT_200x200_tipIMAC_3_4Mar22_Oak_WBEH-22-01-08.01929.01929.2	interact-microPOTS_TMT_200x200_tipIMAC_3_4Mar22_Oak_WBEH-22-01-08.mod.pep.xml	QSLLGSR	n[305]QSLLGS[167]R	R	R	7	2	2450.28	1143.6	1143.6	572.81	572.807	1143.6	572.806	0.0011	1.06783	11.386	9.832	0.9215	2	0	132	138	0	6S(79.9663), N-term(304.2072)				QS(0.054)LLGS(0.946)R	0.946	1	TRUE	sp|Q92974|ARHG2_HUMAN	Q92974	ARHG2_HUMAN	ARHGEF2	Rho guanine nucleotide exchange factor 2			TRUE	75985.6	131.16	3194.97	0	0	0	58.1331	68.8326	3073.75
microPOTS_TMT_200x200_tipIMAC_3_4Mar22_Oak_WBEH-22-01-08.02935.02935.2	interact-microPOTS_TMT_200x200_tipIMAC_3_4Mar22_Oak_WBEH-22-01-08.mod.pep.xml	TSPVSLWSR	n[305]TS[167]PVSLWSR	R	L	9	2	4125.85	1415.72	1415.71	708.867	708.864	1415.71	708.864	0.0001	1.27826e-06	20.3	18.446	0.9998	2	0	2113	2121	0	2S(79.9663), N-term(304.2072)				T(0.152)S(0.749)PVS(0.036)LWS(0.062)R	0.749	1	TRUE	sp|P11277|SPTB1_HUMAN	P11277	SPTB1_HUMAN	SPTB	Spectrin beta chain, erythrocytic			TRUE	91683.6	139.278	4301.16	0	0	99.0254	0	72.2149	3211.14
microPOTS_TMT_200x200_tipIMAC_3_4Mar22_Oak_WBEH-22-01-08.04243.04243.3	interact-microPOTS_TMT_200x200_tipIMAC_3_4Mar22_Oak_WBEH-22-01-08.mod.pep.xml	GSNSGMDSNIDLTIVEDEEEESVALEQAQK	n[305]GSNS[167]GM[147]DSNIDLTIVEDEEEESVALEQAQK	R	V	30	3	6011.58	3942.85	3942.85	1315.29	1315.29	3940.83	1314.62	2.0197	3.3041e-08	39.796	39.777	1	2	0	363	392	0	30K(304.2072), 4S(79.9663), 6M(15.9949), N-term(304.2072)		GSNSGM(1.000)DSNIDLTIVEDEEEESVALEQAQK	1	GS(0.297)NS(0.617)GMDS(0.039)NIDLT(0.023)IVEDEEEES(0.024)VALEQAQK	0.617	1	TRUE	sp|O95810|CAVN2_HUMAN	O95810	CAVN2_HUMAN	CAVIN2	Caveolae-associated protein 2			TRUE	100032	216.31	8400.13	0	205.708	0	0	80.4392	1290.24
microPOTS_TMT_200x200_tipIMAC_3_4Mar22_Oak_WBEH-22-01-08.01278.01278.3	interact-microPOTS_TMT_200x200_tipIMAC_3_4Mar22_Oak_WBEH-22-01-08.mod.pep.xml	TVARTPLGQR	n[305]TVART[181]PLGQR	K	S	10	3	1350.51	1481.81	1481.81	494.943	494.943	1481.8	494.942	0.0043	0.000346365	18.713	14.268	0.9997	2	1	1527	1536	0	5T(79.9663), N-term(304.2072)				T(0.142)VART(0.858)PLGQR	0.858	0.91	TRUE	sp|Q9UQ35|SRRM2_HUMAN	Q9UQ35	SRRM2_HUMAN	SRRM2	Serine/arginine repetitive matrix protein 2			TRUE	76712.8	283.777	4593.54	0	75.0093	0	91.5643	109.904	2568.32
microPOTS_TMT_200x200_tipIMAC_3_4Mar22_Oak_WBEH-22-01-08.01874.01874.3	interact-microPOTS_TMT_200x200_tipIMAC_3_4Mar22_Oak_WBEH-22-01-08.mod.pep.xml	QLTQPETHFGR	n[305]QLT[181]QPETHFGR	K	E	11	3	2357.09	1696.83	1696.83	566.619	566.616	1696.83	566.616	0.0004	0.00300081	22.073	16.47	0.9999	2	0	289	299	450950	3T(79.9663), N-term(304.2072)				QLT(0.942)QPET(0.058)HFGR	0.942	0.94	TRUE	sp|Q9UJU6|DBNL_HUMAN	Q9UJU6	DBNL_HUMAN	DBNL	Drebrin-like protein			TRUE	55869.7	138.224	2854.45	89.3579	0	134.446	76.4169	108.659	4277.31
microPOTS_TMT_200x200_tipIMAC_3_4Mar22_Oak_WBEH-22-01-08.01905.01905.2	interact-microPOTS_TMT_200x200_tipIMAC_3_4Mar22_Oak_WBEH-22-01-08.mod.pep.xml	LGGTLAR	n[305]LGGT[181]LAR	K	K	7	2	2409.27	1070.58	1070.58	536.299	536.296	1070.58	536.298	-0.0031	1.02329	12.46	10.113	0.9796	2	0	25	31	0	4T(79.9663), N-term(304.2072)				LGGT(1.000)LAR	1	0.8	FALSE	sp|Q9HBI1|PARVB_HUMAN	Q9HBI1	PARVB_HUMAN	PARVB	Beta-parvin	PARVA	sp|Q9NVD7|PARVA_HUMAN	TRUE	54511.7	109.651	2350.86	0	53.3623	0	120.446	240.146	8846.59
microPOTS_TMT_200x200_tipIMAC_3_4Mar22_Oak_WBEH-22-01-08.01578.01578.3	interact-microPOTS_TMT_200x200_tipIMAC_3_4Mar22_Oak_WBEH-22-01-08.mod.pep.xml	SLSDSESDDSK	n[305]SLSDS[167]ESDDSK	K	S	11	3	1856.68	1856.85	1856.85	619.958	619.958	1856.85	619.958	-0.0025	0.0150013	18.96	18.932	0.9981	2	0	93	103	0	11K(304.2072), 5S(79.9663), N-term(304.2072)				S(0.015)LS(0.115)DS(0.825)ES(0.032)DDS(0.013)K	0.825	1	TRUE	sp|Q13185|CBX3_HUMAN	Q13185	CBX3_HUMAN	CBX3	Chromobox protein homolog 3			TRUE	78821.9	284.899	5456.99	0	143.93	0	0	132.09	2425.9
microPOTS_TMT_200x200_tipIMAC_3_4Mar22_Oak_WBEH-22-01-08.01446.01446.3	interact-microPOTS_TMT_200x200_tipIMAC_3_4Mar22_Oak_WBEH-22-01-08.mod.pep.xml	VSEEQTQPPSPAGAGMSTAMGR	n[305]VSEEQTQPPS[167]PAGAGM[147]STAM[147]GR	K	S	22	3	1636.59	2604.17	2604.15	869.062	869.059	2604.15	869.058	0.0024	2.81e-12	40.51	36.609	1	2	0	144	165	125216	10S(79.9663), 16M(15.9949), 20M(15.9949), N-term(304.2072)		VSEEQTQPPSPAGAGM(1.000)STAM(1.000)GR	1	VS(0.006)EEQT(0.009)QPPS(0.393)PAGAGMS(0.311)T(0.281)AMGR	0.393	1	TRUE	sp|Q16666|IF16_HUMAN	Q16666	IF16_HUMAN	IFI16	Gamma-interferon-inducible protein 16			TRUE	90782.9	109.913	6400.3	0	100.61	0	0	0	1052.34
microPOTS_TMT_200x200_tipIMAC_3_4Mar22_Oak_WBEH-22-01-08.01478.01478.2	interact-microPOTS_TMT_200x200_tipIMAC_3_4Mar22_Oak_WBEH-22-01-08.mod.pep.xml	GPPSTSLGASR	n[305]GPPSTSLGAS[167]R	R	R	11	2	1691.29	1412.71	1412.7	707.36	707.358	1412.7	707.356	0.0035	0.000978585	17.403	12.567	0.9998	2	0	983	993	0	10S(79.9663), N-term(304.2072)				GPPS(0.024)T(0.028)S(0.031)LGAS(0.917)R	0.917	0.95	TRUE	sp|O00160|MYO1F_HUMAN	O00160	MYO1F_HUMAN	MYO1F	Unconventional myosin-If			TRUE	48479.8	96.3347	3211.25	0	102.674	0	0	97.3367	8696.03
microPOTS_TMT_200x200_tipIMAC_3_4Mar22_Oak_WBEH-22-01-08.01206.01206.3	interact-microPOTS_TMT_200x200_tipIMAC_3_4Mar22_Oak_WBEH-22-01-08.mod.pep.xml	NTEESSSPVRK	n[305]NTEESS[167]SPVRK	R	E	11	3	1228.94	1920.99	1920.98	641.336	641.334	1920.98	641.334	-0.0004	1.86146	15.979	15.979	0.9973	2	1	104	114	0	11K(304.2072), 6S(79.9663), N-term(304.2072)				NT(0.014)EES(0.031)S(0.478)S(0.478)PVRK	0.478	0.97	TRUE	sp|Q5T200|ZC3HD_HUMAN	Q5T200	ZC3HD_HUMAN	ZC3H13	Zinc finger CCCH domain-containing protein 13			TRUE	81199.1	321.433	6336.7	0	147.022	0	0	86.9525	2003.36
microPOTS_TMT_200x200_tipIMAC_3_4Mar22_Oak_WBEH-22-01-08.02787.02787.3	interact-microPOTS_TMT_200x200_tipIMAC_3_4Mar22_Oak_WBEH-22-01-08.mod.pep.xml	AGSPFSPPPSSSSLTGEAAISR	n[305]AGSPFS[167]PPPSSSSLTGEAAISR	R	S	22	3	3885.69	2486.21	2486.2	829.744	829.742	2486.2	829.741	0.0029	6.4e-13	45.552	45.399	1	2	0	132	153	343615	6S(79.9663), N-term(304.2072)				AGS(0.068)PFS(0.878)PPPS(0.009)S(0.009)S(0.009)S(0.009)LT(0.009)GEAAIS(0.009)R	0.878	0.63	TRUE	sp|Q96JY6|PDLI2_HUMAN	Q96JY6	PDLI2_HUMAN	PDLIM2	PDZ and LIM domain protein 2			TRUE	82944.8	188.022	7245.83	0	0	0	100.736	187.566	4042.32
microPOTS_TMT_200x200_tipIMAC_3_4Mar22_Oak_WBEH-22-01-08.02395.02395.2	interact-microPOTS_TMT_200x200_tipIMAC_3_4Mar22_Oak_WBEH-22-01-08.mod.pep.xml	SASDINLK	n[305]SAS[167]DINLK	R	G	8	2	3237.5	1534.83	1534.83	768.423	768.42	1534.83	768.42	0.0007	0.0481531	18.628	14.954	0.9935	2	0	373	380	0	3S(79.9663), 8K(304.2072), N-term(304.2072)				S(0.061)AS(0.939)DINLK	0.939	1	TRUE	sp|Q9BYB0|SHAN3_HUMAN	Q9BYB0	SHAN3_HUMAN	SHANK3	SH3 and multiple ankyrin repeat domains protein 3			TRUE	84582.1	110.175	3340.94	0	0	0	0	94.0306	3344.56
microPOTS_TMT_200x200_tipIMAC_3_4Mar22_Oak_WBEH-22-01-08.01452.01452.2	interact-microPOTS_TMT_200x200_tipIMAC_3_4Mar22_Oak_WBEH-22-01-08.mod.pep.xml	GSGFPDGEGSSR	n[305]GSGFPDGEGS[167]SR	K	R	12	2	1645.8	1535.66	1535.66	768.839	768.836	1535.66	768.836	0.0004	4.74081e-05	18.914	17.555	0.9998	2	0	327	338	138739	10S(79.9663), N-term(304.2072)				GS(0.136)GFPDGEGS(0.837)S(0.026)R	0.837	1	TRUE	sp|P16150|LEUK_HUMAN	P16150	LEUK_HUMAN	SPN	Leukosialin			TRUE	82490.1	0	3118.08	0	0	0	0	0	2954.78
microPOTS_TMT_200x200_tipIMAC_3_4Mar22_Oak_WBEH-22-01-08.00929.00929.3	interact-microPOTS_TMT_200x200_tipIMAC_3_4Mar22_Oak_WBEH-22-01-08.mod.pep.xml	DQRPSSPIR	n[305]DQRPSS[167]PIR	R	H	9	3	774.613	1438.73	1438.73	480.583	480.583	1438.73	480.582	0.002	3.80462	14.034	14.034	0.9625	2	0	638	646	0	6S(79.9663), N-term(304.2072)				DQRPS(0.479)S(0.521)PIR	0.521	1	TRUE	sp|Q5T200|ZC3HD_HUMAN	Q5T200	ZC3HD_HUMAN	ZC3H13	Zinc finger CCCH domain-containing protein 13			TRUE	78844.2	125.066	4308.23	0	0	0	56.8039	66.9545	2426.5
microPOTS_TMT_200x200_tipIMAC_3_4Mar22_Oak_WBEH-22-01-08.04581.04581.3	interact-microPOTS_TMT_200x200_tipIMAC_3_4Mar22_Oak_WBEH-22-01-08.mod.pep.xml	VSSIDLEIDSLSSLLDDMTK	n[305]VSS[167]IDLEIDSLSSLLDDMTK	K	N	20	3	6461.19	2869.48	2869.46	957.5	957.494	2868.46	957.16	1.0019	1.35468e-06	37.664	35.366	1	2	0	141	160	0	20K(304.2072), 3S(79.9663), N-term(304.2072)				VS(0.013)S(0.919)IDLEIDS(0.018)LS(0.018)S(0.018)LLDDMT(0.014)K	0.919	1	TRUE	sp|Q15942|ZYX_HUMAN	Q15942	ZYX_HUMAN	ZYX	Zyxin			TRUE	95619	165.465	6663.66	0	0	0	0	0	754.488
microPOTS_TMT_200x200_tipIMAC_3_4Mar22_Oak_WBEH-22-01-08.01110.01110.2	interact-microPOTS_TMT_200x200_tipIMAC_3_4Mar22_Oak_WBEH-22-01-08.mod.pep.xml	SVSSSSYR	n[305]SVS[167]SSSYR	R	R	8	2	1067.71	1255.58	1255.58	628.795	628.796	1255.58	628.796	-0.0003	1.96938	14.459	13.869	0.9972	2	0	5	12	580622	3S(79.9663), N-term(304.2072)				S(0.014)VS(0.921)S(0.016)S(0.014)S(0.017)Y(0.017)R	0.921	1	TRUE	sp|P08670|VIME_HUMAN	P08670	VIME_HUMAN	VIM	Vimentin			TRUE	68434.8	77.2238	2708.22	0	0	0	0	0	5633.68
microPOTS_TMT_200x200_tipIMAC_3_4Mar22_Oak_WBEH-22-01-08.04063.04063.3	interact-microPOTS_TMT_200x200_tipIMAC_3_4Mar22_Oak_WBEH-22-01-08.mod.pep.xml	ASSLEDLVLK	n[305]ASS[167]LEDLVLK	R	E	10	3	5769.22	1761.99	1761.98	588.337	588.334	1761.98	588.333	0.0034	0.00287805	23.945	21.834	0.9998	2	0	254	263	162333	10K(304.2072), 3S(79.9663), N-term(304.2072)				AS(0.060)S(0.940)LEDLVLK	0.94	0.92	TRUE	sp|Q15477|SKIV2_HUMAN	Q15477	SKIV2_HUMAN	SKIV2L	Helicase SKI2W			TRUE	86665.9	295.548	4732.16	0	0	0	0	0	1656.33
microPOTS_TMT_200x200_tipIMAC_3_4Mar22_Oak_WBEH-22-01-08.02165.02165.2	interact-microPOTS_TMT_200x200_tipIMAC_3_4Mar22_Oak_WBEH-22-01-08.mod.pep.xml	GSVSDEEMMELR	n[305]GSVS[167]DEEM[147]MELR	R	E	12	2	2849.07	1781.76	1781.75	891.886	891.883	1781.75	891.884	-0.0031	1.78697e-06	25.352	25.352	0.9998	2	0	4	15	0	4S(79.9663), 8M(15.9949), N-term(304.2072)		GSVSDEEM(0.500)M(0.500)ELR	0.5	GS(0.068)VS(0.932)DEEMMELR	0.932	1	TRUE	sp|P13796|PLSL_HUMAN	P13796	PLSL_HUMAN	LCP1	Plastin-2			TRUE	86952.7	0	2809.07	0	0	0	0	87.1321	2880.17
microPOTS_TMT_200x200_tipIMAC_3_4Mar22_Oak_WBEH-22-01-08.01398.01398.2	interact-microPOTS_TMT_200x200_tipIMAC_3_4Mar22_Oak_WBEH-22-01-08.mod.pep.xml	ASLGTGTASPR	n[305]ASLGTGTAS[167]PR	R	T	11	2	1554.69	1400.7	1400.7	701.357	701.356	1400.7	701.356	-0.0007	0.000389495	21.398	18.348	0.9999	2	0	450	460	0	9S(79.9663), N-term(304.2072)				AS(0.019)LGT(0.024)GT(0.035)AS(0.922)PR	0.922	1	TRUE	sp|Q9UBW5|BIN2_HUMAN	Q9UBW5	BIN2_HUMAN	BIN2	Bridging integrator 2			TRUE	91919.9	80.4985	2875.46	0	0	0	0	0	1361.85
microPOTS_TMT_200x200_tipIMAC_3_4Mar22_Oak_WBEH-22-01-08.01714.01714.2	interact-microPOTS_TMT_200x200_tipIMAC_3_4Mar22_Oak_WBEH-22-01-08.mod.pep.xml	SATFPNAGPR	n[305]SAT[181]FPNAGPR	K	H	10	2	2088.83	1400.68	1400.68	701.35	701.347	1400.68	701.346	0.0017	0.00181188	18.615	18.235	0.9996	2	0	359	368	0	3T(79.9663), N-term(304.2072)				S(0.125)AT(0.875)FPNAGPR	0.875	1	TRUE	sp|Q86X27|RGPS2_HUMAN	Q86X27	RGPS2_HUMAN	RALGPS2	Ras-specific guanine nucleotide-releasing factor RalGPS2			TRUE	79717.3	127.044	3847.37	0	71.1697	0	0	0	740.344
microPOTS_TMT_200x200_tipIMAC_3_4Mar22_Oak_WBEH-22-01-08.01547.01547.3	interact-microPOTS_TMT_200x200_tipIMAC_3_4Mar22_Oak_WBEH-22-01-08.mod.pep.xml	TLTDEVNSPDSDRR	n[305]TLTDEVNS[167]PDSDRR	K	D	14	3	1805.76	1987.93	1987.92	663.649	663.647	1987.92	663.646	0.0033	9.42055e-06	26.808	21.509	1	2	1	276	289	0	8S(79.9663), N-term(304.2072)				T(0.010)LT(0.020)DEVNS(0.531)PDS(0.439)DRR	0.531	1	TRUE	sp|Q8TAQ2|SMRC2_HUMAN	Q8TAQ2	SMRC2_HUMAN	SMARCC2	SWI/SNF complex subunit SMARCC2			TRUE	77202.7	0	4059.85	0	0	0	0	0	2042.36
microPOTS_TMT_200x200_tipIMAC_3_4Mar22_Oak_WBEH-22-01-08.03042.03042.3	interact-microPOTS_TMT_200x200_tipIMAC_3_4Mar22_Oak_WBEH-22-01-08.mod.pep.xml	AEAPPLEREDSGTFSLGK	n[305]AEAPPLEREDS[167]GTFSLGK	R	M	18	3	4299.06	2592.33	2592.31	865.117	865.112	2591.31	864.778	1.0002	6.2206e-05	26.673	24.796	1	2	1	8	25	0	11S(79.9663), 18K(304.2072), N-term(304.2072)				AEAPPLEREDS(0.843)GT(0.116)FS(0.041)LGK	0.843	1	TRUE	sp|O75569|PRKRA_HUMAN	O75569	PRKRA_HUMAN	PRKRA	Interferon-inducible double-stranded RNA-dependent protein kinase activator A			TRUE	74142.7	125.544	5060.9	0	0	0	0	0	3146.47
microPOTS_TMT_200x200_tipIMAC_3_4Mar22_Oak_WBEH-22-01-08.02650.02650.3	interact-microPOTS_TMT_200x200_tipIMAC_3_4Mar22_Oak_WBEH-22-01-08.mod.pep.xml	SQATSPGQTNGDSSLEVLATR	n[305]SQATS[167]PGQTNGDSSLEVLATR	R	F	21	3	3668.52	2503.18	2503.17	835.401	835.398	2502.19	835.071	0.9807	5.48e-12	38.086	36.127	1	2	0	83	103	0	5S(79.9663), N-term(304.2072)				S(0.009)QAT(0.009)S(0.783)PGQT(0.171)NGDS(0.010)S(0.009)LEVLAT(0.009)R	0.783	1	TRUE	sp|Q96JY6|PDLI2_HUMAN	Q96JY6	PDLI2_HUMAN	PDLIM2	PDZ and LIM domain protein 2			TRUE	85062.1	97.1513	4141.93	0	0	0	110	100.797	2910.81
microPOTS_TMT_200x200_tipIMAC_3_4Mar22_Oak_WBEH-22-01-08.02251.02251.3	interact-microPOTS_TMT_200x200_tipIMAC_3_4Mar22_Oak_WBEH-22-01-08.mod.pep.xml	RAGDLLEDSPK	n[305]RAGDLLEDS[167]PK	R	R	11	3	2994.48	1888.01	1888	630.342	630.34	1888	630.339	0.0043	0.00491468	16.536	10.551	0.9981	2	1	157	167	0	11K(304.2072), 9S(79.9663), N-term(304.2072)				RAGDLLEDS(1.000)PK	1	1	TRUE	sp|P51858|HDGF_HUMAN	P51858	HDGF_HUMAN	HDGF	Hepatoma-derived growth factor			TRUE	60166.4	249.063	5291.51	0	102.298	60.4649	63.9347	0	3538.68
microPOTS_TMT_200x200_tipIMAC_3_4Mar22_Oak_WBEH-22-01-08.01066.01066.3	interact-microPOTS_TMT_200x200_tipIMAC_3_4Mar22_Oak_WBEH-22-01-08.mod.pep.xml	GSQPPPAAESQSSLRR	n[305]GSQPPPAAES[167]QSSLRR	K	Q	16	3	992.736	2051.02	2051.02	684.68	684.679	2051.01	684.678	0.0046	0.0544026	16.046	16.046	0.9975	2	1	46	61	0	10S(79.9663), N-term(304.2072)				GS(0.009)QPPPAAES(0.330)QS(0.330)S(0.330)LRR	0.33	1	TRUE	sp|O43491|E41L2_HUMAN	O43491	E41L2_HUMAN	EPB41L2	Band 4.1-like protein 2			TRUE	58782.8	122.614	2724.7	0	0	0	0	320.745	5989.33
microPOTS_TMT_200x200_tipIMAC_3_4Mar22_Oak_WBEH-22-01-08.02223.02223.2	interact-microPOTS_TMT_200x200_tipIMAC_3_4Mar22_Oak_WBEH-22-01-08.mod.pep.xml	SLQPLAPR	n[305]S[167]LQPLAPR	K	N	8	2	2946.78	1264.69	1264.69	633.354	633.351	1264.69	633.351	0.0002	2.00873e-05	18.082	9.939	0.9972	2	0	445	452	0	1S(79.9663), N-term(304.2072)				S(1.000)LQPLAPR	1	1	TRUE	sp|Q14764|MVP_HUMAN	Q14764	MVP_HUMAN	MVP	Major vault protein			TRUE	78207.8	108.476	3840.18	0	0	0	0	89.5785	2863.2
microPOTS_TMT_200x200_tipIMAC_3_4Mar22_Oak_WBEH-22-01-08.01880.01880.2	interact-microPOTS_TMT_200x200_tipIMAC_3_4Mar22_Oak_WBEH-22-01-08.mod.pep.xml	TASLTSAASVDGNR	n[305]TAS[167]LTSAASVDGNR	R	S	14	2	2366.31	1732.84	1732.83	867.428	867.424	1732.83	867.423	0.0025	2.92579e-08	28.417	28.035	1	2	0	330	343	0	3S(79.9663), N-term(304.2072)				T(0.030)AS(0.741)LT(0.107)S(0.081)AAS(0.042)VDGNR	0.741	1	TRUE	sp|Q9UN36|NDRG2_HUMAN	Q9UN36	NDRG2_HUMAN	NDRG2	Protein NDRG2			TRUE	90993.7	106.116	2927.41	0	0	0	0	0	1248.97
microPOTS_TMT_200x200_tipIMAC_3_4Mar22_Oak_WBEH-22-01-08.02908.02908.3	interact-microPOTS_TMT_200x200_tipIMAC_3_4Mar22_Oak_WBEH-22-01-08.mod.pep.xml	EELMSSDLEETAGSTSIPK	n[305]EELM[147]SS[167]DLEETAGSTSIPK	K	R	19	3	4085.21	2728.32	2728.31	910.446	910.444	2727.31	910.109	1.0058	2.79154e-08	32.038	29.888	1	2	0	515	533	77699.5	19K(304.2072), 4M(15.9949), 6S(79.9663), N-term(304.2072)		EELM(1.000)SSDLEETAGSTSIPK	1	EELMS(0.014)S(0.903)DLEET(0.014)AGS(0.024)T(0.022)S(0.022)IPK	0.903	1	TRUE	sp|O00567|NOP56_HUMAN	O00567	NOP56_HUMAN	NOP56	Nucleolar protein 56			TRUE	80710.7	173.464	5657.69	0	0	0	0	0	598.365
microPOTS_TMT_200x200_tipIMAC_3_4Mar22_Oak_WBEH-22-01-08.02443.02443.3	interact-microPOTS_TMT_200x200_tipIMAC_3_4Mar22_Oak_WBEH-22-01-08.mod.pep.xml	TYSLGSALRPSTSR	n[305]TYSLGSALRPS[167]TSR	R	S	14	3	3319.45	1878.96	1878.95	627.328	627.325	1878.95	627.325	0.0015	0.000774231	18.038	18.038	0.9988	2	0	37	50	145358	11S(79.9663), N-term(304.2072)				T(0.006)Y(0.007)S(0.007)LGS(0.023)ALRPS(0.319)T(0.319)S(0.319)R	0.319	1	TRUE	sp|P08670|VIME_HUMAN	P08670	VIME_HUMAN	VIM	Vimentin			TRUE	67484.2	393.836	7020.85	136.33	369.292	106.662	309.98	438.154	3943.5
microPOTS_TMT_200x200_tipIMAC_3_4Mar22_Oak_WBEH-22-01-08.04082.04082.4	interact-microPOTS_TMT_200x200_tipIMAC_3_4Mar22_Oak_WBEH-22-01-08.mod.pep.xml	AIGGIILTASHNPGGPNGDFGIK	n[305]AIGGIILTAS[167]HNPGGPNGDFGIK	K	F	23	4	5796.93	2894.55	2894.54	724.645	724.642	2893.53	724.391	1.0026	2.96942e-08	35.204	30.611	1	2	0	108	130	75700	10S(79.9663), 23K(304.2072), N-term(304.2072)				AIGGIILT(0.060)AS(0.940)HNPGGPNGDFGIK	0.94	1	TRUE	sp|P36871|PGM1_HUMAN	P36871	PGM1_HUMAN	PGM1	Phosphoglucomutase-1			TRUE	83698.6	168.463	5706.92	0	72.6805	0	0	0	1138.37
microPOTS_TMT_200x200_tipIMAC_3_4Mar22_Oak_WBEH-22-01-08.00971.00971.3	interact-microPOTS_TMT_200x200_tipIMAC_3_4Mar22_Oak_WBEH-22-01-08.mod.pep.xml	TRSDVGVR	n[305]TRS[167]DVGVR	R	R	8	3	832.931	1272.65	1272.65	425.225	425.224	1272.65	425.224	0	1.53918e-05	18.326	16.817	0.9967	2	1	143	150	0	3S(79.9663), N-term(304.2072)				T(0.456)RS(0.544)DVGVR	0.544	0.91	TRUE	sp|P50749|RASF2_HUMAN	P50749	RASF2_HUMAN	RASSF2	Ras association domain-containing protein 2			TRUE	53805.7	425.645	2891.14	281.164	118.618	265.5	103.019	176.204	1405.67
microPOTS_TMT_200x200_tipIMAC_3_4Mar22_Oak_WBEH-22-01-08.00936.00936.2	interact-microPOTS_TMT_200x200_tipIMAC_3_4Mar22_Oak_WBEH-22-01-08.mod.pep.xml	SSSLDMNR	n[305]SSS[167]LDM[147]NR	R	T	8	2	785.943	1308.58	1308.57	655.295	655.294	1308.57	655.293	0.0037	0.0700883	14.294	12.94	0.935	2	0	560	567	0	3S(79.9663), 6M(15.9949), N-term(304.2072)		SSSLDM(1.000)NR	1	S(0.030)S(0.073)S(0.897)LDMNR	0.897	1	TRUE	sp|Q96D71|REPS1_HUMAN	Q96D71	REPS1_HUMAN	REPS1	RalBP1-associated Eps domain-containing protein 1			TRUE	83981	74.4088	3559.68	0	0	0	0	0	1091.31
microPOTS_TMT_200x200_tipIMAC_3_4Mar22_Oak_WBEH-22-01-08.01464.01464.2	interact-microPOTS_TMT_200x200_tipIMAC_3_4Mar22_Oak_WBEH-22-01-08.mod.pep.xml	GPAGEAGASPPVR	n[305]GPAGEAGAS[167]PPVR	R	R	13	2	1666.35	1548.76	1548.76	775.389	775.389	1548.76	775.388	0.0018	1.04629e-05	22.192	10.201	1	2	0	102	114	58507.8	9S(79.9663), N-term(304.2072)				GPAGEAGAS(1.000)PPVR	1	1	TRUE	sp|Q13425|SNTB2_HUMAN	Q13425	SNTB2_HUMAN	SNTB2	Beta-2-syntrophin			TRUE	76340.7	0	2954.14	0	0	0	0	0	3487.48
microPOTS_TMT_200x200_tipIMAC_3_4Mar22_Oak_WBEH-22-01-08.02998.02998.2	interact-microPOTS_TMT_200x200_tipIMAC_3_4Mar22_Oak_WBEH-22-01-08.mod.pep.xml	SYTLVVAK	n[305]SYT[181]LVVAK	K	D	8	2	4228.41	1567.89	1567.88	784.953	784.949	1567.89	784.951	-0.0035	0.0300069	17.404	17.214	0.9891	2	0	87	94	0	3T(79.9663), 8K(304.2072), N-term(304.2072)				S(0.104)Y(0.222)T(0.674)LVVAK	0.674	1	TRUE	sp|O43491|E41L2_HUMAN	O43491	E41L2_HUMAN	EPB41L2	Band 4.1-like protein 2			TRUE	87328.3	76.2092	2815.35	0	0	0	0	0	791.714
microPOTS_TMT_200x200_tipIMAC_3_4Mar22_Oak_WBEH-22-01-08.02125.02125.3	interact-microPOTS_TMT_200x200_tipIMAC_3_4Mar22_Oak_WBEH-22-01-08.mod.pep.xml	YSSDEDLPSK	n[305]YSS[167]DEDLPSK	K	L	10	3	2781	1827.89	1827.88	610.302	610.3	1827.88	610.3	-0.0018	0.00192003	18.58	16.813	0.9976	2	0	37	46	0	10K(304.2072), 3S(79.9663), N-term(304.2072)				Y(0.018)S(0.026)S(0.927)DEDLPS(0.029)K	0.927	0.97	TRUE	sp|P55008|AIF1_HUMAN	P55008	AIF1_HUMAN	AIF1	Allograft inflammatory factor 1			TRUE	83196.2	143.291	4862.45	0	0	0	0	0	709.147
microPOTS_TMT_200x200_tipIMAC_3_4Mar22_Oak_WBEH-22-01-08.02895.02895.2	interact-microPOTS_TMT_200x200_tipIMAC_3_4Mar22_Oak_WBEH-22-01-08.mod.pep.xml	GYSSLLK	n[305]GYSS[167]LLK	R	R	7	2	4062.5	1454.81	1454.8	728.411	728.409	1454.8	728.409	-0.0006	1.21941	14.342	14.215	0.9791	2	0	517	523	0	4S(79.9663), 7K(304.2072), N-term(304.2072)				GY(0.035)S(0.086)S(0.879)LLK	0.879	1	TRUE	sp|P17844|DDX5_HUMAN	P17844	DDX5_HUMAN	DDX5	Probable ATP-dependent RNA helicase DDX5			TRUE	33839.1	0	1828.69	0	0	0	0	0	3360.57
microPOTS_TMT_200x200_tipIMAC_3_4Mar22_Oak_WBEH-22-01-08.00761.00761.3	interact-microPOTS_TMT_200x200_tipIMAC_3_4Mar22_Oak_WBEH-22-01-08.mod.pep.xml	RRPSPQPSPR	n[305]RRPS[167]PQPSPR	R	D	10	3	503.226	1560.83	1560.83	521.283	521.283	1560.82	521.281	0.0057	0.0524825	15.248	11.758	0.9611	2	1	2699	2708	76955.6	4S(79.9663), N-term(304.2072)				RRPS(0.900)PQPS(0.100)PR	0.9	0.77	TRUE	sp|Q9UQ35|SRRM2_HUMAN	Q9UQ35	SRRM2_HUMAN	SRRM2	Serine/arginine repetitive matrix protein 2			TRUE	64821.1	77.6208	3145.63	0	0	0	67.7284	0	2243.32
microPOTS_TMT_200x200_tipIMAC_3_4Mar22_Oak_WBEH-22-01-08.02536.02536.3	interact-microPOTS_TMT_200x200_tipIMAC_3_4Mar22_Oak_WBEH-22-01-08.mod.pep.xml	ALAMPGRPESPPVFR	n[305]ALAM[147]PGRPES[167]PPVFR	R	S	15	3	3475.89	2024.03	2024.02	675.685	675.68	2024.02	675.682	-0.005	0.00106052	20.331	11.799	0.9996	2	0	366	380	141267	10S(79.9663), 4M(15.9949), N-term(304.2072)		ALAM(1.000)PGRPESPPVFR	1	ALAMPGRPES(1.000)PPVFR	1	0.97	TRUE	sp|Q63ZY3|KANK2_HUMAN	Q63ZY3	KANK2_HUMAN	KANK2	KN motif and ankyrin repeat domain-containing protein 2			TRUE	70445.8	127.823	5421.31	84.6297	145.878	0	79.3963	0	4223.33
microPOTS_TMT_200x200_tipIMAC_3_4Mar22_Oak_WBEH-22-01-08.02799.02799.3	interact-microPOTS_TMT_200x200_tipIMAC_3_4Mar22_Oak_WBEH-22-01-08.mod.pep.xml	SLGLSLSGGDQEDAGR	n[305]SLGLSLS[167]GGDQEDAGR	R	I	16	3	3905.94	1944.92	1944.91	649.313	649.311	1944.91	649.311	0.0007	7.3237e-08	31.023	29.802	1	2	0	70	85	283494	7S(79.9663), N-term(304.2072)				S(0.027)LGLS(0.060)LS(0.913)GGDQEDAGR	0.913	1	TRUE	sp|Q9UJ70|NAGK_HUMAN	Q9UJ70	NAGK_HUMAN	NAGK	N-acetyl-D-glucosamine kinase			TRUE	65553.1	493.965	3339.75	0	0	0	0	115.485	2116.11
microPOTS_TMT_200x200_tipIMAC_3_4Mar22_Oak_WBEH-22-01-08.01868.01868.3	interact-microPOTS_TMT_200x200_tipIMAC_3_4Mar22_Oak_WBEH-22-01-08.mod.pep.xml	APGSPLSSEGAAGEGVR	n[305]APGS[167]PLSSEGAAGEGVR	K	T	17	3	2345.89	1924.93	1924.92	642.652	642.648	1924.92	642.648	0.0003	3.38835e-07	38.179	30.612	1	2	0	213	229	199960	4S(79.9663), N-term(304.2072)				APGS(0.895)PLS(0.061)S(0.043)EGAAGEGVR	0.895	0.61	TRUE	sp|Q6JBY9|CPZIP_HUMAN	Q6JBY9	CPZIP_HUMAN	RCSD1	CapZ-interacting protein			TRUE	63618.5	339.767	6328.1	0	158.063	104.287	0	0	1221.38
microPOTS_TMT_200x200_tipIMAC_3_4Mar22_Oak_WBEH-22-01-08.01251.01251.2	interact-microPOTS_TMT_200x200_tipIMAC_3_4Mar22_Oak_WBEH-22-01-08.mod.pep.xml	QSSSWTR	n[305]QSSS[167]WTR	R	V	7	2	1304.9	1234.57	1234.57	618.293	618.291	1234.57	618.291	0.0014	1.77692	11.863	11.863	0.9207	2	0	143	149	0	4S(79.9663), N-term(304.2072)				QS(0.022)S(0.085)S(0.867)WT(0.027)R	0.867	1	TRUE	sp|Q92934|BAD_HUMAN	Q92934	BAD_HUMAN	BAD	Bcl2-associated agonist of cell death			TRUE	65521.1	0	2986.96	0	67.6261	0	56.6052	0	2471.67
microPOTS_TMT_200x200_tipIMAC_3_4Mar22_Oak_WBEH-22-01-08.01291.01291.2	interact-microPOTS_TMT_200x200_tipIMAC_3_4Mar22_Oak_WBEH-22-01-08.mod.pep.xml	AESPDLR	n[305]AES[167]PDLR	R	R	7	2	1373.36	1170.57	1170.56	586.29	586.289	1170.56	586.288	0.0022	1.61453	10.996	9.59	0.9327	2	0	302	308	0	3S(79.9663), N-term(304.2072)				AES(1.000)PDLR	1	1	TRUE	sp|Q6UN15|FIP1_HUMAN	Q6UN15	FIP1_HUMAN	FIP1L1	Pre-mRNA 3'-end-processing factor FIP1			TRUE	61237.4	239.501	6495.6	0	111.109	0	0	82.6402	1362.85
microPOTS_TMT_200x200_tipIMAC_3_4Mar22_Oak_WBEH-22-01-08.02198.02198.2	interact-microPOTS_TMT_200x200_tipIMAC_3_4Mar22_Oak_WBEH-22-01-08.mod.pep.xml	GSGTASDDEFENLR	n[305]GSGTAS[167]DDEFENLR	R	I	14	2	2903.97	1880.82	1880.81	941.417	941.413	1880.81	941.413	-0.0006	4.47663e-06	24.998	23.201	1	2	0	1902	1915	0	6S(79.9663), N-term(304.2072)				GS(0.033)GT(0.032)AS(0.934)DDEFENLR	0.934	1	TRUE	sp|Q7Z6Z7|HUWE1_HUMAN	Q7Z6Z7	HUWE1_HUMAN	HUWE1	E3 ubiquitin-protein ligase HUWE1			TRUE	67033.4	0	2024.87	0	0	0	0	72.1128	2159.98
microPOTS_TMT_200x200_tipIMAC_3_4Mar22_Oak_WBEH-22-01-08.01781.01781.2	interact-microPOTS_TMT_200x200_tipIMAC_3_4Mar22_Oak_WBEH-22-01-08.mod.pep.xml	QLSLSSSR	n[305]QLS[167]LSSSR	R	S	8	2	2200.37	1260.65	1260.64	631.33	631.329	1260.64	631.327	0.0028	0.105453	16.609	16.473	0.9937	2	0	231	238	0	3S(79.9663), N-term(304.2072)				QLS(0.852)LS(0.064)S(0.047)S(0.037)R	0.852	1	TRUE	sp|Q9UGP4|LIMD1_HUMAN	Q9UGP4	LIMD1_HUMAN	LIMD1	LIM domain-containing protein 1			TRUE	28605.4	655.143	1689.65	377.549	145.922	662.955	123.59	376.285	5439.39
microPOTS_TMT_200x200_tipIMAC_3_4Mar22_Oak_WBEH-22-01-08.02611.02611.3	interact-microPOTS_TMT_200x200_tipIMAC_3_4Mar22_Oak_WBEH-22-01-08.mod.pep.xml	SSSPELVTHLK	n[305]SSS[167]PELVTHLK	K	W	11	3	3602.76	1885.03	1885.02	629.35	629.347	1885.02	629.347	-0.0023	0.00231508	22.433	20.455	0.9996	2	0	49	59	0	11K(304.2072), 3S(79.9663), N-term(304.2072)				S(0.014)S(0.018)S(0.689)PELVT(0.279)HLK	0.689	0.98	TRUE	sp|Q07960|RHG01_HUMAN	Q07960	RHG01_HUMAN	ARHGAP1	Rho GTPase-activating protein 1			TRUE	76853.3	73.3725	3735.77	0	134.058	317.292	0	127.323	745.236
microPOTS_TMT_200x200_tipIMAC_3_4Mar22_Oak_WBEH-22-01-08.02607.02607.3	interact-microPOTS_TMT_200x200_tipIMAC_3_4Mar22_Oak_WBEH-22-01-08.mod.pep.xml	EEPLSEEEPCTSTAIASPEK	n[305]EEPLS[167]EEEPCTSTAIASPEK	K	K	20	3	3596.06	2892.38	2892.38	965.134	965.133	2891.36	964.795	1.0129	1.95655e-07	28.743	28.544	1	2	0	498	517	0	10C(57.0215), 20K(304.2072), 5S(79.9663), N-term(304.2072)				EEPLS(0.667)EEEPCT(0.106)S(0.106)T(0.106)AIAS(0.015)PEK	0.667	1	TRUE	sp|Q9Y2X3|NOP58_HUMAN	Q9Y2X3	NOP58_HUMAN	NOP58	Nucleolar protein 58			TRUE	75146.2	172.403	5857.38	0	0	0	0	0	78.5784
microPOTS_TMT_200x200_tipIMAC_3_4Mar22_Oak_WBEH-22-01-08.02884.02884.3	interact-microPOTS_TMT_200x200_tipIMAC_3_4Mar22_Oak_WBEH-22-01-08.mod.pep.xml	GILAADESTGSIAK	n[305]GILAADEST[181]GSIAK	K	R	14	3	4046.52	2020.08	2020.08	674.367	674.366	2020.07	674.365	0.0018	1.20919e-05	26.887	26.038	1	2	0	29	42	0	14K(304.2072), 9T(79.9663), N-term(304.2072)				GILAADES(0.028)T(0.563)GS(0.408)IAK	0.563	0.95	FALSE	contam_sp|P00883|ALDOA_RABIT	contam_sp|P00883|ALDOA_RABIT Fructose-bisphosphate aldolase A OS=Oryctolagus cuniculus GN=ALDOA PE=1 SV=2	contam_sp|P00883|ALDOA_RABIT Fructose-bisphosphate aldolase A OS=Oryctolagus cuniculus GN=ALDOA PE=1 SV=2		Fructose-bisphosphate	ALDOA	sp|P04075|ALDOA_HUMAN	TRUE	68291.5	181.427	3234.17	0	0	0	87.5653	0	1207.33
microPOTS_TMT_200x200_tipIMAC_3_4Mar22_Oak_WBEH-22-01-08.01616.01616.2	interact-microPOTS_TMT_200x200_tipIMAC_3_4Mar22_Oak_WBEH-22-01-08.mod.pep.xml	VIEDNEYTAR	n[305]VIEDNEY[243]TAR	R	E	10	2	1922.38	1592.75	1592.74	797.381	797.378	1592.74	797.378	0.0006	3.7977e-07	29.403	27.115	1	2	0	391	400	0	7Y(79.9663), N-term(304.2072)				VIEDNEY(0.908)T(0.092)AR	0.908	0.91	FALSE	sp|P07948|LYN_HUMAN	P07948	LYN_HUMAN	LYN	Tyrosine-protein kinase Lyn	HCK	sp|P08631|HCK_HUMAN	TRUE	46171.6	0	5592.28	0	101.194	0	88.4845	0	4611.78
microPOTS_TMT_200x200_tipIMAC_3_4Mar22_Oak_WBEH-22-01-08.01082.01082.2	interact-microPOTS_TMT_200x200_tipIMAC_3_4Mar22_Oak_WBEH-22-01-08.mod.pep.xml	SVSSSSYR	n[305]S[167]VSSSSYR	R	R	8	2	1019.96	1255.58	1255.58	628.797	628.796	1255.58	628.796	-0.0003	0.00411757	15.64	14.692	0.9973	2	0	5	12	0	1S(79.9663), N-term(304.2072)				S(0.759)VS(0.057)S(0.042)S(0.049)S(0.045)Y(0.048)R	0.759	0.85	TRUE	sp|P08670|VIME_HUMAN	P08670	VIME_HUMAN	VIM	Vimentin			TRUE	42765	110.556	3624.05	81.3754	0	0	0	0	4976.82
microPOTS_TMT_200x200_tipIMAC_3_4Mar22_Oak_WBEH-22-01-08.03243.03243.2	interact-microPOTS_TMT_200x200_tipIMAC_3_4Mar22_Oak_WBEH-22-01-08.mod.pep.xml	LSLSPLR	n[305]LSLS[167]PLR	R	G	7	2	4613.68	1168.66	1168.65	585.336	585.332	1168.65	585.334	-0.0042	1.53283	13.009	11.861	0.9915	2	0	654	660	93093.3	4S(79.9663), N-term(304.2072)				LS(0.212)LS(0.788)PLR	0.788	0.83	TRUE	sp|Q66K74|MAP1S_HUMAN	Q66K74	MAP1S_HUMAN	MAP1S	Microtubule-associated protein 1S			TRUE	64605.4	128.213	2101.6	0	0	0	0	80.7072	1749.9
microPOTS_TMT_200x200_tipIMAC_3_4Mar22_Oak_WBEH-22-01-08.01187.01187.4	interact-microPOTS_TMT_200x200_tipIMAC_3_4Mar22_Oak_WBEH-22-01-08.mod.pep.xml	RKSPENTEGK	n[305]RKS[167]PENTEGK	K	D	10	4	1197.18	2137.17	2137.17	535.3	535.299	2137.17	535.3	-0.0034	0.00837088	15.46	12.23	0.8985	2	2	4	13	137260	10K(304.2072), 2K(304.2072), 3S(79.9663), N-term(304.2072)				RKS(0.670)PENT(0.330)EGK	0.67	0.94	TRUE	sp|Q15651|HMGN3_HUMAN	Q15651	HMGN3_HUMAN	HMGN3	High mobility group nucleosome-binding domain-containing protein 3			TRUE	62128.4	105.413	4083.86	0	101.049	0	57.851	0	2205.63
microPOTS_TMT_200x200_tipIMAC_3_4Mar22_Oak_WBEH-22-01-08.02594.02594.2	interact-microPOTS_TMT_200x200_tipIMAC_3_4Mar22_Oak_WBEH-22-01-08.mod.pep.xml	STELLIR	n[305]ST[181]ELLIR	K	K	7	2	3573.36	1214.66	1214.66	608.339	608.336	1214.66	608.337	-0.0015	0.00681081	16.64	15.117	0.9846	2	0	58	64	119811	2T(79.9663), N-term(304.2072)				S(0.082)T(0.918)ELLIR	0.918	0.84	FALSE	sp|P68431|H31_HUMAN	P68431	H31_HUMAN	H3C1	Histone H3.1	H3-2, H3-3A, H3-4, H3-5, H3C15	sp|P84243|H33_HUMAN, sp|Q16695|H31T_HUMAN, sp|Q5TEC6|H3PS2_HUMAN, sp|Q6NXT2|H3C_HUMAN, sp|Q71DI3|H32_HUMAN	TRUE	68403.8	277.124	4049.67	0	232.284	0	0	0	887.846
microPOTS_TMT_200x200_tipIMAC_3_4Mar22_Oak_WBEH-22-01-08.01149.01149.3	interact-microPOTS_TMT_200x200_tipIMAC_3_4Mar22_Oak_WBEH-22-01-08.mod.pep.xml	GSPTRPNPPVR	n[305]GS[167]PTRPNPPVR	R	N	11	3	1132.47	1560.82	1560.81	521.279	521.278	1560.81	521.277	0.0011	8.33308e-06	23.816	20.923	1	2	0	521	531	315052	2S(79.9663), N-term(304.2072)				GS(0.668)PT(0.332)RPNPPVR	0.668	0.95	TRUE	sp|Q14195|DPYL3_HUMAN	Q14195	DPYL3_HUMAN	DPYSL3	Dihydropyrimidinase-related protein 3			TRUE	64265	0	2992.16	0	0	0	83.837	66.0657	2418.06
microPOTS_TMT_200x200_tipIMAC_3_4Mar22_Oak_WBEH-22-01-08.03773.03773.3	interact-microPOTS_TMT_200x200_tipIMAC_3_4Mar22_Oak_WBEH-22-01-08.mod.pep.xml	MFLSFPTTK	n[305]M[147]FLS[167]FPTTK	R	T	9	3	5405.83	1774.93	1774.92	592.651	592.648	1774.92	592.648	0.0002	0.00594683	18.434	18.02	0.9998	2	0	33	41	120094	1M(15.9949), 4S(79.9663), 9K(304.2072), N-term(304.2072)		M(1.000)FLSFPTTK	1	MFLS(0.588)FPT(0.308)T(0.104)K	0.588	1	TRUE	contam_sp|P69905|HBA_HUMAN	contam_sp|P69905|HBA_HUMAN Hemoglobin subunit alpha OS=Homo sapiens GN=HBA1 PE=1 SV=2	contam_sp|P69905|HBA_HUMAN Hemoglobin subunit alpha OS=Homo sapiens GN=HBA1 PE=1 SV=2		Hemoglobin			TRUE	64977.4	94.1501	3775.14	0	0	0	75.1566	99.9446	2334.71
microPOTS_TMT_200x200_tipIMAC_3_4Mar22_Oak_WBEH-22-01-08.02465.02465.3	interact-microPOTS_TMT_200x200_tipIMAC_3_4Mar22_Oak_WBEH-22-01-08.mod.pep.xml	NSVNGTFPAEPMK	n[305]NSVNGT[181]FPAEPM[147]K	R	G	13	3	3355.91	2096.02	2096.02	699.681	699.68	2095.03	699.351	0.9865	0.0609513	16.46	15.161	0.976	2	0	6	18	53486.9	12M(15.9949), 13K(304.2072), 6T(79.9663), N-term(304.2072)		NSVNGTFPAEPM(1.000)K	1	NS(0.353)VNGT(0.647)FPAEPMK	0.647	0.56	TRUE	sp|P11836|CD20_HUMAN	P11836	CD20_HUMAN	MS4A1	B-lymphocyte antigen CD20			TRUE	59406.7	446.25	3033.81	184.893	143.304	148.856	76.6199	408.897	656.277
microPOTS_TMT_200x200_tipIMAC_3_4Mar22_Oak_WBEH-22-01-08.02983.02983.3	interact-microPOTS_TMT_200x200_tipIMAC_3_4Mar22_Oak_WBEH-22-01-08.mod.pep.xml	GPDEAMEDGEEGSDDEAEWVVTK	n[305]GPDEAM[147]EDGEEGS[167]DDEAEWVVTK	R	D	23	3	4205.34	3199.39	3199.37	1067.47	1067.47	3198.37	1067.13	1.0029	4.95735e-07	35.719	25.58	1	2	0	426	448	50316.3	13S(79.9663), 23K(304.2072), 6M(15.9949), N-term(304.2072)		GPDEAM(1.000)EDGEEGSDDEAEWVVTK	1	GPDEAMEDGEEGS(0.948)DDEAEWVVT(0.052)K	0.948	1	TRUE	sp|Q9NZN4|EHD2_HUMAN	Q9NZN4	EHD2_HUMAN	EHD2	EH domain-containing protein 2			TRUE	69322.6	149.888	4951.2	0	0	0	0	0	2017.21
microPOTS_TMT_200x200_tipIMAC_3_4Mar22_Oak_WBEH-22-01-08.02753.02753.3	interact-microPOTS_TMT_200x200_tipIMAC_3_4Mar22_Oak_WBEH-22-01-08.mod.pep.xml	SGSSSPDSEITELK	n[305]SGSSS[167]PDSEITELK	R	F	14	3	3831.09	2124.06	2124.05	709.027	709.024	2124.05	709.023	0.0026	2.27311e-06	26.449	26.437	1	2	0	571	584	0	14K(304.2072), 5S(79.9663), N-term(304.2072)				S(0.010)GS(0.010)S(0.013)S(0.764)PDS(0.180)EIT(0.023)ELK	0.764	1	TRUE	sp|P17812|PYRG1_HUMAN	P17812	PYRG1_HUMAN	CTPS1	CTP synthase 1			TRUE	65138.8	123.951	3314.66	0	0	77.1785	0	0	1045.5
microPOTS_TMT_200x200_tipIMAC_3_4Mar22_Oak_WBEH-22-01-08.03847.03847.3	interact-microPOTS_TMT_200x200_tipIMAC_3_4Mar22_Oak_WBEH-22-01-08.mod.pep.xml	ISAPNVDFNLEGPK	n[305]IS[167]APNVDFNLEGPK	R	V	14	3	5484.31	2189.15	2189.14	730.725	730.721	2188.14	730.388	1	1.41716e-05	23.493	10.827	0.9999	2	0	5447	5460	80507.7	14K(304.2072), 2S(79.9663), N-term(304.2072)				IS(1.000)APNVDFNLEGPK	1	0.72	TRUE	sp|Q09666|AHNK_HUMAN	Q09666	AHNK_HUMAN	AHNAK	Neuroblast differentiation-associated protein AHNAK			TRUE	67896.1	341.763	5388.86	0	100.319	0	81.9885	0	1850.32
microPOTS_TMT_200x200_tipIMAC_3_4Mar22_Oak_WBEH-22-01-08.03943.03943.3	interact-microPOTS_TMT_200x200_tipIMAC_3_4Mar22_Oak_WBEH-22-01-08.mod.pep.xml	ATNESEDEIPQLVPIGK	n[305]ATNES[167]EDEIPQLVPIGK	K	K	17	3	5604.75	2527.33	2527.31	843.449	843.444	2527.31	843.443	0.0034	1.72692e-09	27.991	21.964	1	2	0	357	373	0	17K(304.2072), 5S(79.9663), N-term(304.2072)				AT(0.053)NES(0.947)EDEIPQLVPIGK	0.947	0.93	TRUE	sp|O76021|RL1D1_HUMAN	O76021	RL1D1_HUMAN	RSL1D1	Ribosomal L1 domain-containing protein 1			TRUE	60019.8	85.4756	3501.11	161.71	129.255	0	129.033	177.783	894.632
microPOTS_TMT_200x200_tipIMAC_3_4Mar22_Oak_WBEH-22-01-08.02010.02010.3	interact-microPOTS_TMT_200x200_tipIMAC_3_4Mar22_Oak_WBEH-22-01-08.mod.pep.xml	RVSVCAETYNPDEEEEDTDPR	n[305]RVSVCAETY[243]NPDEEEEDTDPR	R	V	21	3	2586.45	2896.23	2896.22	966.418	966.415	2894.22	965.749	2.0002	1.07399e-06	33.376	33.359	1	2	1	97	117	0	5C(57.0215), 9Y(79.9663), N-term(304.2072)				RVS(0.153)VCAET(0.017)Y(0.567)NPDEEEEDT(0.262)DPR	0.567	1	TRUE	sp|P13861|KAP2_HUMAN	P13861	KAP2_HUMAN	PRKAR2A	cAMP-dependent protein kinase type II-alpha regulatory subunit			TRUE	59494	186.514	6410.92	0	169.376	0	0	0	1573.13
microPOTS_TMT_200x200_tipIMAC_3_4Mar22_Oak_WBEH-22-01-08.01600.01600.3	interact-microPOTS_TMT_200x200_tipIMAC_3_4Mar22_Oak_WBEH-22-01-08.mod.pep.xml	GGSPQMDDIK	n[305]GGS[167]PQM[147]DDIK	R	V	10	3	1895.11	1750.86	1750.85	584.626	584.623	1750.85	584.622	0.0004	0.00931954	17.082	9.74	0.9956	2	0	542	551	85747.5	10K(304.2072), 3S(79.9663), 6M(15.9949), N-term(304.2072)		GGSPQM(1.000)DDIK	1	GGS(1.000)PQMDDIK	1	0.97	TRUE	sp|Q13144|EI2BE_HUMAN	Q13144	EI2BE_HUMAN	EIF2B5	Translation initiation factor eIF-2B subunit epsilon			TRUE	43394.4	478.103	3200.78	994.219	1408.62	903.124	1555.62	1196.24	2609.24
microPOTS_TMT_200x200_tipIMAC_3_4Mar22_Oak_WBEH-22-01-08.04600.04600.4	interact-microPOTS_TMT_200x200_tipIMAC_3_4Mar22_Oak_WBEH-22-01-08.mod.pep.xml	LGSLLPVLSPTSLPSPLPATLETPVPAFLK	n[305]LGSLLPVLS[167]PTSLPSPLPATLETPVPAFLK	R	N	30	4	6475.57	3746.18	3746.16	937.552	937.546	3743.14	936.793	3.0124	4.30126e-09	32.98	32.98	1	2	0	344	373	0	30K(304.2072), 9S(79.9663), N-term(304.2072)				LGS(0.008)LLPVLS(0.876)PT(0.020)S(0.016)LPS(0.015)PLPAT(0.010)LET(0.054)PVPAFLK	0.876	1	TRUE	sp|P48681|NEST_HUMAN	P48681	NEST_HUMAN	NES	Nestin			TRUE	67471.1	160.035	7620.44	0	234.687	0	0	129.12	1324.04
microPOTS_TMT_200x200_tipIMAC_3_4Mar22_Oak_WBEH-22-01-08.03614.03614.3	interact-microPOTS_TMT_200x200_tipIMAC_3_4Mar22_Oak_WBEH-22-01-08.mod.pep.xml	GMYDGPVFDLTTTPK	n[305]GM[147]YDGPVFDLT[181]TTPK	R	G	15	3	5178.53	2346.17	2346.16	783.063	783.06	2345.15	782.724	1.0065	4.09794e-07	23.375	23.347	1	2	0	497	511	0	11T(79.9663), 15K(304.2072), 2M(15.9949), N-term(304.2072)		GM(1.000)YDGPVFDLTTTPK	1	GMY(0.014)DGPVFDLT(0.684)T(0.151)T(0.151)PK	0.684	1	TRUE	sp|Q14195|DPYL3_HUMAN	Q14195	DPYL3_HUMAN	DPYSL3	Dihydropyrimidinase-related protein 3			TRUE	71352.9	0	5656.47	0	143.78	0	0	0	661.253
microPOTS_TMT_200x200_tipIMAC_3_4Mar22_Oak_WBEH-22-01-08.01526.01526.3	interact-microPOTS_TMT_200x200_tipIMAC_3_4Mar22_Oak_WBEH-22-01-08.mod.pep.xml	LASDDRPSPPR	n[305]LAS[167]DDRPSPPR	K	G	11	3	1773.14	1593.79	1593.79	532.271	532.269	1593.78	532.269	0.0018	0.000193277	20.048	17.313	0.9989	2	0	716	726	134504	3S(79.9663), N-term(304.2072)				LAS(0.574)DDRPS(0.426)PPR	0.574	0.97	TRUE	sp|P98175|RBM10_HUMAN	P98175	RBM10_HUMAN	RBM10	RNA-binding protein 10			TRUE	60612.5	253.186	3745.84	0	0	0	0	109.883	1141.52
microPOTS_TMT_200x200_tipIMAC_3_4Mar22_Oak_WBEH-22-01-08.01996.01996.5	interact-microPOTS_TMT_200x200_tipIMAC_3_4Mar22_Oak_WBEH-22-01-08.mod.pep.xml	EVSDDEAEEKEDKEEEK	n[305]EVS[167]DDEAEEKEDKEEEK	K	E	17	5	2561.58	3334.66	3334.65	667.94	667.938	3333.65	667.737	1.0043	3.37015e-05	23.213	12.58	0.9979	2	2	229	245	113799	10K(304.2072), 13K(304.2072), 17K(304.2072), 3S(79.9663), N-term(304.2072)				EVS(1.000)DDEAEEKEDKEEEK	1	0.87	TRUE	sp|P07900|HS90A_HUMAN	P07900	HS90A_HUMAN	HSP90AA1	Heat shock protein HSP 90-alpha			TRUE	68619.9	144.753	5232	125.413	148.124	0	0	81.9745	570.487
microPOTS_TMT_200x200_tipIMAC_3_4Mar22_Oak_WBEH-22-01-08.03207.03207.3	interact-microPOTS_TMT_200x200_tipIMAC_3_4Mar22_Oak_WBEH-22-01-08.mod.pep.xml	VEQEEPISPGSTLPEVK	n[305]VEQEEPIS[167]PGSTLPEVK	R	L	17	3	4564.13	2527.33	2527.31	843.449	843.445	2526.31	843.111	1.0022	7.59528e-08	26.764	26.764	0.9999	2	0	1678	1694	0	17K(304.2072), 8S(79.9663), N-term(304.2072)				VEQEEPIS(0.473)PGS(0.473)T(0.054)LPEVK	0.473	0.61	TRUE	sp|Q92608|DOCK2_HUMAN	Q92608	DOCK2_HUMAN	DOCK2	Dedicator of cytokinesis protein 2			TRUE	58043.8	93.0155	4836.08	0	137.004	0	0	0	847.063
microPOTS_TMT_200x200_tipIMAC_3_4Mar22_Oak_WBEH-22-01-08.02605.02605.3	interact-microPOTS_TMT_200x200_tipIMAC_3_4Mar22_Oak_WBEH-22-01-08.mod.pep.xml	LATNTSAPDLK	n[305]LATNTS[167]APDLK	R	N	11	3	3591.72	1817.99	1817.98	607.003	607.001	1817.98	607	0.0014	0.00798623	21.25	19.587	0.9995	2	0	923	933	0	11K(304.2072), 6S(79.9663), N-term(304.2072)				LAT(0.026)NT(0.064)S(0.910)APDLK	0.91	1	TRUE	sp|P27816|MAP4_HUMAN	P27816	MAP4_HUMAN	MAP4	Microtubule-associated protein 4			TRUE	54643.3	124.329	3280.32	0	0	0	78.7422	330.871	2949.11
microPOTS_TMT_200x200_tipIMAC_3_4Mar22_Oak_WBEH-22-01-08.02963.02963.4	interact-microPOTS_TMT_200x200_tipIMAC_3_4Mar22_Oak_WBEH-22-01-08.mod.pep.xml	FGESEEVEMEVESDEEDDKQEK	n[305]FGESEEVEM[147]EVES[167]DEEDDKQEK	K	A	22	4	4173.36	3626.66	3626.64	907.673	907.667	3624.64	907.167	2.0026	1.11989e-08	32.875	22.96	1	2	1	317	338	38661.7	13S(79.9663), 19K(304.2072), 22K(304.2072), 9M(15.9949), N-term(304.2072)		FGESEEVEM(1.000)EVESDEEDDKQEK	1	FGES(0.052)EEVEMEVES(0.948)DEEDDKQEK	0.948	0.5	TRUE	sp|Q15459|SF3A1_HUMAN	Q15459	SF3A1_HUMAN	SF3A1	Splicing factor 3A subunit 1			TRUE	62039.4	320.379	6221.37	0	75.8162	0	0	0	811.215
microPOTS_TMT_200x200_tipIMAC_3_4Mar22_Oak_WBEH-22-01-08.01900.01900.4	interact-microPOTS_TMT_200x200_tipIMAC_3_4Mar22_Oak_WBEH-22-01-08.mod.pep.xml	TPSPKEEDEEPESPPEK	n[305]TPSPKEEDEEPES[167]PPEK	K	K	17	4	2400.39	2918.45	2918.44	730.619	730.617	2916.45	730.119	1.9943	4.41183e-05	20.966	13.214	0.9986	2	1	202	218	0	13S(79.9663), 17K(304.2072), 5K(304.2072), N-term(304.2072)				T(0.030)PS(0.029)PKEEDEEPES(0.941)PPEK	0.941	0.62	TRUE	sp|Q9H1E3|NUCKS_HUMAN	Q9H1E3	NUCKS_HUMAN	NUCKS1	Nuclear ubiquitous casein and cyclin-dependent kinase substrate 1			TRUE	52980.1	183.939	6071.74	95.3709	85.0599	0	0	0	1618.07
microPOTS_TMT_200x200_tipIMAC_3_4Mar22_Oak_WBEH-22-01-08.02145.02145.3	interact-microPOTS_TMT_200x200_tipIMAC_3_4Mar22_Oak_WBEH-22-01-08.mod.pep.xml	EEPVSSGPEEAVGK	n[305]EEPVSS[167]GPEEAVGK	K	S	14	3	2814.96	2102.06	2102.05	701.692	701.689	2102.04	701.688	0.0024	2.70022e-05	22.725	21.047	0.9997	2	0	565	578	38434.7	14K(304.2072), 6S(79.9663), N-term(304.2072)				EEPVS(0.078)S(0.922)GPEEAVGK	0.922	1	TRUE	sp|O00567|NOP56_HUMAN	O00567	NOP56_HUMAN	NOP56	Nucleolar protein 56			TRUE	60553.1	129.961	3155.06	0	0	0	0	0	761.189
microPOTS_TMT_200x200_tipIMAC_3_4Mar22_Oak_WBEH-22-01-08.02939.02939.3	interact-microPOTS_TMT_200x200_tipIMAC_3_4Mar22_Oak_WBEH-22-01-08.mod.pep.xml	LGGLRPESPESLTSVSR	n[305]LGGLRPES[167]PESLTSVSR	R	T	17	3	4132.71	2168.12	2168.11	723.715	723.712	2168.12	723.713	-0.0012	3.46062e-09	32.874	28.306	1	2	0	11	27	0	8S(79.9663), N-term(304.2072)				LGGLRPES(0.886)PES(0.031)LT(0.027)S(0.029)VS(0.027)R	0.886	1	TRUE	sp|Q9H6F5|CCD86_HUMAN	Q9H6F5	CCD86_HUMAN	CCDC86	Coiled-coil domain-containing protein 86			TRUE	59138.4	0	3014.44	0	0	0	0	0	1381.96
microPOTS_TMT_200x200_tipIMAC_3_4Mar22_Oak_WBEH-22-01-08.02282.02282.3	interact-microPOTS_TMT_200x200_tipIMAC_3_4Mar22_Oak_WBEH-22-01-08.mod.pep.xml	ASSDLSIASSEEDK	n[305]ASSDLSIAS[167]SEEDK	R	L	14	3	3046.49	2127.04	2127.03	710.02	710.018	2126.03	709.683	1.0034	7.57273e-08	26.577	24.89	1	2	0	339	352	0	14K(304.2072), 9S(79.9663), N-term(304.2072)				AS(0.015)S(0.015)DLS(0.028)IAS(0.906)S(0.036)EEDK	0.906	0.95	TRUE	sp|Q9H2G2|SLK_HUMAN	Q9H2G2	SLK_HUMAN	SLK	STE20-like serine/threonine-protein kinase			TRUE	57179.1	248.978	5061.73	0	419.038	135.166	0	145.946	1913.59
microPOTS_TMT_200x200_tipIMAC_3_4Mar22_Oak_WBEH-22-01-08.02879.02879.2	interact-microPOTS_TMT_200x200_tipIMAC_3_4Mar22_Oak_WBEH-22-01-08.mod.pep.xml	SQSFAGFSGLQER	n[305]SQS[167]FAGFSGLQER	R	R	13	2	4037.63	1796.85	1796.84	899.432	899.428	1796.84	899.428	0.0003	4.4957e-10	25.931	23.464	1	2	0	19	31	0	3S(79.9663), N-term(304.2072)				S(0.059)QS(0.860)FAGFS(0.081)GLQER	0.86	1	TRUE	sp|Q9Y4F9|RIPR2_HUMAN	Q9Y4F9	RIPR2_HUMAN	RIPOR2	Rho family-interacting cell polarization regulator 2			TRUE	65609	0	2238.44	0	0	0	0	0	687.198
microPOTS_TMT_200x200_tipIMAC_3_4Mar22_Oak_WBEH-22-01-08.02544.02544.2	interact-microPOTS_TMT_200x200_tipIMAC_3_4Mar22_Oak_WBEH-22-01-08.mod.pep.xml	ISGPSIK	n[305]ISGPS[167]IK	K	M	7	2	3489.43	1388.8	1388.79	695.405	695.403	1388.79	695.404	-0.0013	4.85401	13.062	12.789	0.8402	2	0	4899	4905	0	5S(79.9663), 7K(304.2072), N-term(304.2072)				IS(0.203)GPS(0.797)IK	0.797	1	TRUE	sp|Q09666|AHNK_HUMAN	Q09666	AHNK_HUMAN	AHNAK	Neuroblast differentiation-associated protein AHNAK			TRUE	38916.3	80.6315	2057.21	94.7756	86.6184	0	0	0	4639.11
microPOTS_TMT_200x200_tipIMAC_3_4Mar22_Oak_WBEH-22-01-08.03599.03599.3	interact-microPOTS_TMT_200x200_tipIMAC_3_4Mar22_Oak_WBEH-22-01-08.mod.pep.xml	KEESEESDDDMGFGLFD	n[305]KEESEES[167]DDDM[147]GFGLFD	K	-	17	3	5157.8	2653.14	2653.13	885.386	885.383	2653.13	885.383	-0.0012	4.33851e-05	17.37	11.208	0.9989	2	1	99	115	98816.5	11M(15.9949), 1K(304.2072), 7S(79.9663), N-term(304.2072)		KEESEESDDDM(1.000)GFGLFD	1	KEES(0.053)EES(0.947)DDDMGFGLFD	0.947	1	FALSE	sp|P05387|RLA2_HUMAN	P05387	RLA2_HUMAN	RPLP2	60S acidic ribosomal protein P2	RPLP1	sp|P05386|RLA1_HUMAN	TRUE	60909.1	115.278	2503.72	0	0	0	0	0	484.429
microPOTS_TMT_200x200_tipIMAC_3_4Mar22_Oak_WBEH-22-01-08.01046.01046.3	interact-microPOTS_TMT_200x200_tipIMAC_3_4Mar22_Oak_WBEH-22-01-08.mod.pep.xml	LGSQHSPGR	n[305]LGS[167]QHSPGR	R	T	9	3	958.722	1321.65	1321.64	441.556	441.555	1321.65	441.556	-0.0019	0.00435986	16.203	11.712	0.9984	2	0	220	228	0	3S(79.9663), N-term(304.2072)				LGS(0.933)QHS(0.067)PGR	0.933	0.78	TRUE	sp|Q8IZP0|ABI1_HUMAN	Q8IZP0	ABI1_HUMAN	ABI1	Abl interactor 1			TRUE	49000.4	111.731	3579.77	79.3179	0	0	0	96.6456	1802.13
microPOTS_TMT_200x200_tipIMAC_3_4Mar22_Oak_WBEH-22-01-08.00796.00796.2	interact-microPOTS_TMT_200x200_tipIMAC_3_4Mar22_Oak_WBEH-22-01-08.mod.pep.xml	SAGTATQMR	n[305]SAGTAT[181]QM[147]R	K	Q	9	2	560.041	1321.61	1321.61	661.812	661.812	1321.6	661.808	0.0075	0.190985	12.376	8.787	0.8855	2	0	134	142	0	6T(79.9663), 8M(15.9949), N-term(304.2072)		SAGTATQM(1.000)R	1	S(0.059)AGT(0.045)AT(0.896)QMR	0.896	1	TRUE	sp|Q92934|BAD_HUMAN	Q92934	BAD_HUMAN	BAD	Bcl2-associated agonist of cell death			TRUE	62795.3	102.287	2266.46	0	0	0	0	0	1121.49
microPOTS_TMT_200x200_tipIMAC_3_4Mar22_Oak_WBEH-22-01-08.02090.02090.2	interact-microPOTS_TMT_200x200_tipIMAC_3_4Mar22_Oak_WBEH-22-01-08.mod.pep.xml	QETVDCLK	n[305]QET[181]VDCLK	R	K	8	2	2721.94	1679.85	1679.85	840.931	840.931	1679.85	840.93	0.0025	0.00940113	15.139	10.616	0.9898	2	0	285	292	0	3T(79.9663), 6C(57.0215), 8K(304.2072), N-term(304.2072)				QET(1.000)VDCLK	1	1	FALSE	sp|Q13557|KCC2D_HUMAN	Q13557	KCC2D_HUMAN	CAMK2D	Calcium/calmodulin-dependent protein kinase type II subunit delta	CAMK2A	sp|Q9UQM7|KCC2A_HUMAN	TRUE	58383.6	0	2334.35	0	0	0	0	0	1577.87
microPOTS_TMT_200x200_tipIMAC_3_4Mar22_Oak_WBEH-22-01-08.03413.03413.3	interact-microPOTS_TMT_200x200_tipIMAC_3_4Mar22_Oak_WBEH-22-01-08.mod.pep.xml	YLSFTPPEK	n[305]YLSFT[181]PPEK	K	D	9	3	4877.27	1768.94	1768.93	590.655	590.652	1768.93	590.65	0.0035	2.73027	14.436	13.65	0.9787	2	0	139	147	173253	5T(79.9663), 9K(304.2072), N-term(304.2072)				Y(0.026)LS(0.062)FT(0.913)PPEK	0.913	0.61	TRUE	sp|Q13177|PAK2_HUMAN	Q13177	PAK2_HUMAN	PAK2	Serine/threonine-protein kinase PAK 2			TRUE	57929	224.907	6499.66	0	234.179	0	105.424	148.781	1665.13
microPOTS_TMT_200x200_tipIMAC_3_4Mar22_Oak_WBEH-22-01-08.03655.03655.3	interact-microPOTS_TMT_200x200_tipIMAC_3_4Mar22_Oak_WBEH-22-01-08.mod.pep.xml	SSSPAPADIAQTVQEDLR	n[305]SSS[167]PAPADIAQTVQEDLR	K	T	18	3	5240.61	2269.1	2269.1	757.375	757.373	2268.1	757.039	1	3.12323e-09	40.428	38.489	1	2	0	230	247	331486	3S(79.9663), N-term(304.2072)				S(0.023)S(0.020)S(0.917)PAPADIAQT(0.040)VQEDLR	0.917	1	TRUE	sp|Q13283|G3BP1_HUMAN	Q13283	G3BP1_HUMAN	G3BP1	Ras GTPase-activating protein-binding protein 1			TRUE	60494.5	171.772	4046.99	0	0	0	0	0	809.222
microPOTS_TMT_200x200_tipIMAC_3_4Mar22_Oak_WBEH-22-01-08.01476.01476.2	interact-microPOTS_TMT_200x200_tipIMAC_3_4Mar22_Oak_WBEH-22-01-08.mod.pep.xml	QVLQSTQSPR	n[305]QVLQSTQS[167]PR	R	T	10	2	1686.95	1526.79	1526.78	764.401	764.399	1526.78	764.396	0.0053	0.156297	17.508	15.653	0.9946	2	0	741	750	0	8S(79.9663), N-term(304.2072)				QVLQS(0.059)T(0.149)QS(0.792)PR	0.792	1	TRUE	sp|Q9Y2D5|AKAP2_HUMAN	Q9Y2D5	AKAP2_HUMAN	AKAP2	A-kinase anchor protein 2			TRUE	52651	110.286	4042.41	0	0	0	0	0	1799.73
microPOTS_TMT_200x200_tipIMAC_3_4Mar22_Oak_WBEH-22-01-08.02230.02230.3	interact-microPOTS_TMT_200x200_tipIMAC_3_4Mar22_Oak_WBEH-22-01-08.mod.pep.xml	LDSQPQETSPELPR	n[305]LDSQPQET[181]SPELPR	R	R	14	3	2958.47	1979.97	1979.96	660.996	660.992	1979.95	660.991	0.0025	5.91163e-06	24.55	22.824	1	2	0	407	420	0	8T(79.9663), N-term(304.2072)				LDS(0.067)QPQET(0.861)S(0.072)PELPR	0.861	1	TRUE	sp|O14545|TRAD1_HUMAN	O14545	TRAD1_HUMAN	TRAFD1	TRAF-type zinc finger domain-containing protein 1			TRUE	54875.5	374.275	4981.43	0	79.9269	0	0	0	1337.38
microPOTS_TMT_200x200_tipIMAC_3_4Mar22_Oak_WBEH-22-01-08.02618.02618.3	interact-microPOTS_TMT_200x200_tipIMAC_3_4Mar22_Oak_WBEH-22-01-08.mod.pep.xml	TYSLGSALRPSTSR	n[305]TYS[167]LGSALRPSTSR	R	S	14	3	3614	1878.96	1878.95	627.327	627.326	1878.95	627.325	0.0022	0.000285972	18.93	17.73	0.9972	2	0	37	50	204569	3S(79.9663), N-term(304.2072)				T(0.012)Y(0.013)S(0.902)LGS(0.028)ALRPS(0.015)T(0.015)S(0.014)R	0.902	0.97	TRUE	sp|P08670|VIME_HUMAN	P08670	VIME_HUMAN	VIM	Vimentin			TRUE	65136	124.918	3592.35	0	0	0	0	0	305.54
microPOTS_TMT_200x200_tipIMAC_3_4Mar22_Oak_WBEH-22-01-08.02527.02527.4	interact-microPOTS_TMT_200x200_tipIMAC_3_4Mar22_Oak_WBEH-22-01-08.mod.pep.xml	GPPDFSSDEEREPTPVLGSGAAAAGR	n[305]GPPDFSSDEEREPT[181]PVLGSGAAAAGR	K	S	26	4	3460.14	2954.39	2954.38	739.606	739.602	2953.38	739.352	1.0007	9e-14	52.132	43.649	1	2	1	61	86	320069	14T(79.9663), N-term(304.2072)				GPPDFS(0.077)S(0.067)DEEREPT(0.839)PVLGS(0.018)GAAAAGR	0.839	1	FALSE	sp|P42166|LAP2A_HUMAN	P42166	LAP2A_HUMAN	TMPO	Lamina-associated polypeptide 2, isoform alpha		sp|P42167|LAP2B_HUMAN	TRUE	51414.3	0	3319.79	0	0	0	0	0	2033.28
microPOTS_TMT_200x200_tipIMAC_3_4Mar22_Oak_WBEH-22-01-08.02483.02483.2	interact-microPOTS_TMT_200x200_tipIMAC_3_4Mar22_Oak_WBEH-22-01-08.mod.pep.xml	IYQYIQSR	n[305]IYQY[243]IQSR	R	F	8	2	3385.53	1453.74	1453.73	727.875	727.874	1453.73	727.872	0.0036	0.00014153	20.647	19.461	0.988	2	0	318	325	0	4Y(79.9663), N-term(304.2072)				IY(0.031)QY(0.654)IQS(0.315)R	0.654	0.94	FALSE	sp|Q13627|DYR1A_HUMAN	Q13627	DYR1A_HUMAN	DYRK1A	Dual specificity tyrosine-phosphorylation-regulated kinase 1A	DYRK1B	sp|Q9Y463|DYR1B_HUMAN	TRUE	52006.3	77.5066	1821.32	0	0	0	0	0	1924.89
microPOTS_TMT_200x200_tipIMAC_3_4Mar22_Oak_WBEH-22-01-08.02435.02435.2	interact-microPOTS_TMT_200x200_tipIMAC_3_4Mar22_Oak_WBEH-22-01-08.mod.pep.xml	SVSELSLQGR	n[305]SVS[167]ELSLQGR	R	R	10	2	3305.72	1458.75	1458.74	730.382	730.378	1458.74	730.378	0.0003	0.000155398	18.887	17.693	0.9998	2	0	326	335	0	3S(79.9663), N-term(304.2072)				S(0.028)VS(0.839)ELS(0.132)LQGR	0.839	1	TRUE	sp|Q5U651|RAIN_HUMAN	Q5U651	RAIN_HUMAN	RASIP1	Ras-interacting protein 1			TRUE	37706.5	0	1680.45	0	95.5472	0	103.051	0	7092.68
microPOTS_TMT_200x200_tipIMAC_3_4Mar22_Oak_WBEH-22-01-08.03789.03789.3	interact-microPOTS_TMT_200x200_tipIMAC_3_4Mar22_Oak_WBEH-22-01-08.mod.pep.xml	DVTPPPETEVVLIK	n[305]DVT[181]PPPETEVVLIK	K	N	14	3	5432.94	2225.24	2225.23	742.753	742.75	2224.23	742.416	1.0017	0.00815844	19.86	18.012	0.9994	2	0	519	532	151649	14K(304.2072), 3T(79.9663), N-term(304.2072)				DVT(0.863)PPPET(0.137)EVVLIK	0.863	1	TRUE	sp|P27816|MAP4_HUMAN	P27816	MAP4_HUMAN	MAP4	Microtubule-associated protein 4			TRUE	56769.3	163.241	4798.67	0	0	0	0	0	1134.59
microPOTS_TMT_200x200_tipIMAC_3_4Mar22_Oak_WBEH-22-01-08.01612.01612.2	interact-microPOTS_TMT_200x200_tipIMAC_3_4Mar22_Oak_WBEH-22-01-08.mod.pep.xml	ESSPIPSPTSDR	n[305]ESS[167]PIPSPTSDR	K	K	12	2	1915.52	1655.78	1655.77	828.897	828.894	1655.77	828.894	0.0003	3.04064e-08	24.178	23.395	0.9999	2	0	2163	2174	64940.8	3S(79.9663), N-term(304.2072)				ES(0.041)S(0.870)PIPS(0.031)PT(0.029)S(0.028)DR	0.87	1	TRUE	sp|Q01082|SPTB2_HUMAN	Q01082	SPTB2_HUMAN	SPTBN1	Spectrin beta chain, non-erythrocytic 1			TRUE	60368.4	0	2129.77	0	0	0	0	0	842.833
microPOTS_TMT_200x200_tipIMAC_3_4Mar22_Oak_WBEH-22-01-08.02731.02731.4	interact-microPOTS_TMT_200x200_tipIMAC_3_4Mar22_Oak_WBEH-22-01-08.mod.pep.xml	VFDDESDEKEDEEYADEK	n[305]VFDDESDEKEDEEY[243]ADEK	K	G	18	4	3796.84	3184.46	3184.45	797.123	797.121	3183.45	796.869	1.0058	0.000971048	21.076	19.374	0.9994	2	1	637	654	29775.9	14Y(79.9663), 18K(304.2072), 9K(304.2072), N-term(304.2072)				VFDDES(0.377)DEKEDEEY(0.623)ADEK	0.623	1	TRUE	sp|O43719|HTSF1_HUMAN	O43719	HTSF1_HUMAN	HTATSF1	HIV Tat-specific factor 1			TRUE	63559	92.7165	4434.76	0	136.982	0	0	0	159.774
microPOTS_TMT_200x200_tipIMAC_3_4Mar22_Oak_WBEH-22-01-08.02716.02716.2	interact-microPOTS_TMT_200x200_tipIMAC_3_4Mar22_Oak_WBEH-22-01-08.mod.pep.xml	SVSQDLIK	n[305]SVS[167]QDLIK	R	K	8	2	3779.62	1576.88	1576.87	789.446	789.443	1576.87	789.443	0.0002	1.13975	13.375	11.803	0.8846	2	0	377	384	0	3S(79.9663), 8K(304.2072), N-term(304.2072)				S(0.168)VS(0.832)QDLIK	0.832	1	TRUE	sp|Q9UPQ0|LIMC1_HUMAN	Q9UPQ0	LIMC1_HUMAN	LIMCH1	LIM and calponin homology domains-containing protein 1			TRUE	56606.4	0	2459.44	0	0	0	0	0	2236.77
microPOTS_TMT_200x200_tipIMAC_3_4Mar22_Oak_WBEH-22-01-08.02839.02839.3	interact-microPOTS_TMT_200x200_tipIMAC_3_4Mar22_Oak_WBEH-22-01-08.mod.pep.xml	LDSSPSVSSTLAAK	n[305]LDSSPS[167]VSSTLAAK	K	D	14	3	3973.84	2050.09	2050.08	684.371	684.368	2050.08	684.369	-0.0029	1.90602e-07	24.67	24.662	1	2	0	1225	1238	78620.9	14K(304.2072), 6S(79.9663), N-term(304.2072)				LDS(0.031)S(0.374)PS(0.558)VS(0.015)S(0.012)T(0.011)LAAK	0.558	0.92	TRUE	sp|Q13428|TCOF_HUMAN	Q13428	TCOF_HUMAN	TCOF1	Treacle protein			TRUE	51482.2	110.645	2950.7	85.0676	0	0	0	0	824.21
microPOTS_TMT_200x200_tipIMAC_3_4Mar22_Oak_WBEH-22-01-08.01634.01634.3	interact-microPOTS_TMT_200x200_tipIMAC_3_4Mar22_Oak_WBEH-22-01-08.mod.pep.xml	TASPPPPPK	n[305]TAS[167]PPPPPK	R	R	9	3	1952.16	1578.88	1578.87	527.299	527.297	1578.87	527.296	0.0037	0.0228421	15.714	11.307	0.9978	2	0	614	622	114701	3S(79.9663), 9K(304.2072), N-term(304.2072)				T(0.053)AS(0.947)PPPPPK	0.947	0.89	TRUE	sp|Q8IYB3|SRRM1_HUMAN	Q8IYB3	SRRM1_HUMAN	SRRM1	Serine/arginine repetitive matrix protein 1			TRUE	34387	375.569	2800.24	743.05	780.64	758.152	239.635	629.933	2030.79
microPOTS_TMT_200x200_tipIMAC_3_4Mar22_Oak_WBEH-22-01-08.03897.03897.3	interact-microPOTS_TMT_200x200_tipIMAC_3_4Mar22_Oak_WBEH-22-01-08.mod.pep.xml	STLNPQWNESFTFK	n[305]STLNPQWNES[167]FTFK	R	L	14	3	5546.82	2386.2	2386.18	796.407	796.402	2386.19	796.402	-0.0019	0.000328599	18.857	15.959	0.9996	2	0	217	230	43897.9	10S(79.9663), 14K(304.2072), N-term(304.2072)				S(0.018)T(0.018)LNPQWNES(0.944)FT(0.020)FK	0.944	1	TRUE	sp|P17252|KPCA_HUMAN	P17252	KPCA_HUMAN	PRKCA	Protein kinase C alpha type			TRUE	54180.6	86.1677	3556.41	78.233	108.478	0	0	0	2029.6
microPOTS_TMT_200x200_tipIMAC_3_4Mar22_Oak_WBEH-22-01-08.01936.01936.3	interact-microPOTS_TMT_200x200_tipIMAC_3_4Mar22_Oak_WBEH-22-01-08.mod.pep.xml	SLDSDESEDEEDDYQQK	n[305]SLDS[167]DESEDEEDDYQQK	K	R	17	3	2461.8	2720.17	2720.16	907.73	907.728	2719.15	907.391	1.01	0.00373123	22.361	22.274	0.9998	2	0	57	73	0	17K(304.2072), 4S(79.9663), N-term(304.2072)				S(0.013)LDS(0.616)DES(0.250)EDEEDDY(0.121)QQK	0.616	1	TRUE	sp|Q13442|HAP28_HUMAN	Q13442	HAP28_HUMAN	PDAP1	28 kDa heat- and acid-stable phosphoprotein			TRUE	59044.7	136.854	4256.38	0	0	0	0	0	404.087
microPOTS_TMT_200x200_tipIMAC_3_4Mar22_Oak_WBEH-22-01-08.01163.01163.2	interact-microPOTS_TMT_200x200_tipIMAC_3_4Mar22_Oak_WBEH-22-01-08.mod.pep.xml	QQSPQEPK	n[305]QQS[167]PQEPK	K	S	8	2	1157.35	1628.85	1628.85	815.431	815.432	1628.84	815.428	0.0065	0.450151	13.994	0	0.9866	2	0	696	703	0	3S(79.9663), 8K(304.2072), N-term(304.2072)				QQS(1.000)PQEPK	1	1	TRUE	sp|Q9UHB6|LIMA1_HUMAN	Q9UHB6	LIMA1_HUMAN	LIMA1	LIM domain and actin-binding protein 1			TRUE	56550.1	0	2070.96	0	0	0	0	0	1068.63
microPOTS_TMT_200x200_tipIMAC_3_4Mar22_Oak_WBEH-22-01-08.01269.01269.2	interact-microPOTS_TMT_200x200_tipIMAC_3_4Mar22_Oak_WBEH-22-01-08.mod.pep.xml	LDSPTMSR	n[305]LDS[167]PTM[147]SR	K	A	8	2	1334.79	1305.6	1305.6	653.808	653.806	1305.6	653.805	0.0017	1.98302	11.788	11.727	0.9781	2	0	691	698	0	3S(79.9663), 6M(15.9949), N-term(304.2072)		LDSPTM(1.000)SR	1	LDS(0.473)PT(0.411)MS(0.116)R	0.473	1	TRUE	sp|P19634|SL9A1_HUMAN	P19634	SL9A1_HUMAN	SLC9A1	Sodium/hydrogen exchanger 1			TRUE	41309	327.216	6345.55	0	966.024	645.365	480.275	966.693	2187.95
microPOTS_TMT_200x200_tipIMAC_3_4Mar22_Oak_WBEH-22-01-08.01406.01406.2	interact-microPOTS_TMT_200x200_tipIMAC_3_4Mar22_Oak_WBEH-22-01-08.mod.pep.xml	LGSPDATR	n[305]LGS[167]PDATR	R	K	8	2	1568.39	1199.59	1199.59	600.803	600.803	1199.59	600.801	0.0033	0.134239	15.602	14.213	0.9917	2	0	201	208	0	3S(79.9663), N-term(304.2072)				LGS(0.868)PDAT(0.132)R	0.868	1	TRUE	sp|O43566|RGS14_HUMAN	O43566	RGS14_HUMAN	RGS14	Regulator of G-protein signaling 14			TRUE	50996.7	0	2445.24	0	68.1929	0	0	0	1187.61
microPOTS_TMT_200x200_tipIMAC_3_4Mar22_Oak_WBEH-22-01-08.02183.02183.2	interact-microPOTS_TMT_200x200_tipIMAC_3_4Mar22_Oak_WBEH-22-01-08.mod.pep.xml	TGALVLSR	n[305]TGALVLS[167]R	R	G	8	2	2878.74	1199.67	1199.66	600.841	600.838	1199.66	600.837	0.0023	0.0434942	14.881	9.685	0.9914	2	0	285	292	0	7S(79.9663), N-term(304.2072)				T(0.053)GALVLS(0.947)R	0.947	0.93	TRUE	sp|P16150|LEUK_HUMAN	P16150	LEUK_HUMAN	SPN	Leukosialin			TRUE	46884	313.359	2779.05	0	80.2231	86.7656	0	0	1971.71
microPOTS_TMT_200x200_tipIMAC_3_4Mar22_Oak_WBEH-22-01-08.04430.04430.3	interact-microPOTS_TMT_200x200_tipIMAC_3_4Mar22_Oak_WBEH-22-01-08.mod.pep.xml	TAFDEAIAELDTLSEESYK	n[305]TAFDEAIAELDT[181]LSEESYK	K	D	19	3	6284.01	2821.39	2821.37	941.47	941.465	2819.36	940.796	2.007	3.93964e-06	26.935	26.935	0.9998	2	0	194	212	0	12T(79.9663), 19K(304.2072), N-term(304.2072)				T(0.011)AFDEAIAELDT(0.483)LS(0.483)EES(0.012)Y(0.011)K	0.483	1	TRUE	sp|P63104|1433Z_HUMAN	P63104	1433Z_HUMAN	YWHAZ	14-3-3 protein zeta/delta			TRUE	49662.5	152.786	5864.5	0	157.048	0	0	0	1213.81
microPOTS_TMT_200x200_tipIMAC_3_4Mar22_Oak_WBEH-22-01-08.02113.02113.2	interact-microPOTS_TMT_200x200_tipIMAC_3_4Mar22_Oak_WBEH-22-01-08.mod.pep.xml	YVISDEEEEDDD	n[305]YVIS[167]DEEEEDDD	K	-	12	2	2760.44	1840.72	1840.71	921.366	921.364	1840.71	921.362	0.0025	0.0386589	13.151	0	0.9858	2	0	655	666	0	4S(79.9663), N-term(304.2072)				Y(0.051)VIS(0.949)DEEEEDDD	0.949	1	TRUE	sp|Q8WVC0|LEO1_HUMAN	Q8WVC0	LEO1_HUMAN	LEO1	RNA polymerase-associated protein LEO1			TRUE	49248.2	0	1989.86	0	0	0	0	0	1328.13
microPOTS_TMT_200x200_tipIMAC_3_4Mar22_Oak_WBEH-22-01-08.01301.01301.2	interact-microPOTS_TMT_200x200_tipIMAC_3_4Mar22_Oak_WBEH-22-01-08.mod.pep.xml	TSPIMSPR	n[305]TS[167]PIM[147]SPR	R	T	8	2	1389.56	1287.63	1287.62	644.82	644.819	1287.62	644.818	0.0009	0.553285	13.933	13.316	0.9336	2	0	216	223	0	2S(79.9663), 5M(15.9949), N-term(304.2072)		TSPIM(1.000)SPR	1	T(0.034)S(0.803)PIMS(0.163)PR	0.803	1	TRUE	sp|Q13469|NFAC2_HUMAN	Q13469	NFAC2_HUMAN	NFATC2	Nuclear factor of activated T-cells, cytoplasmic 2			TRUE	47014.6	65.4177	2124.71	0	0	99.7207	0	100.45	838.07
microPOTS_TMT_200x200_tipIMAC_3_4Mar22_Oak_WBEH-22-01-08.03220.03220.3	interact-microPOTS_TMT_200x200_tipIMAC_3_4Mar22_Oak_WBEH-22-01-08.mod.pep.xml	SSLSGDEEDELFK	n[305]SSLS[167]GDEEDELFK	R	G	13	3	4582.93	2143.03	2143.01	715.35	715.345	2143.02	715.348	-0.0085	0.000270053	18.181	16.459	0.9992	2	0	1161	1173	0	13K(304.2072), 4S(79.9663), N-term(304.2072)				S(0.031)S(0.169)LS(0.800)GDEEDELFK	0.8	1	TRUE	sp|Q5T1M5|FKB15_HUMAN	Q5T1M5	FKB15_HUMAN	FKBP15	FK506-binding protein 15			TRUE	43232.6	423.534	2928.63	1499.22	446.083	544.843	597.954	740.007	1608.75
microPOTS_TMT_200x200_tipIMAC_3_4Mar22_Oak_WBEH-22-01-08.03019.03019.3	interact-microPOTS_TMT_200x200_tipIMAC_3_4Mar22_Oak_WBEH-22-01-08.mod.pep.xml	RLTVSSLQESGLK	n[305]RLT[181]VSSLQESGLK	R	V	13	3	4262.4	2105.18	2105.17	702.734	702.732	2105.17	702.732	-0.0012	0.421867	15.218	15.04	0.9865	2	1	2334	2346	0	13K(304.2072), 3T(79.9663), N-term(304.2072)				RLT(0.501)VS(0.043)S(0.291)LQES(0.165)GLK	0.501	1	TRUE	sp|P21333|FLNA_HUMAN	P21333	FLNA_HUMAN	FLNA	Filamin-A			TRUE	47074	0	2495	0	86.0611	65.0283	84.3557	117.196	1797.43
microPOTS_TMT_200x200_tipIMAC_3_4Mar22_Oak_WBEH-22-01-08.03688.03688.2	interact-microPOTS_TMT_200x200_tipIMAC_3_4Mar22_Oak_WBEH-22-01-08.mod.pep.xml	SAVTALWGK	n[305]SAVT[181]ALWGK	K	V	9	2	5295.17	1619.9	1619.89	810.956	810.953	1619.89	810.954	-0.0012	3.21347e-05	17.12	15.997	0.9979	2	0	10	18	0	4T(79.9663), 9K(304.2072), N-term(304.2072)				S(0.071)AVT(0.929)ALWGK	0.929	1	TRUE	contam_sp|P68871|HBB_HUMAN	contam_sp|P68871|HBB_HUMAN Hemoglobin subunit beta OS=Homo sapiens GN=HBB PE=1 SV=2	contam_sp|P68871|HBB_HUMAN Hemoglobin subunit beta OS=Homo sapiens GN=HBB PE=1 SV=2		Hemoglobin			TRUE	52087.1	0	1871.24	0	0	0	0	0	1401.83
microPOTS_TMT_200x200_tipIMAC_3_4Mar22_Oak_WBEH-22-01-08.01121.01121.2	interact-microPOTS_TMT_200x200_tipIMAC_3_4Mar22_Oak_WBEH-22-01-08.mod.pep.xml	RPSALSQGR	n[305]RPS[167]ALS[167]QGR	R	G	9	2	1084.88	1434.67	1434.67	718.344	718.343	1434.67	718.343	0.0018	0.514069	11.131	0	0.9626	2	0	627	635	206345	3S(79.9663), 6S(79.9663), N-term(304.2072)				RPS(1.000)ALS(1.000)QGR	1	1	TRUE	sp|P07359|GP1BA_HUMAN	P07359	GP1BA_HUMAN	GP1BA	Platelet glycoprotein Ib alpha chain			TRUE	44653.9	83.2333	2672.85	0	0	0	0	0	2315.9
microPOTS_TMT_200x200_tipIMAC_3_4Mar22_Oak_WBEH-22-01-08.03475.03475.2	interact-microPOTS_TMT_200x200_tipIMAC_3_4Mar22_Oak_WBEH-22-01-08.mod.pep.xml	SVPVSFYEIR	n[305]S[167]VPVSFYEIR	R	S	10	2	4975.6	1579.81	1579.8	790.912	790.907	1579.8	790.906	0.0018	0.00584295	18.626	16.15	0.9996	2	0	155	164	0	1S(79.9663), N-term(304.2072)				S(0.691)VPVS(0.168)FY(0.141)EIR	0.691	1	TRUE	sp|Q6ZSZ5|ARHGI_HUMAN	Q6ZSZ5	ARHGI_HUMAN	ARHGEF18	Rho guanine nucleotide exchange factor 18			TRUE	53189	80.2688	1704.92	0	0	0	0	0	523.185
microPOTS_TMT_200x200_tipIMAC_3_4Mar22_Oak_WBEH-22-01-08.02623.02623.3	interact-microPOTS_TMT_200x200_tipIMAC_3_4Mar22_Oak_WBEH-22-01-08.mod.pep.xml	AASPPASASDLIEQQQK	n[305]AAS[167]PPASASDLIEQQQK	R	R	17	3	3623.17	2428.26	2428.25	810.428	810.423	2428.25	810.424	-0.0009	1.24471e-05	30.013	25.736	1	2	0	333	349	0	17K(304.2072), 3S(79.9663), N-term(304.2072)				AAS(0.523)PPAS(0.256)AS(0.221)DLIEQQQK	0.523	1	TRUE	sp|Q5VSL9|STRP1_HUMAN	Q5VSL9	STRP1_HUMAN	STRIP1	Striatin-interacting protein 1			TRUE	45032.1	133.161	4202.28	0	88.6264	0	0	0	1450.36
microPOTS_TMT_200x200_tipIMAC_3_4Mar22_Oak_WBEH-22-01-08.01576.01576.3	interact-microPOTS_TMT_200x200_tipIMAC_3_4Mar22_Oak_WBEH-22-01-08.mod.pep.xml	SSERPLSPK	n[305]SSERPLS[167]PK	K	A	9	3	1854.17	1687.92	1687.91	563.646	563.644	1687.92	563.646	-0.0059	0.0616404	13.198	10.126	0.9538	2	0	219	227	0	7S(79.9663), 9K(304.2072), N-term(304.2072)				S(0.033)S(0.036)ERPLS(0.930)PK	0.93	1	TRUE	sp|Q15052|ARHG6_HUMAN	Q15052	ARHG6_HUMAN	ARHGEF6	Rho guanine nucleotide exchange factor 6			TRUE	48957.3	319.839	3683.63	205.28	231.393	97.9163	226.068	679.619	457.114
microPOTS_TMT_200x200_tipIMAC_3_4Mar22_Oak_WBEH-22-01-08.02860.02860.2	interact-microPOTS_TMT_200x200_tipIMAC_3_4Mar22_Oak_WBEH-22-01-08.mod.pep.xml	ASLEDAPVDDLTR	n[305]AS[167]LEDAPVDDLTR	R	K	13	2	4009.82	1784.86	1784.85	893.437	893.434	1784.85	893.433	0.0014	1.10742e-07	28.49	15.61	1	2	0	283	295	0	2S(79.9663), N-term(304.2072)				AS(0.919)LEDAPVDDLT(0.081)R	0.919	1	TRUE	sp|Q7Z2W4|ZCCHV_HUMAN	Q7Z2W4	ZCCHV_HUMAN	ZC3HAV1	Zinc finger CCCH-type antiviral protein 1			TRUE	47091.9	91.6993	2060.13	0	0	0	0	0	1235.8
microPOTS_TMT_200x200_tipIMAC_3_4Mar22_Oak_WBEH-22-01-08.02431.02431.2	interact-microPOTS_TMT_200x200_tipIMAC_3_4Mar22_Oak_WBEH-22-01-08.mod.pep.xml	TSSEPEFNSLPR	n[305]TSS[167]EPEFNSLPR	R	K	12	2	3298.86	1746.82	1746.82	874.418	874.417	1746.82	874.415	0.004	4.60981e-08	25.281	23.803	1	2	0	332	343	37082.6	3S(79.9663), N-term(304.2072)				T(0.022)S(0.041)S(0.905)EPEFNS(0.033)LPR	0.905	1	TRUE	sp|Q96QH2|PRAM_HUMAN	Q96QH2	PRAM_HUMAN	PRAM1	PML-RARA-regulated adapter molecule 1			TRUE	56769	0	2128.38	0	0	0	0	0	359.509
microPOTS_TMT_200x200_tipIMAC_3_4Mar22_Oak_WBEH-22-01-08.02531.02531.3	interact-microPOTS_TMT_200x200_tipIMAC_3_4Mar22_Oak_WBEH-22-01-08.mod.pep.xml	KVVDYSQFQESDDADEDYGR	n[305]KVVDYSQFQES[167]DDADEDYGR	R	D	20	3	3467	3053.4	3053.39	1018.81	1018.8	3053.38	1018.8	0.0087	1.3812e-10	32.962	31.224	1	2	1	9	28	0	11S(79.9663), 1K(304.2072), N-term(304.2072)				KVVDY(0.023)S(0.025)QFQES(0.934)DDADEDY(0.018)GR	0.934	1	TRUE	sp|Q9H1E3|NUCKS_HUMAN	Q9H1E3	NUCKS_HUMAN	NUCKS1	Nuclear ubiquitous casein and cyclin-dependent kinase substrate 1			TRUE	50717.3	91.4775	4246.76	0	0	0	0	0	578.736
microPOTS_TMT_200x200_tipIMAC_3_4Mar22_Oak_WBEH-22-01-08.01788.01788.2	interact-microPOTS_TMT_200x200_tipIMAC_3_4Mar22_Oak_WBEH-22-01-08.mod.pep.xml	EISDDEAEEEK	n[305]EIS[167]DDEAEEEK	K	G	11	2	2211.87	1980.91	1980.91	991.465	991.46	1980.91	991.46	-0.0002	0.0001346	19.502	12.703	0.999	2	0	224	234	0	11K(304.2072), 3S(79.9663), N-term(304.2072)				EIS(1.000)DDEAEEEK	1	1	FALSE	sp|P08238|HS90B_HUMAN	P08238	HS90B_HUMAN	HSP90AB1	Heat shock protein HSP 90-beta	HSP90AB3P	sp|Q58FF7|H90B3_HUMAN	TRUE	50636.5	0	1593.79	0	0	0	0	0	650.636
microPOTS_TMT_200x200_tipIMAC_3_4Mar22_Oak_WBEH-22-01-08.02272.02272.3	interact-microPOTS_TMT_200x200_tipIMAC_3_4Mar22_Oak_WBEH-22-01-08.mod.pep.xml	GILRTPDTIR	n[305]GILRT[181]PDTIR	K	R	10	3	3030.73	1525.84	1525.84	509.622	509.62	1524.83	509.286	1.0028	0.0692592	18.861	15.633	0.9987	2	1	390	399	0	5T(79.9663), N-term(304.2072)				GILRT(0.934)PDT(0.066)IR	0.934	1	TRUE	sp|Q00610|CLH1_HUMAN	Q00610	CLH1_HUMAN	CLTC	Clathrin heavy chain 1			TRUE	41576.8	313.239	5762.86	57.9437	423.487	0	62.4983	85.1368	1852
microPOTS_TMT_200x200_tipIMAC_3_4Mar22_Oak_WBEH-22-01-08.02710.02710.2	interact-microPOTS_TMT_200x200_tipIMAC_3_4Mar22_Oak_WBEH-22-01-08.mod.pep.xml	GIITDSFGR	n[305]GIIT[181]DSFGR	R	H	9	2	3770.41	1348.68	1348.67	675.346	675.342	1348.67	675.343	-0.0008	0.0258791	16.493	14.874	0.9974	2	0	379	387	0	4T(79.9663), N-term(304.2072)				GIIT(0.531)DS(0.469)FGR	0.531	1	TRUE	sp|Q9BSQ5|CCM2_HUMAN	Q9BSQ5	CCM2_HUMAN	CCM2	Cerebral cavernous malformations 2 protein			TRUE	42975.1	0	1868.06	0	0	0	0	0	2001.22
microPOTS_TMT_200x200_tipIMAC_3_4Mar22_Oak_WBEH-22-01-08.01493.01493.2	interact-microPOTS_TMT_200x200_tipIMAC_3_4Mar22_Oak_WBEH-22-01-08.mod.pep.xml	ADSPDGLAAGR	n[305]ADS[167]PDGLAAGR	R	S	11	2	1716.4	1412.67	1412.66	707.34	707.338	1412.66	707.338	-0.0004	0.000208339	21.964	10.851	0.9989	2	0	269	279	0	3S(79.9663), N-term(304.2072)				ADS(1.000)PDGLAAGR	1	1	TRUE	sp|Q6NY19|KANK3_HUMAN	Q6NY19	KANK3_HUMAN	KANK3	KN motif and ankyrin repeat domain-containing protein 3			TRUE	45071	0	2595.24	0	103.328	0	0	74.1847	2788.59
microPOTS_TMT_200x200_tipIMAC_3_4Mar22_Oak_WBEH-22-01-08.01804.01804.2	interact-microPOTS_TMT_200x200_tipIMAC_3_4Mar22_Oak_WBEH-22-01-08.mod.pep.xml	CSGPGLSPGMVR	n[305]C[160]SGPGLS[167]PGM[147]VR	K	A	12	2	2237.35	1616.74	1616.74	809.379	809.376	1616.74	809.376	0.0009	0.000474912	16.5	10.884	0.9942	2	0	1453	1464	0	10M(15.9949), 1C(57.0215), 7S(79.9663), N-term(304.2072)		CSGPGLSPGM(1.000)VR	1	CS(0.055)GPGLS(0.945)PGMVR	0.945	1	TRUE	sp|P21333|FLNA_HUMAN	P21333	FLNA_HUMAN	FLNA	Filamin-A			TRUE	50646.6	106.227	2149.32	0	0	0	0	0	1001.65
microPOTS_TMT_200x200_tipIMAC_3_4Mar22_Oak_WBEH-22-01-08.01390.01390.3	interact-microPOTS_TMT_200x200_tipIMAC_3_4Mar22_Oak_WBEH-22-01-08.mod.pep.xml	QKGSEENLDEAR	n[305]QKGS[167]EENLDEAR	K	E	12	3	1542.06	2063.02	2063.02	688.681	688.679	2063.02	688.68	-0.0022	0.00112886	20.497	11.214	0.9989	2	1	583	594	0	2K(304.2072), 4S(79.9663), N-term(304.2072)				QKGS(1.000)EENLDEAR	1	1	TRUE	sp|P35611|ADDA_HUMAN	P35611	ADDA_HUMAN	ADD1	Alpha-adducin			TRUE	47669.1	0	3278.38	0	0	0	0	0	812.369
microPOTS_TMT_200x200_tipIMAC_3_4Mar22_Oak_WBEH-22-01-08.03279.03279.3	interact-microPOTS_TMT_200x200_tipIMAC_3_4Mar22_Oak_WBEH-22-01-08.mod.pep.xml	EDSDEVHLEELSLSK	n[305]EDS[167]DEVHLEELSLSK	K	E	15	3	4668.72	2417.2	2417.18	806.74	806.736	2417.19	806.736	-0.0009	6.281e-11	27.917	20.138	1	2	0	128	142	0	15K(304.2072), 3S(79.9663), N-term(304.2072)				EDS(0.722)DEVHLEELS(0.162)LS(0.116)K	0.722	1	TRUE	sp|P33241|LSP1_HUMAN	P33241	LSP1_HUMAN	LSP1	Lymphocyte-specific protein 1			TRUE	54094.4	96.2426	2274.38	0	0	0	0	0	101.466
microPOTS_TMT_200x200_tipIMAC_3_4Mar22_Oak_WBEH-22-01-08.02325.02325.2	interact-microPOTS_TMT_200x200_tipIMAC_3_4Mar22_Oak_WBEH-22-01-08.mod.pep.xml	IDEFESM	n[305]IDEFES[167]M[147]	R	-	7	2	3119.26	1269.52	1269.52	635.767	635.765	1269.52	635.765	-0.0004	0.0756398	14.985	0	0.9978	2	0	571	577	98879.5	6S(79.9663), 7M(15.9949), N-term(304.2072)		IDEFESM(1.000)	1	IDEFES(1.000)M	1	1	TRUE	sp|P26038|MOES_HUMAN	P26038	MOES_HUMAN	MSN	Moesin			TRUE	47109.5	0	2090.68	95.308	0	0	0	63.7001	1176.32
microPOTS_TMT_200x200_tipIMAC_3_4Mar22_Oak_WBEH-22-01-08.03320.03320.2	interact-microPOTS_TMT_200x200_tipIMAC_3_4Mar22_Oak_WBEH-22-01-08.mod.pep.xml	GISPIVFDR	n[305]GIS[167]PIVFDR	R	S	9	2	4734.42	1386.73	1386.72	694.373	694.369	1386.72	694.369	0.0006	0.0601865	15.54	13.625	0.9882	2	0	306	314	0	3S(79.9663), N-term(304.2072)				GIS(1.000)PIVFDR	1	1	TRUE	sp|Q96MU7|YTDC1_HUMAN	Q96MU7	YTDC1_HUMAN	YTHDC1	YTH domain-containing protein 1			TRUE	42730.4	97.8996	1354.52	90.9151	0	0	64.5518	69.2901	1330.59
microPOTS_TMT_200x200_tipIMAC_3_4Mar22_Oak_WBEH-22-01-08.01023.01023.3	interact-microPOTS_TMT_200x200_tipIMAC_3_4Mar22_Oak_WBEH-22-01-08.mod.pep.xml	SRDSGDENEPIQER	n[305]SRDS[167]GDENEPIQER	R	F	14	3	920.148	2014.89	2014.9	672.639	672.64	2014.89	672.638	0.0053	1.21559e-05	25.141	24.361	1	2	1	1118	1131	0	4S(79.9663), N-term(304.2072)				S(0.190)RDS(0.810)GDENEPIQER	0.81	1	TRUE	sp|Q8WX93|PALLD_HUMAN	Q8WX93	PALLD_HUMAN	PALLD	Palladin			TRUE	47516.8	81.9757	2743.43	0	0	0	0	105.368	1253.61
microPOTS_TMT_200x200_tipIMAC_3_4Mar22_Oak_WBEH-22-01-08.02691.02691.3	interact-microPOTS_TMT_200x200_tipIMAC_3_4Mar22_Oak_WBEH-22-01-08.mod.pep.xml	RSTQGVTLTDLQEAEK	n[305]RST[181]QGVTLTDLQEAEK	R	T	16	3	3738.76	2463.3	2463.29	822.106	822.103	2463.29	822.103	-0.0007	0.000100181	22.832	22.832	0.9998	2	1	694	709	0	16K(304.2072), 3T(79.9663), N-term(304.2072)				RS(0.061)T(0.461)QGVT(0.087)LT(0.391)DLQEAEK	0.461	1	TRUE	sp|O14974|MYPT1_HUMAN	O14974	MYPT1_HUMAN	PPP1R12A	Protein phosphatase 1 regulatory subunit 12A			TRUE	44834.4	0	2228.27	0	0	0	0	115.763	841.268
microPOTS_TMT_200x200_tipIMAC_3_4Mar22_Oak_WBEH-22-01-08.02869.02869.2	interact-microPOTS_TMT_200x200_tipIMAC_3_4Mar22_Oak_WBEH-22-01-08.mod.pep.xml	QPTPPFFGR	n[305]QPT[181]PPFFGR	R	D	9	2	4023.39	1429.71	1429.71	715.863	715.861	1429.71	715.861	-0.0008	0.56563	16.432	10.742	0.9963	2	0	204	212	170215	3T(79.9663), N-term(304.2072)				QPT(1.000)PPFFGR	1	1	TRUE	sp|Q96PK6|RBM14_HUMAN	Q96PK6	RBM14_HUMAN	RBM14	RNA-binding protein 14			TRUE	43166.6	0	1362.65	0	0	0	0	0	1350.88
microPOTS_TMT_200x200_tipIMAC_3_4Mar22_Oak_WBEH-22-01-08.01933.01933.2	interact-microPOTS_TMT_200x200_tipIMAC_3_4Mar22_Oak_WBEH-22-01-08.mod.pep.xml	LSSPVLHR	n[305]LSS[167]PVLHR	R	L	8	2	2457.14	1291.7	1291.7	646.859	646.856	1291.7	646.856	0.0003	1.98516	16.561	15.831	0.9917	2	0	140	147	0	3S(79.9663), N-term(304.2072)				LS(0.122)S(0.878)PVLHR	0.878	1	TRUE	sp|Q16643|DREB_HUMAN	Q16643	DREB_HUMAN	DBN1	Drebrin			TRUE	42640.2	0	1724.84	0	0	0	78.2469	120.909	1059.27
microPOTS_TMT_200x200_tipIMAC_3_4Mar22_Oak_WBEH-22-01-08.04031.04031.3	interact-microPOTS_TMT_200x200_tipIMAC_3_4Mar22_Oak_WBEH-22-01-08.mod.pep.xml	SIEVENDFLPVEK	n[305]S[167]IEVENDFLPVEK	R	T	13	3	5719.11	2207.16	2207.15	736.729	736.723	2206.14	736.388	1.0046	0.00143177	20.636	11.6	0.9998	2	0	230	242	0	13K(304.2072), 1S(79.9663), N-term(304.2072)				S(1.000)IEVENDFLPVEK	1	0.62	TRUE	sp|Q96B97|SH3K1_HUMAN	Q96B97	SH3K1_HUMAN	SH3KBP1	SH3 domain-containing kinase-binding protein 1			TRUE	36723.4	124.503	2766.69	0	0	0	0	0	1306.58
microPOTS_TMT_200x200_tipIMAC_3_4Mar22_Oak_WBEH-22-01-08.02634.02634.3	interact-microPOTS_TMT_200x200_tipIMAC_3_4Mar22_Oak_WBEH-22-01-08.mod.pep.xml	SPSGGAAGPLLTPSQSLDGSR	n[305]SPSGGAAGPLLT[181]PSQSLDGSR	R	R	21	3	3641.26	2339.16	2339.16	780.727	780.727	2338.15	780.39	1.0092	2.1428e-10	39.746	37.415	1	2	0	185	205	0	12T(79.9663), N-term(304.2072)				S(0.008)PS(0.008)GGAAGPLLT(0.398)PS(0.285)QS(0.288)LDGS(0.013)R	0.398	1	TRUE	sp|Q96CX2|KCD12_HUMAN	Q96CX2	KCD12_HUMAN	KCTD12	BTB/POZ domain-containing protein KCTD12			TRUE	32153	0	2380.67	0	0	0	94.6023	0	4165.27
microPOTS_TMT_200x200_tipIMAC_3_4Mar22_Oak_WBEH-22-01-08.02891.02891.3	interact-microPOTS_TMT_200x200_tipIMAC_3_4Mar22_Oak_WBEH-22-01-08.mod.pep.xml	RMSDEFVDSFK	n[305]RM[147]S[167]DEFVDSFK	R	K	11	3	4055.92	2063.99	2063.99	689.004	689.003	2063.99	689.003	-0.0024	0.00624094	19.319	9.36	0.999	2	1	116	126	41147.3	11K(304.2072), 2M(15.9949), 3S(79.9663), N-term(304.2072)		RM(1.000)SDEFVDSFK	1	RMS(0.936)DEFVDS(0.064)FK	0.936	1	TRUE	sp|Q92934|BAD_HUMAN	Q92934	BAD_HUMAN	BAD	Bcl2-associated agonist of cell death			TRUE	47455.7	127.889	2766.01	0	0	0	0	0	888.598
microPOTS_TMT_200x200_tipIMAC_3_4Mar22_Oak_WBEH-22-01-08.02358.02358.2	interact-microPOTS_TMT_200x200_tipIMAC_3_4Mar22_Oak_WBEH-22-01-08.mod.pep.xml	EVELVSE	n[305]EVELVS[167]E	K	-	7	2	3176.12	1187.57	1187.56	594.793	594.788	1187.56	594.79	-0.0041	0.0314232	14.511	0	0.9942	2	0	508	514	0	6S(79.9663), N-term(304.2072)				EVELVS(1.000)E	1	1	TRUE	sp|O60832|DKC1_HUMAN	O60832	DKC1_HUMAN	DKC1	H/ACA ribonucleoprotein complex subunit DKC1			TRUE	40525.2	0	1705.46	0	69.5062	0	59.9095	0	556.223
microPOTS_TMT_200x200_tipIMAC_3_4Mar22_Oak_WBEH-22-01-08.03722.03722.3	interact-microPOTS_TMT_200x200_tipIMAC_3_4Mar22_Oak_WBEH-22-01-08.mod.pep.xml	STQLLQAAAAEASLNK	n[305]ST[181]QLLQAAAAEASLNK	K	S	16	3	5347.67	2304.26	2304.24	769.093	769.089	2303.24	768.753	1.0061	1.2502e-09	35.277	35.274	1	2	0	652	667	0	16K(304.2072), 2T(79.9663), N-term(304.2072)				S(0.156)T(0.818)QLLQAAAAEAS(0.026)LNK	0.818	1	TRUE	sp|Q2M2I8|AAK1_HUMAN	Q2M2I8	AAK1_HUMAN	AAK1	AP2-associated protein kinase 1			TRUE	48523.9	89.8369	3847.09	0	0	0	0	0	829.824
microPOTS_TMT_200x200_tipIMAC_3_4Mar22_Oak_WBEH-22-01-08.01207.01207.3	interact-microPOTS_TMT_200x200_tipIMAC_3_4Mar22_Oak_WBEH-22-01-08.mod.pep.xml	AYTHQVVTR	n[305]AYT[181]HQVVTR	R	W	9	3	1231.25	1457.74	1457.73	486.92	486.919	1457.74	486.919	-0.0008	0.0248382	17.96	16.803	0.9993	2	0	168	176	0	3T(79.9663), N-term(304.2072)				AY(0.029)T(0.941)HQVVT(0.031)R	0.941	0.8	TRUE	sp|P50613|CDK7_HUMAN	P50613	CDK7_HUMAN	CDK7	Cyclin-dependent kinase 7			TRUE	45855.1	102.004	4537.41	0	60.0969	0	0	0	686.548
microPOTS_TMT_200x200_tipIMAC_3_4Mar22_Oak_WBEH-22-01-08.03418.03418.3	interact-microPOTS_TMT_200x200_tipIMAC_3_4Mar22_Oak_WBEH-22-01-08.mod.pep.xml	TGSYGALAEITASK	n[305]TGS[167]YGALAEITASK	K	E	14	3	4885.99	2056.08	2056.07	686.368	686.365	2056.07	686.365	0	6.45445e-09	30.477	30.456	1	2	0	443	456	0	14K(304.2072), 3S(79.9663), N-term(304.2072)				T(0.015)GS(0.749)Y(0.198)GALAEIT(0.021)AS(0.017)K	0.749	0.93	TRUE	sp|O14974|MYPT1_HUMAN	O14974	MYPT1_HUMAN	PPP1R12A	Protein phosphatase 1 regulatory subunit 12A			TRUE	52798	0	2850.69	0	0	0	0	0	122.266
microPOTS_TMT_200x200_tipIMAC_3_4Mar22_Oak_WBEH-22-01-08.02888.02888.4	interact-microPOTS_TMT_200x200_tipIMAC_3_4Mar22_Oak_WBEH-22-01-08.mod.pep.xml	ENQEPLRSPEVGDEEALRPLTK	n[305]ENQEPLRS[167]PEVGDEEALRPLTK	K	E	22	4	4053.21	3194.66	3194.64	799.671	799.668	3194.65	799.669	-0.0017	1.718e-11	29.265	14.363	1	2	1	673	694	0	22K(304.2072), 8S(79.9663), N-term(304.2072)				ENQEPLRS(0.859)PEVGDEEALRPLT(0.141)K	0.859	1	TRUE	sp|P48681|NEST_HUMAN	P48681	NEST_HUMAN	NES	Nestin			TRUE	50624	74.3973	2584.78	0	74.2588	0	0	0	492.835
microPOTS_TMT_200x200_tipIMAC_3_4Mar22_Oak_WBEH-22-01-08.02862.02862.3	interact-microPOTS_TMT_200x200_tipIMAC_3_4Mar22_Oak_WBEH-22-01-08.mod.pep.xml	LFDEEEDSSEK	n[305]LFDEEEDS[167]SEK	K	L	11	3	4012.16	2014.94	2014.93	672.652	672.65	2014.93	672.649	0.0022	0.000271598	21.372	20.141	0.9999	2	0	706	716	0	11K(304.2072), 8S(79.9663), N-term(304.2072)				LFDEEEDS(0.890)S(0.110)EK	0.89	0.61	TRUE	sp|O43719|HTSF1_HUMAN	O43719	HTSF1_HUMAN	HTATSF1	HIV Tat-specific factor 1			TRUE	51789.9	118.44	2235	0	84.1795	0	0	0	326.248
microPOTS_TMT_200x200_tipIMAC_3_4Mar22_Oak_WBEH-22-01-08.02847.02847.3	interact-microPOTS_TMT_200x200_tipIMAC_3_4Mar22_Oak_WBEH-22-01-08.mod.pep.xml	RTPSDDEEDNLFAPPK	n[305]RTPS[167]DDEEDNLFAPPK	R	L	16	3	3987.11	2519.23	2519.22	840.751	840.749	2518.22	840.415	1.0012	0.0151731	16.725	15.053	0.9976	2	1	330	345	33972.7	16K(304.2072), 4S(79.9663), N-term(304.2072)				RT(0.085)PS(0.915)DDEEDNLFAPPK	0.915	1	FALSE	sp|Q641Q2|WAC2A_HUMAN	Q641Q2	WAC2A_HUMAN	WASHC2A	WASH complex subunit 2A	WASHC2C	sp|Q9Y4E1|WAC2C_HUMAN	TRUE	41798.1	90.6943	3464.27	0	0	0	0	0	943.161
microPOTS_TMT_200x200_tipIMAC_3_4Mar22_Oak_WBEH-22-01-08.01362.01362.3	interact-microPOTS_TMT_200x200_tipIMAC_3_4Mar22_Oak_WBEH-22-01-08.mod.pep.xml	NTERTIYVR	n[305]NTERT[181]IYVR	R	D	9	3	1494.13	1534.79	1534.79	512.603	512.602	1534.78	512.601	0.0028	0.0936483	15.192	12.693	0.9906	2	1	26	34	0	5T(79.9663), N-term(304.2072)				NT(0.270)ERT(0.704)IY(0.026)VR	0.704	0.88	TRUE	sp|P07948|LYN_HUMAN	P07948	LYN_HUMAN	LYN	Tyrosine-protein kinase Lyn			TRUE	32202.3	72.7209	2996.75	0	109.284	0	0	84.6483	2416.18
microPOTS_TMT_200x200_tipIMAC_3_4Mar22_Oak_WBEH-22-01-08.03335.03335.2	interact-microPOTS_TMT_200x200_tipIMAC_3_4Mar22_Oak_WBEH-22-01-08.mod.pep.xml	WLDESDAEMELR	n[305]WLDES[167]DAEM[147]ELR	R	A	12	2	4759.2	1892.83	1892.82	947.422	947.415	1892.82	947.417	-0.0023	9.18286e-05	20.631	11.38	0.9998	2	0	110	121	42540.2	5S(79.9663), 9M(15.9949), N-term(304.2072)		WLDESDAEM(1.000)ELR	1	WLDES(1.000)DAEMELR	1	1	TRUE	sp|Q9P035|HACD3_HUMAN	Q9P035	HACD3_HUMAN	HACD3	Very-long-chain (3R)-3-hydroxyacyl-CoA dehydratase 3			TRUE	43751.8	75.9197	1728.36	0	0	0	0	0	1472.2
microPOTS_TMT_200x200_tipIMAC_3_4Mar22_Oak_WBEH-22-01-08.01077.01077.2	interact-microPOTS_TMT_200x200_tipIMAC_3_4Mar22_Oak_WBEH-22-01-08.mod.pep.xml	SGSVSNYR	n[305]SGS[167]VSNYR	R	S	8	2	1011.09	1252.58	1252.58	627.297	627.297	1252.58	627.296	0.0019	0.163305	14.648	14.318	0.999	2	0	494	501	0	3S(79.9663), N-term(304.2072)				S(0.058)GS(0.685)VS(0.190)NY(0.067)R	0.685	1	TRUE	sp|Q13131|AAPK1_HUMAN	Q13131	AAPK1_HUMAN	PRKAA1	5'-AMP-activated protein kinase catalytic subunit alpha-1			TRUE	36085.3	63.9961	1281.9	0	0	0	0	0	1819.1
microPOTS_TMT_200x200_tipIMAC_3_4Mar22_Oak_WBEH-22-01-08.02756.02756.2	interact-microPOTS_TMT_200x200_tipIMAC_3_4Mar22_Oak_WBEH-22-01-08.mod.pep.xml	LSESQLSFR	n[305]LSESQLS[167]FR	R	R	9	2	3835.48	1449.72	1449.72	725.869	725.866	1449.72	725.867	-0.0008	1.88012	11.731	10.484	0.794	2	0	617	625	0	7S(79.9663), N-term(304.2072)				LS(0.033)ES(0.050)QLS(0.917)FR	0.917	1	TRUE	sp|Q96PK6|RBM14_HUMAN	Q96PK6	RBM14_HUMAN	RBM14	RNA-binding protein 14			TRUE	24660.6	67.0271	3315.55	0	0	0	0	108.563	2040.99
microPOTS_TMT_200x200_tipIMAC_3_4Mar22_Oak_WBEH-22-01-08.01582.01582.3	interact-microPOTS_TMT_200x200_tipIMAC_3_4Mar22_Oak_WBEH-22-01-08.mod.pep.xml	RLSQPESAEK	n[305]RLS[167]QPESAEK	R	H	10	3	1863.52	1831.97	1831.97	611.664	611.663	1831.97	611.664	-0.0001	0.0610155	14.885	10.172	0.9667	2	1	708	717	0	10K(304.2072), 3S(79.9663), N-term(304.2072)				RLS(0.921)QPES(0.079)AEK	0.921	1	TRUE	sp|Q9UKV3|ACINU_HUMAN	Q9UKV3	ACINU_HUMAN	ACIN1	Apoptotic chromatin condensation inducer in the nucleus			TRUE	37614.3	123.04	2099.77	0	0	0	0	0	1014.21
microPOTS_TMT_200x200_tipIMAC_3_4Mar22_Oak_WBEH-22-01-08.01952.01952.2	interact-microPOTS_TMT_200x200_tipIMAC_3_4Mar22_Oak_WBEH-22-01-08.mod.pep.xml	GMSVYGLGR	n[305]GM[147]S[167]VYGLGR	K	Q	9	2	2489.07	1338.64	1338.63	670.327	670.324	1338.63	670.324	0.0015	0.00176685	16.816	12.99	0.9979	2	0	257	265	37667.8	2M(15.9949), 3S(79.9663), N-term(304.2072)		GM(1.000)SVYGLGR	1	GMS(0.935)VY(0.065)GLGR	0.935	0.86	TRUE	sp|Q15417|CNN3_HUMAN	Q15417	CNN3_HUMAN	CNN3	Calponin-3			TRUE	30042.7	90.7189	1285.41	64.8863	0	0	109.164	109.434	2788.73
microPOTS_TMT_200x200_tipIMAC_3_4Mar22_Oak_WBEH-22-01-08.01106.01106.2	interact-microPOTS_TMT_200x200_tipIMAC_3_4Mar22_Oak_WBEH-22-01-08.mod.pep.xml	SSLSPGR	n[305]SSLS[167]PGR	R	G	7	2	1060.88	1086.54	1086.54	544.278	544.276	1086.54	544.277	-0.0012	1.38596	12.933	11.587	0.9887	2	0	106	112	0	4S(79.9663), N-term(304.2072)				S(0.039)S(0.036)LS(0.925)PGR	0.925	1	TRUE	sp|Q9BUQ8|DDX23_HUMAN	Q9BUQ8	DDX23_HUMAN	DDX23	Probable ATP-dependent RNA helicase DDX23			TRUE	39855.2	108.402	1581.52	0	0	0	0	0	1492.51
microPOTS_TMT_200x200_tipIMAC_3_4Mar22_Oak_WBEH-22-01-08.02779.02779.4	interact-microPOTS_TMT_200x200_tipIMAC_3_4Mar22_Oak_WBEH-22-01-08.mod.pep.xml	CGSGPVHISGQHLVAVEEDAESEDEEEEDVK	n[305]C[160]GSGPVHISGQHLVAVEEDAES[167]EDEEEEDVK	K	L	31	4	3873.97	4069.88	4069.85	1018.48	1018.47	4067.84	1017.97	2.0046	2.171e-11	48.688	28.506	1	2	0	104	134	40434	1C(57.0215), 22S(79.9663), 31K(304.2072), N-term(304.2072)				CGS(0.026)GPVHIS(0.027)GQHLVAVEEDAES(0.947)EDEEEEDVK	0.947	1	TRUE	sp|P06748|NPM_HUMAN	P06748	NPM_HUMAN	NPM1	Nucleophosmin			TRUE	48392.2	145.456	4554.01	0	0	0	0	0	95.9224
microPOTS_TMT_200x200_tipIMAC_3_4Mar22_Oak_WBEH-22-01-08.01584.01584.2	interact-microPOTS_TMT_200x200_tipIMAC_3_4Mar22_Oak_WBEH-22-01-08.mod.pep.xml	VGSSNFR	n[305]VGS[167]SNFR	R	G	7	2	1867.86	1149.55	1149.55	575.784	575.782	1149.55	575.783	-0.0008	0.0750906	13.087	11.493	0.9881	2	0	41	47	0	3S(79.9663), N-term(304.2072)				VGS(0.911)S(0.089)NFR	0.911	0.93	TRUE	sp|P05787|K2C8_HUMAN	P05787	K2C8_HUMAN	KRT8	Keratin, type II cytoskeletal 8			TRUE	36267.7	0	2490.25	0	0	0	0	0	1036.17
microPOTS_TMT_200x200_tipIMAC_3_4Mar22_Oak_WBEH-22-01-08.02780.02780.2	interact-microPOTS_TMT_200x200_tipIMAC_3_4Mar22_Oak_WBEH-22-01-08.mod.pep.xml	SSVGWDATEDLR	n[305]SS[167]VGWDATEDLR	R	I	12	2	3876.28	1718.79	1718.78	860.404	860.399	1718.78	860.399	0.0008	4.24271e-08	25.407	25.098	1	2	0	378	389	0	2S(79.9663), N-term(304.2072)				S(0.046)S(0.872)VGWDAT(0.081)EDLR	0.872	1	TRUE	sp|P42331|RHG25_HUMAN	P42331	RHG25_HUMAN	ARHGAP25	Rho GTPase-activating protein 25			TRUE	14892.5	0	734.468	0	0	0	0	0	1196.47
microPOTS_TMT_200x200_tipIMAC_3_4Mar22_Oak_WBEH-22-01-08.01720.01720.3	interact-microPOTS_TMT_200x200_tipIMAC_3_4Mar22_Oak_WBEH-22-01-08.mod.pep.xml	SPGSPVGEGTGSPPK	n[305]SPGSPVGEGT[181]GSPPK	R	W	15	3	2100.03	2041.05	2041.04	681.357	681.355	2041.04	681.353	0.0048	5.13542e-05	22.178	20.392	0.9994	2	0	355	369	99195.4	10T(79.9663), 15K(304.2072), N-term(304.2072)				S(0.019)PGS(0.217)PVGEGT(0.742)GS(0.022)PPK	0.742	0.98	TRUE	sp|P35611|ADDA_HUMAN	P35611	ADDA_HUMAN	ADD1	Alpha-adducin			TRUE	37886.4	100.901	3954.73	0	0	0	0	0	1219.23
microPOTS_TMT_200x200_tipIMAC_3_4Mar22_Oak_WBEH-22-01-08.03422.03422.2	interact-microPOTS_TMT_200x200_tipIMAC_3_4Mar22_Oak_WBEH-22-01-08.mod.pep.xml	SFSLDPLMER	n[305]SFS[167]LDPLM[147]ER	R	R	10	2	4892.85	1593.75	1593.74	797.883	797.879	1593.74	797.879	-0.0003	0.24322	11.956	9.672	0.8615	2	0	118	127	0	3S(79.9663), 8M(15.9949), N-term(304.2072)		SFSLDPLM(1.000)ER	1	S(0.072)FS(0.928)LDPLMER	0.928	1	TRUE	sp|Q63HR2|TNS2_HUMAN	Q63HR2	TNS2_HUMAN	TNS2	Tensin-2			TRUE	38784.5	0	1364.08	0	0	0	0	85.3074	3011.78
microPOTS_TMT_200x200_tipIMAC_3_4Mar22_Oak_WBEH-22-01-08.03108.03108.2	interact-microPOTS_TMT_200x200_tipIMAC_3_4Mar22_Oak_WBEH-22-01-08.mod.pep.xml	LDSPDPFK	n[305]LDS[167]PDPFK	K	L	8	2	4408.32	1605.84	1605.83	803.925	803.922	1605.83	803.922	-0.0015	0.0663361	15.213	9.972	0.932	2	0	794	801	0	3S(79.9663), 8K(304.2072), N-term(304.2072)				LDS(1.000)PDPFK	1	1	TRUE	sp|P42566|EPS15_HUMAN	P42566	EPS15_HUMAN	EPS15	Epidermal growth factor receptor substrate 15			TRUE	47537.3	0	1549.75	0	0	0	0	0	482.286
microPOTS_TMT_200x200_tipIMAC_3_4Mar22_Oak_WBEH-22-01-08.03499.03499.3	interact-microPOTS_TMT_200x200_tipIMAC_3_4Mar22_Oak_WBEH-22-01-08.mod.pep.xml	NSSEASSGDFLDLK	n[305]NS[167]SEASSGDFLDLK	R	G	14	3	5014.48	2158.06	2158.05	720.362	720.358	2157.05	720.024	1.0041	0.00161038	20.198	20.198	0.9975	2	0	86	99	0	14K(304.2072), 2S(79.9663), N-term(304.2072)				NS(0.441)S(0.441)EAS(0.059)S(0.059)GDFLDLK	0.441	0.85	TRUE	sp|Q9UK76|JUPI1_HUMAN	Q9UK76	JUPI1_HUMAN	JPT1	Jupiter microtubule associated homolog 1			TRUE	42857.9	152.356	2703.92	69.3357	78.0341	0	0	0	904.951
microPOTS_TMT_200x200_tipIMAC_3_4Mar22_Oak_WBEH-22-01-08.02865.02865.2	interact-microPOTS_TMT_200x200_tipIMAC_3_4Mar22_Oak_WBEH-22-01-08.mod.pep.xml	FSPVLGR	n[305]FS[167]PVLGR	R	A	7	2	4016.54	1158.62	1158.61	580.317	580.314	1158.61	580.313	0.0007	0.180252	13.778	8.346	0.9859	2	0	494	500	64354.9	2S(79.9663), N-term(304.2072)				FS(1.000)PVLGR	1	0.79	TRUE	sp|Q9NRG9|AAAS_HUMAN	Q9NRG9	AAAS_HUMAN	AAAS	Aladin			TRUE	36616.8	274.446	2199.13	86.6054	0	117.46	0	222.254	1214.16
microPOTS_TMT_200x200_tipIMAC_3_4Mar22_Oak_WBEH-22-01-08.01852.01852.2	interact-microPOTS_TMT_200x200_tipIMAC_3_4Mar22_Oak_WBEH-22-01-08.mod.pep.xml	VIYSQPSAR	n[305]VIYSQPS[167]AR	K	S	9	2	2318.8	1403.72	1403.72	702.867	702.866	1403.71	702.864	0.0031	0.0664482	15.15	11.843	0.9941	2	0	278	286	0	7S(79.9663), N-term(304.2072)				VIY(0.031)S(0.037)QPS(0.932)AR	0.932	1	TRUE	sp|Q9Y624|JAM1_HUMAN	Q9Y624	JAM1_HUMAN	F11R	Junctional adhesion molecule A			TRUE	32589.3	112.495	1602.84	0	0	0	0	0	1842.51
microPOTS_TMT_200x200_tipIMAC_3_4Mar22_Oak_WBEH-22-01-08.03309.03309.2	interact-microPOTS_TMT_200x200_tipIMAC_3_4Mar22_Oak_WBEH-22-01-08.mod.pep.xml	CSSLGDLLGEGPR	n[305]C[160]SS[167]LGDLLGEGPR	R	H	13	2	4716.32	1743.83	1743.82	872.92	872.915	1743.82	872.917	-0.0036	2.42034e-09	26.178	25.044	1	2	0	388	400	0	1C(57.0215), 3S(79.9663), N-term(304.2072)				CS(0.135)S(0.865)LGDLLGEGPR	0.865	1	TRUE	sp|Q8TD55|PKHO2_HUMAN	Q8TD55	PKHO2_HUMAN	PLEKHO2	Pleckstrin homology domain-containing family O member 2			TRUE	44675.8	121.071	6374.01	0	0	0	0	0	395.035
microPOTS_TMT_200x200_tipIMAC_3_4Mar22_Oak_WBEH-22-01-08.02214.02214.3	interact-microPOTS_TMT_200x200_tipIMAC_3_4Mar22_Oak_WBEH-22-01-08.mod.pep.xml	KVELSESEEDK	n[305]KVELS[167]ESEEDK	R	G	11	3	2931.19	2284.21	2284.2	762.409	762.408	2284.2	762.408	-0.0004	8.29391	12.519	0	0.9146	2	1	459	469	0	11K(304.2072), 1K(304.2072), 5S(79.9663), N-term(304.2072)				KVELS(0.711)ES(0.289)EEDK	0.711	1	TRUE	sp|Q8IYB3|SRRM1_HUMAN	Q8IYB3	SRRM1_HUMAN	SRRM1	Serine/arginine repetitive matrix protein 1			TRUE	38342.8	0	2016.5	0	0	0	0	80.0121	922.204
microPOTS_TMT_200x200_tipIMAC_3_4Mar22_Oak_WBEH-22-01-08.03630.03630.3	interact-microPOTS_TMT_200x200_tipIMAC_3_4Mar22_Oak_WBEH-22-01-08.mod.pep.xml	ELSNSPLRENSFGSPLEFR	n[305]ELSNS[167]PLRENSFGSPLEFR	K	N	19	3	5203.54	2563.26	2563.25	855.428	855.423	2562.24	855.089	1.0036	3.96529e-08	27.103	24.081	1	2	1	1316	1334	0	5S(79.9663), N-term(304.2072)				ELS(0.032)NS(0.926)PLRENS(0.021)FGS(0.021)PLEFR	0.926	1	TRUE	sp|Q9UQ35|SRRM2_HUMAN	Q9UQ35	SRRM2_HUMAN	SRRM2	Serine/arginine repetitive matrix protein 2			TRUE	33986.4	0	2187.75	0	0	0	0	0	1566.93
microPOTS_TMT_200x200_tipIMAC_3_4Mar22_Oak_WBEH-22-01-08.01974.01974.2	interact-microPOTS_TMT_200x200_tipIMAC_3_4Mar22_Oak_WBEH-22-01-08.mod.pep.xml	GYSFTTTAER	n[305]GYSFTT[181]TAER	R	E	10	2	2525.12	1515.7	1515.69	758.855	758.853	1515.69	758.854	-0.0013	0.00325498	16.737	16.737	0.9989	2	0	197	206	0	6T(79.9663), N-term(304.2072)				GY(0.012)S(0.012)FT(0.022)T(0.477)T(0.477)AER	0.477	1	FALSE	sp|P60709|ACTB_HUMAN	P60709	ACTB_HUMAN	ACTB	Actin, cytoplasmic 1	ACTG1	sp|P63261|ACTG_HUMAN	TRUE	39987.5	0	1834.43	0	0	0	0	0	1031.81
microPOTS_TMT_200x200_tipIMAC_3_4Mar22_Oak_WBEH-22-01-08.01111.01111.3	interact-microPOTS_TMT_200x200_tipIMAC_3_4Mar22_Oak_WBEH-22-01-08.mod.pep.xml	QDSGAGETAK	n[305]QDS[167]GAGETAK	R	A	10	3	1070.01	1650.81	1650.81	551.277	551.276	1650.81	551.278	-0.0058	0.00134356	18.686	18.512	0.9969	2	0	116	125	0	10K(304.2072), 3S(79.9663), N-term(304.2072)				QDS(0.728)GAGET(0.272)AK	0.728	1	TRUE	sp|Q0VD83|APOBR_HUMAN	Q0VD83	APOBR_HUMAN	APOBR	Apolipoprotein B receptor			TRUE	39267.2	0	2262.19	0	0	0	0	0	1052.96
microPOTS_TMT_200x200_tipIMAC_3_4Mar22_Oak_WBEH-22-01-08.02943.02943.3	interact-microPOTS_TMT_200x200_tipIMAC_3_4Mar22_Oak_WBEH-22-01-08.mod.pep.xml	TSSEPEVSVLPK	n[305]TSSEPEVS[167]VLPK	R	R	12	3	4139.4	1961.05	1961.04	654.691	654.689	1960.04	654.354	1.0025	3.42771	15.086	14.856	0.9864	2	0	296	307	48024.6	12K(304.2072), 8S(79.9663), N-term(304.2072)				T(0.043)S(0.054)S(0.059)EPEVS(0.844)VLPK	0.844	1	TRUE	sp|Q96QH2|PRAM_HUMAN	Q96QH2	PRAM_HUMAN	PRAM1	PML-RARA-regulated adapter molecule 1			TRUE	42730.6	316.307	3554.03	0	121.494	84.5037	68.5122	82.1479	382.356
microPOTS_TMT_200x200_tipIMAC_3_4Mar22_Oak_WBEH-22-01-08.02960.02960.2	interact-microPOTS_TMT_200x200_tipIMAC_3_4Mar22_Oak_WBEH-22-01-08.mod.pep.xml	SLVISPPVR	n[305]S[167]LVISPPVR	R	T	9	2	4168.81	1350.76	1350.76	676.389	676.387	1350.76	676.387	-0.0004	0.0356246	17.293	14.362	0.9868	2	0	259	267	0	1S(79.9663), N-term(304.2072)				S(0.725)LVIS(0.275)PPVR	0.725	1	TRUE	sp|Q9UBW5|BIN2_HUMAN	Q9UBW5	BIN2_HUMAN	BIN2	Bridging integrator 2			TRUE	28354.1	70.6293	1329.16	0	0	0	0	73.8209	2624.53
microPOTS_TMT_200x200_tipIMAC_3_4Mar22_Oak_WBEH-22-01-08.01544.01544.3	interact-microPOTS_TMT_200x200_tipIMAC_3_4Mar22_Oak_WBEH-22-01-08.mod.pep.xml	DPSASPGDAGEQAIR	n[305]DPSAS[167]PGDAGEQAIR	R	Q	15	3	1801.22	1853.85	1853.85	618.959	618.956	1853.85	618.957	-0.0023	2.75168e-06	28.237	26.774	1	2	0	286	300	0	5S(79.9663), N-term(304.2072)				DPS(0.054)AS(0.946)PGDAGEQAIR	0.946	1	TRUE	sp|P18206|VINC_HUMAN	P18206	VINC_HUMAN	VCL	Vinculin			TRUE	39430.7	56.5985	1424.15	83.9091	0	0	0	79.56	1207.78
microPOTS_TMT_200x200_tipIMAC_3_4Mar22_Oak_WBEH-22-01-08.03036.03036.3	interact-microPOTS_TMT_200x200_tipIMAC_3_4Mar22_Oak_WBEH-22-01-08.mod.pep.xml	AVFPSIVGRPR	n[305]AVFPS[167]IVGRPR	R	H	11	3	4291.81	1581.88	1581.87	528.301	528.299	1581.87	528.298	0.0031	0.0319361	16.108	11.379	0.9906	2	0	29	39	164596	5S(79.9663), N-term(304.2072)				AVFPS(1.000)IVGRPR	1	0.74	FALSE	sp|P60709|ACTB_HUMAN	P60709	ACTB_HUMAN	ACTB	Actin, cytoplasmic 1	ACTA1, ACTA2, ACTC1, ACTG1, ACTG2, POTEE, POTEF, POTEI	sp|A5A3E0|POTEF_HUMAN, sp|P0CG38|POTEI_HUMAN, sp|P62736|ACTA_HUMAN, sp|P63261|ACTG_HUMAN, sp|P63267|ACTH_HUMAN, sp|P68032|ACTC_HUMAN, sp|P68133|ACTS_HUMAN, sp|Q6S8J3|POTEE_HUMAN	TRUE	11909.8	0	537.685	0	0	0	95.5188	113.787	3649.54
microPOTS_TMT_200x200_tipIMAC_3_4Mar22_Oak_WBEH-22-01-08.01340.01340.2	interact-microPOTS_TMT_200x200_tipIMAC_3_4Mar22_Oak_WBEH-22-01-08.mod.pep.xml	EQSEVSVSPR	n[305]EQSEVSVS[167]PR	K	A	10	2	1455.63	1500.71	1500.71	751.365	751.363	1500.71	751.365	-0.0026	5.29748e-05	17.416	15.501	0.9997	2	0	25	34	0	8S(79.9663), N-term(304.2072)				EQS(0.028)EVS(0.052)VS(0.920)PR	0.92	1	TRUE	sp|Q7L4I2|RSRC2_HUMAN	Q7L4I2	RSRC2_HUMAN	RSRC2	Arginine/serine-rich coiled-coil protein 2			TRUE	38285.7	126.392	1663.82	0	0	0	0	0	846.881
microPOTS_TMT_200x200_tipIMAC_3_4Mar22_Oak_WBEH-22-01-08.02277.02277.2	interact-microPOTS_TMT_200x200_tipIMAC_3_4Mar22_Oak_WBEH-22-01-08.mod.pep.xml	DIYLSPDR	n[305]DIYLS[167]PDR	R	T	8	2	3037.61	1361.66	1361.65	681.837	681.834	1361.66	681.835	-0.0013	2.50004	13.907	12.43	0.984	2	0	345	352	0	5S(79.9663), N-term(304.2072)				DIY(0.062)LS(0.938)PDR	0.938	1	TRUE	sp|Q15696|U2AFM_HUMAN	Q15696	U2AFM_HUMAN	ZRSR2	U2 small nuclear ribonucleoprotein auxiliary factor 35 kDa subunit-related protein 2			TRUE	39498.2	0	1545.39	0	0	0	64.7601	81.9416	797.018
microPOTS_TMT_200x200_tipIMAC_3_4Mar22_Oak_WBEH-22-01-08.01598.01598.3	interact-microPOTS_TMT_200x200_tipIMAC_3_4Mar22_Oak_WBEH-22-01-08.mod.pep.xml	TQTPPVSPAPQPTEER	n[305]TQT[181]PPVSPAPQPTEER	K	L	16	3	1890.77	2118.04	2118.04	707.021	707.019	2118.03	707.018	0.0043	2.3965e-10	34.288	30.426	1	2	0	399	414	129099	3T(79.9663), N-term(304.2072)				T(0.093)QT(0.854)PPVS(0.034)PAPQPT(0.019)EER	0.854	0.59	TRUE	sp|Q14247|SRC8_HUMAN	Q14247	SRC8_HUMAN	CTTN	Src substrate cortactin			TRUE	43298.2	0	2349.13	0	0	0	0	0	471.389
microPOTS_TMT_200x200_tipIMAC_3_4Mar22_Oak_WBEH-22-01-08.02455.02455.3	interact-microPOTS_TMT_200x200_tipIMAC_3_4Mar22_Oak_WBEH-22-01-08.mod.pep.xml	YFDSGDYNMAK	n[305]YFDS[167]GDYNM[147]AK	K	A	11	3	3340.02	2013.91	2013.9	672.312	672.307	2013.9	672.309	-0.0039	0.000899383	16.736	16.698	0.9998	2	0	64	74	0	11K(304.2072), 4S(79.9663), 9M(15.9949), N-term(304.2072)		YFDSGDYNM(1.000)AK	1	Y(0.023)FDS(0.748)GDY(0.229)NMAK	0.748	1	FALSE	sp|O43768|ENSA_HUMAN	O43768	ENSA_HUMAN	ENSA	Alpha-endosulfine	ARPP19	sp|P56211|ARP19_HUMAN	TRUE	43259	97.6942	3233.69	0	0	0	0	0	118.433
microPOTS_TMT_200x200_tipIMAC_3_4Mar22_Oak_WBEH-22-01-08.03687.03687.3	interact-microPOTS_TMT_200x200_tipIMAC_3_4Mar22_Oak_WBEH-22-01-08.mod.pep.xml	SAVTALWGK	n[305]S[167]AVTALWGK	K	V	9	3	5292.86	1619.9	1619.9	540.974	540.972	1619.89	540.972	0.0024	0.00173374	19.531	19.288	0.9985	2	0	10	18	0	1S(79.9663), 9K(304.2072), N-term(304.2072)				S(0.721)AVT(0.279)ALWGK	0.721	0.81	TRUE	contam_sp|P68871|HBB_HUMAN	contam_sp|P68871|HBB_HUMAN Hemoglobin subunit beta OS=Homo sapiens GN=HBB PE=1 SV=2	contam_sp|P68871|HBB_HUMAN Hemoglobin subunit beta OS=Homo sapiens GN=HBB PE=1 SV=2		Hemoglobin			TRUE	41650	62.0545	1806.2	0	0	0	56.0007	0	1189.46
microPOTS_TMT_200x200_tipIMAC_3_4Mar22_Oak_WBEH-22-01-08.03778.03778.2	interact-microPOTS_TMT_200x200_tipIMAC_3_4Mar22_Oak_WBEH-22-01-08.mod.pep.xml	TLSMIEEEIR	n[305]TLS[167]M[147]IEEEIR	R	A	10	2	5414.73	1619.79	1619.78	810.901	810.897	1619.78	810.897	-0.0012	0.0544294	17.186	12.155	0.9978	2	0	718	727	24134.3	3S(79.9663), 4M(15.9949), N-term(304.2072)		TLSM(1.000)IEEEIR	1	T(0.060)LS(0.940)MIEEEIR	0.94	1	TRUE	sp|Q9Y2D5|AKAP2_HUMAN	Q9Y2D5	AKAP2_HUMAN	AKAP2	A-kinase anchor protein 2			TRUE	38417.3	0	1629.09	0	0	0	0	0	1944.14
microPOTS_TMT_200x200_tipIMAC_3_4Mar22_Oak_WBEH-22-01-08.03253.03253.2	interact-microPOTS_TMT_200x200_tipIMAC_3_4Mar22_Oak_WBEH-22-01-08.mod.pep.xml	FVAFSGEGQSLR	n[305]FVAFS[167]GEGQSLR	R	K	12	2	4627.64	1680.83	1680.82	841.423	841.417	1680.82	841.417	-0.0001	0.0715903	15.057	13.824	0.9858	2	0	290	301	61552.6	5S(79.9663), N-term(304.2072)				FVAFS(0.778)GEGQS(0.222)LR	0.778	1	TRUE	sp|Q92890|UFD1_HUMAN	Q92890	UFD1_HUMAN	UFD1	Ubiquitin recognition factor in ER-associated degradation protein 1			TRUE	28327.5	142.018	3746.52	0	0	0	0	0	1483.6
microPOTS_TMT_200x200_tipIMAC_3_4Mar22_Oak_WBEH-22-01-08.02793.02793.3	interact-microPOTS_TMT_200x200_tipIMAC_3_4Mar22_Oak_WBEH-22-01-08.mod.pep.xml	VSETEYSALEQSTK	n[305]VS[167]ETEYSALEQSTK	R	-	14	3	3896.74	2259.13	2259.12	754.051	754.048	2259.12	754.046	0.0046	8.09233e-05	22.256	20.506	1	2	0	349	362	0	14K(304.2072), 2S(79.9663), N-term(304.2072)				VS(0.887)ET(0.049)EY(0.020)S(0.019)ALEQS(0.013)T(0.012)K	0.887	1	TRUE	sp|P25106|ACKR3_HUMAN	P25106	ACKR3_HUMAN	ACKR3	Atypical chemokine receptor 3			TRUE	41164.6	95.5574	3291.65	0	85.4318	0	0	0	726.559
microPOTS_TMT_200x200_tipIMAC_3_4Mar22_Oak_WBEH-22-01-08.03008.03008.3	interact-microPOTS_TMT_200x200_tipIMAC_3_4Mar22_Oak_WBEH-22-01-08.mod.pep.xml	FQDVGPQAPVGSVYQK	n[305]FQDVGPQAPVGS[167]VYQK	R	T	16	3	4244.31	2408.25	2408.24	803.757	803.754	2407.24	803.422	0.9958	0.0991397	18.904	15.952	0.9906	2	0	149	164	0	12S(79.9663), 16K(304.2072), N-term(304.2072)				FQDVGPQAPVGS(0.944)VY(0.056)QK	0.944	1	TRUE	sp|Q9UJU6|DBNL_HUMAN	Q9UJU6	DBNL_HUMAN	DBNL	Drebrin-like protein			TRUE	40243.8	0	3248.47	0	0	0	0	0	330.954
microPOTS_TMT_200x200_tipIMAC_3_4Mar22_Oak_WBEH-22-01-08.02804.02804.3	interact-microPOTS_TMT_200x200_tipIMAC_3_4Mar22_Oak_WBEH-22-01-08.mod.pep.xml	RIDISPSTFR	n[305]RIDIS[167]PSTFR	R	K	10	3	3914.83	1574.82	1574.82	525.948	525.946	1574.81	525.945	0.003	0.831107	15.703	13.414	0.9893	2	1	678	687	145954	5S(79.9663), N-term(304.2072)				RIDIS(0.902)PS(0.043)T(0.055)FR	0.902	0.5	TRUE	sp|Q9Y2W1|TR150_HUMAN	Q9Y2W1	TR150_HUMAN	THRAP3	Thyroid hormone receptor-associated protein 3			TRUE	39919.5	111.193	2034.39	0	91.1642	87.2318	0	0	478.184
microPOTS_TMT_200x200_tipIMAC_3_4Mar22_Oak_WBEH-22-01-08.01550.01550.3	interact-microPOTS_TMT_200x200_tipIMAC_3_4Mar22_Oak_WBEH-22-01-08.mod.pep.xml	ERFSPPR	n[305]ERFS[167]PPR	R	H	7	3	1810.57	1271.64	1271.63	424.887	424.884	1271.63	424.885	-0.0036	1.88987	12.059	10.536	0.9118	2	1	64	70	91793.9	4S(79.9663), N-term(304.2072)				ERFS(1.000)PPR	1	0.67	TRUE	sp|Q9BXP5|SRRT_HUMAN	Q9BXP5	SRRT_HUMAN	SRRT	Serrate RNA effector molecule homolog			TRUE	38651.3	119.233	2230.21	41.4262	0	0	0	73.32	553.363
microPOTS_TMT_200x200_tipIMAC_3_4Mar22_Oak_WBEH-22-01-08.03656.03656.3	interact-microPOTS_TMT_200x200_tipIMAC_3_4Mar22_Oak_WBEH-22-01-08.mod.pep.xml	SSPFKVSPLTFGR	n[305]SS[167]PFKVS[167]PLTFGR	K	K	13	3	5242.64	2190.12	2190.11	731.048	731.044	2190.11	731.045	-0.0034	3.18171	15.412	14.374	0.9976	2	1	287	299	27572.8	2S(79.9663), 5K(304.2072), 7S(79.9663), N-term(304.2072)				S(0.324)S(0.719)PFKVS(0.711)PLT(0.246)FGR	0.719	1	TRUE	sp|O95810|CAVN2_HUMAN	O95810	CAVN2_HUMAN	CAVIN2	Caveolae-associated protein 2			TRUE	40458.9	0	1831.46	0	0	84.6991	0	0	1224
microPOTS_TMT_200x200_tipIMAC_3_4Mar22_Oak_WBEH-22-01-08.02314.02314.3	interact-microPOTS_TMT_200x200_tipIMAC_3_4Mar22_Oak_WBEH-22-01-08.mod.pep.xml	QPVELTPTDK	n[305]QPVELT[181]PTDK	R	L	10	3	3101.17	1814.98	1814.97	605.999	605.998	1814.97	605.996	0.0036	0.036545	18.494	15.42	0.9994	2	0	637	646	0	10K(304.2072), 6T(79.9663), N-term(304.2072)				QPVELT(0.946)PT(0.054)DK	0.946	0.98	TRUE	sp|P05771|KPCB_HUMAN	P05771	KPCB_HUMAN	PRKCB	Protein kinase C beta type			TRUE	33666.4	101.567	1893.07	0	60.1654	0	0	0	564.94
microPOTS_TMT_200x200_tipIMAC_3_4Mar22_Oak_WBEH-22-01-08.02583.02583.3	interact-microPOTS_TMT_200x200_tipIMAC_3_4Mar22_Oak_WBEH-22-01-08.mod.pep.xml	EEVVGLTETSSQPK	n[305]EEVVGLTET[181]SSQPK	K	N	14	3	3555.27	2191.14	2191.13	731.387	731.385	2191.13	731.383	0.0051	6.77778e-06	23.54	23.54	0.9999	2	0	244	257	0	14K(304.2072), 9T(79.9663), N-term(304.2072)				EEVVGLT(0.011)ET(0.330)S(0.330)S(0.330)QPK	0.33	1	TRUE	sp|P11836|CD20_HUMAN	P11836	CD20_HUMAN	MS4A1	B-lymphocyte antigen CD20			TRUE	38327.8	144.085	2237.91	0	0	0	0	0	168.562
microPOTS_TMT_200x200_tipIMAC_3_4Mar22_Oak_WBEH-22-01-08.01998.01998.3	interact-microPOTS_TMT_200x200_tipIMAC_3_4Mar22_Oak_WBEH-22-01-08.mod.pep.xml	SSTGSPTSPLNAEK	n[305]SSTGSPTS[167]PLNAEK	K	L	14	3	2565.92	2063.05	2063.05	688.691	688.689	2063.04	688.688	0.0031	8.07989e-05	20.856	19.002	0.9999	2	0	1772	1785	0	14K(304.2072), 8S(79.9663), N-term(304.2072)				S(0.011)S(0.011)T(0.011)GS(0.011)PT(0.100)S(0.856)PLNAEK	0.856	1	TRUE	sp|Q15746|MYLK_HUMAN	Q15746	MYLK_HUMAN	MYLK	Myosin light chain kinase, smooth muscle			TRUE	35791	89.111	2883.58	0	117.354	0	0	0	972.247
microPOTS_TMT_200x200_tipIMAC_3_4Mar22_Oak_WBEH-22-01-08.03305.03305.4	interact-microPOTS_TMT_200x200_tipIMAC_3_4Mar22_Oak_WBEH-22-01-08.mod.pep.xml	EATSDPSRTPEEEPLNLEGLVAHR	n[305]EATSDPSRT[181]PEEEPLNLEGLVAHR	K	V	24	4	4709.62	3031.48	3031.46	758.878	758.873	3030.46	758.623	1	0	45.135	40.348	1	2	1	852	875	0	9T(79.9663), N-term(304.2072)				EAT(0.020)S(0.021)DPS(0.022)RT(0.937)PEEEPLNLEGLVAHR	0.937	1	TRUE	sp|Q9HBL0|TENS1_HUMAN	Q9HBL0	TENS1_HUMAN	TNS1	Tensin-1			TRUE	38965.6	0	2712.08	0	0	0	0	0	1075.88
microPOTS_TMT_200x200_tipIMAC_3_4Mar22_Oak_WBEH-22-01-08.02892.02892.2	interact-microPOTS_TMT_200x200_tipIMAC_3_4Mar22_Oak_WBEH-22-01-08.mod.pep.xml	ELGSTEDIYLASR	n[305]ELGS[167]TEDIYLASR	K	K	13	2	4057.96	1836.89	1836.88	919.452	919.449	1836.88	919.449	0.0007	2.05386e-08	26.869	26.299	1	2	0	653	665	0	4S(79.9663), N-term(304.2072)				ELGS(0.858)T(0.088)EDIY(0.029)LAS(0.026)R	0.858	1	TRUE	sp|Q86T65|DAAM2_HUMAN	Q86T65	DAAM2_HUMAN	DAAM2	Disheveled-associated activator of morphogenesis 2			TRUE	38326.4	106.975	1447.25	0	0	0	0	0	1620.32
microPOTS_TMT_200x200_tipIMAC_3_4Mar22_Oak_WBEH-22-01-08.02102.02102.2	interact-microPOTS_TMT_200x200_tipIMAC_3_4Mar22_Oak_WBEH-22-01-08.mod.pep.xml	SSSFGNFDR	n[305]SS[167]SFGNFDR	R	F	9	2	2742.34	1399.62	1399.61	700.815	700.811	1399.61	700.812	-0.0013	0.286748	13.67	13.67	0.9915	2	0	21	29	0	2S(79.9663), N-term(304.2072)				S(0.038)S(0.481)S(0.481)FGNFDR	0.481	0.6	TRUE	sp|Q9NSI8|SAMN1_HUMAN	Q9NSI8	SAMN1_HUMAN	SAMSN1	SAM domain-containing protein SAMSN-1			TRUE	41137.6	0	1967.75	0	0	0	0	0	318.228
microPOTS_TMT_200x200_tipIMAC_3_4Mar22_Oak_WBEH-22-01-08.04466.04466.3	interact-microPOTS_TMT_200x200_tipIMAC_3_4Mar22_Oak_WBEH-22-01-08.mod.pep.xml	LLQDSVDFSLADAINTEFK	n[305]LLQDSVDFS[167]LADAINTEFK	R	N	19	3	6345.43	2814.45	2814.44	939.159	939.153	2813.44	938.82	0.9992	5.09297e-07	26.657	22.74	0.9999	2	0	79	97	0	19K(304.2072), 9S(79.9663), N-term(304.2072)				LLQDS(0.209)VDFS(0.766)LADAINT(0.026)EFK	0.766	0.96	TRUE	sp|P08670|VIME_HUMAN	P08670	VIME_HUMAN	VIM	Vimentin			TRUE	32276.5	99.9802	2153.61	0	0	0	65.7501	114.052	1698.57
microPOTS_TMT_200x200_tipIMAC_3_4Mar22_Oak_WBEH-22-01-08.02501.02501.3	interact-microPOTS_TMT_200x200_tipIMAC_3_4Mar22_Oak_WBEH-22-01-08.mod.pep.xml	SSGTNFQGLPSK	n[305]SSGT[181]NFQGLPSK	K	I	12	3	3416.98	1910.99	1910.99	638.005	638.003	1909.98	637.667	1.007	0.00904197	16.71	16.71	0.9963	2	0	161	172	0	12K(304.2072), 4T(79.9663), N-term(304.2072)				S(0.023)S(0.119)GT(0.801)NFQGLPS(0.058)K	0.801	1	TRUE	sp|Q68EM7|RHG17_HUMAN	Q68EM7	RHG17_HUMAN	ARHGAP17	Rho GTPase-activating protein 17			TRUE	33585.2	129.393	3466.24	0	60.556	0	0	0	930.91
microPOTS_TMT_200x200_tipIMAC_3_4Mar22_Oak_WBEH-22-01-08.03056.03056.2	interact-microPOTS_TMT_200x200_tipIMAC_3_4Mar22_Oak_WBEH-22-01-08.mod.pep.xml	AGDSAVLVLPPSPGPR	n[305]AGDSAVLVLPPS[167]PGPR	R	S	16	2	4321.81	1916.02	1916.01	959.015	959.01	1916.01	959.012	-0.0033	4.73674e-08	28.825	20.462	1	2	0	186	201	53042	12S(79.9663), N-term(304.2072)				AGDS(0.145)AVLVLPPS(0.855)PGPR	0.855	1	TRUE	sp|Q96JY6|PDLI2_HUMAN	Q96JY6	PDLI2_HUMAN	PDLIM2	PDZ and LIM domain protein 2			TRUE	39477.9	0	1835.92	0	0	0	0	0	1281.85
microPOTS_TMT_200x200_tipIMAC_3_4Mar22_Oak_WBEH-22-01-08.03633.03633.3	interact-microPOTS_TMT_200x200_tipIMAC_3_4Mar22_Oak_WBEH-22-01-08.mod.pep.xml	SSPELLPSGVTDENEVTTAVTEK	n[305]SS[167]PELLPSGVTDENEVTTAVTEK	R	V	23	3	5208.36	3091.55	3091.54	1031.53	1031.52	3090.55	1031.19	0.9882	2.05094e-06	31.088	30.531	1	2	0	562	584	0	23K(304.2072), 2S(79.9663), N-term(304.2072)				S(0.011)S(0.870)PELLPS(0.029)GVT(0.028)DENEVT(0.024)T(0.023)AVT(0.015)EK	0.87	0.7	TRUE	sp|P42566|EPS15_HUMAN	P42566	EPS15_HUMAN	EPS15	Epidermal growth factor receptor substrate 15			TRUE	35680.3	105.574	2756.4	0	0	0	0	0	933.447
microPOTS_TMT_200x200_tipIMAC_3_4Mar22_Oak_WBEH-22-01-08.02290.02290.3	interact-microPOTS_TMT_200x200_tipIMAC_3_4Mar22_Oak_WBEH-22-01-08.mod.pep.xml	VLVQNAAGSQEK	n[305]VLVQNAAGS[167]QEK	K	L	12	3	3060.2	1931.05	1931.03	644.689	644.684	1931.04	644.686	-0.0058	0.00118021	21.078	12.527	0.9994	2	0	2032	2043	0	12K(304.2072), 9S(79.9663), N-term(304.2072)				VLVQNAAGS(1.000)QEK	1	0.95	TRUE	sp|Q9Y490|TLN1_HUMAN	Q9Y490	TLN1_HUMAN	TLN1	Talin-1			TRUE	29928.1	115.832	3068.22	0	61.4624	0	0	0	1242.24
microPOTS_TMT_200x200_tipIMAC_3_4Mar22_Oak_WBEH-22-01-08.02451.02451.3	interact-microPOTS_TMT_200x200_tipIMAC_3_4Mar22_Oak_WBEH-22-01-08.mod.pep.xml	LPSGSGAASPTGSAVDIR	n[305]LPSGSGAAS[167]PTGSAVDIR	R	A	18	3	3333.17	2026.02	2026.01	676.347	676.343	2026.01	676.342	0.0018	9.89425e-06	32.477	28.221	1	2	0	208	225	0	9S(79.9663), N-term(304.2072)				LPS(0.015)GS(0.015)GAAS(0.943)PT(0.014)GS(0.014)AVDIR	0.943	1	TRUE	sp|Q09666|AHNK_HUMAN	Q09666	AHNK_HUMAN	AHNAK	Neuroblast differentiation-associated protein AHNAK			TRUE	30729.4	0	2744.32	0	78.5187	0	114.222	103.082	1195.63
microPOTS_TMT_200x200_tipIMAC_3_4Mar22_Oak_WBEH-22-01-08.03956.03956.6	interact-microPOTS_TMT_200x200_tipIMAC_3_4Mar22_Oak_WBEH-22-01-08.mod.pep.xml	AKSPQPPVEEEDEHFDDTVVCLDTYNCDLHFK	n[305]AKS[167]PQPPVEEEDEHFDDTVVCLDTYNCDLHFK	R	I	32	6	5625.49	4827.3	4827.27	805.557	805.553	4826.27	805.386	1.0039	0	38.398	34.708	1	2	1	269	300	37816.1	21C(57.0215), 27C(57.0215), 2K(304.2072), 32K(304.2072), 3S(79.9663), N-term(304.2072)				AKS(0.637)PQPPVEEEDEHFDDT(0.171)VVCLDT(0.105)Y(0.088)NCDLHFK	0.637	1	TRUE	sp|Q00839|HNRPU_HUMAN	Q00839	HNRPU_HUMAN	HNRNPU	Heterogeneous nuclear ribonucleoprotein U			TRUE	40130.4	79.2201	3147.9	0	0	0	0	0	67.852
microPOTS_TMT_200x200_tipIMAC_3_4Mar22_Oak_WBEH-22-01-08.01901.01901.3	interact-microPOTS_TMT_200x200_tipIMAC_3_4Mar22_Oak_WBEH-22-01-08.mod.pep.xml	AELGSTDNDLER	n[305]AELGS[167]TDNDLER	R	Q	12	3	2402.43	1702.78	1702.77	568.599	568.597	1702.77	568.598	-0.0051	1.96583e-06	22.861	20.869	1	2	0	95	106	0	5S(79.9663), N-term(304.2072)				AELGS(0.906)T(0.094)DNDLER	0.906	1	TRUE	sp|Q14761|PTCA_HUMAN	Q14761	PTCA_HUMAN	PTPRCAP	Protein tyrosine phosphatase receptor type C-associated protein			TRUE	29893.7	100.966	1981.73	69.5474	126.76	0	56.4103	66.602	645.314
microPOTS_TMT_200x200_tipIMAC_3_4Mar22_Oak_WBEH-22-01-08.01392.01392.3	interact-microPOTS_TMT_200x200_tipIMAC_3_4Mar22_Oak_WBEH-22-01-08.mod.pep.xml	TEESPASDEAGEK	n[305]TEESPAS[167]DEAGEK	K	E	13	3	1544.57	2036.95	2036.94	679.99	679.988	2036.94	679.988	-0.0003	0.0556479	14.022	12.163	0.993	2	0	83	95	0	13K(304.2072), 7S(79.9663), N-term(304.2072)				T(0.030)EES(0.034)PAS(0.936)DEAGEK	0.936	1	TRUE	sp|P05114|HMGN1_HUMAN	P05114	HMGN1_HUMAN	HMGN1	Non-histone chromosomal protein HMG-14			TRUE	30168.1	140.463	6188.16	0	431.015	0	0	0	1431.32
microPOTS_TMT_200x200_tipIMAC_3_4Mar22_Oak_WBEH-22-01-08.02179.02179.3	interact-microPOTS_TMT_200x200_tipIMAC_3_4Mar22_Oak_WBEH-22-01-08.mod.pep.xml	LSPGESAYQK	n[305]LS[167]PGESAYQK	R	L	10	3	2871.88	1766.92	1766.91	589.981	589.979	1766.91	589.977	0.0045	0.0040259	17.834	15.948	0.9966	2	0	223	232	0	10K(304.2072), 2S(79.9663), N-term(304.2072)				LS(0.679)PGES(0.241)AY(0.080)QK	0.679	0.46	TRUE	sp|Q6NYC8|PPR18_HUMAN	Q6NYC8	PPR18_HUMAN	PPP1R18	Phostensin			FALSE	31977.7	96.5631	2154.63	0	0	0	0	0	745.552
microPOTS_TMT_200x200_tipIMAC_3_4Mar22_Oak_WBEH-22-01-08.03638.03638.3	interact-microPOTS_TMT_200x200_tipIMAC_3_4Mar22_Oak_WBEH-22-01-08.mod.pep.xml	AEGEWEDQEALDYFSDK	n[305]AEGEWEDQEALDYFS[167]DK	R	E	17	3	5217.09	2719.23	2719.22	907.418	907.413	2719.22	907.413	-0.0029	2.11984e-08	30.146	30.116	1	2	0	371	387	0	15S(79.9663), 17K(304.2072), N-term(304.2072)				AEGEWEDQEALDY(0.445)FS(0.555)DK	0.555	1	TRUE	sp|Q9NYF8|BCLF1_HUMAN	Q9NYF8	BCLF1_HUMAN	BCLAF1	Bcl-2-associated transcription factor 1			TRUE	36841.9	0	1855.96	0	0	0	0	0	500.179
microPOTS_TMT_200x200_tipIMAC_3_4Mar22_Oak_WBEH-22-01-08.01474.01474.3	interact-microPOTS_TMT_200x200_tipIMAC_3_4Mar22_Oak_WBEH-22-01-08.mod.pep.xml	GAGDGSDEEVDGK	n[305]GAGDGS[167]DEEVDGK	K	A	13	3	1684.43	1922.89	1922.87	641.971	641.965	1922.88	641.966	-0.0011	0.00199703	19.381	11.917	0.9984	2	0	1938	1950	830875	13K(304.2072), 6S(79.9663), N-term(304.2072)				GAGDGS(1.000)DEEVDGK	1	1	TRUE	sp|P35579|MYH9_HUMAN	P35579	MYH9_HUMAN	MYH9	Myosin-9			TRUE	32756.8	240.159	3883.83	0	90.4796	0	0	0	808.516
microPOTS_TMT_200x200_tipIMAC_3_4Mar22_Oak_WBEH-22-01-08.01946.01946.3	interact-microPOTS_TMT_200x200_tipIMAC_3_4Mar22_Oak_WBEH-22-01-08.mod.pep.xml	SPSPPDGSPAATPEIR	n[305]SPS[167]PPDGSPAATPEIR	K	V	16	3	2479.86	1961.95	1961.94	654.991	654.988	1961.94	654.988	-0.0001	2.2233e-08	31.169	25.935	1	2	0	296	311	86811.6	3S(79.9663), N-term(304.2072)				S(0.017)PS(0.924)PPDGS(0.038)PAAT(0.020)PEIR	0.924	1	TRUE	sp|O00499|BIN1_HUMAN	O00499	BIN1_HUMAN	BIN1	Myc box-dependent-interacting protein 1			TRUE	31529.9	139.968	2672.3	0	70.9905	85.0126	0	0	688.998
microPOTS_TMT_200x200_tipIMAC_3_4Mar22_Oak_WBEH-22-01-08.01857.01857.2	interact-microPOTS_TMT_200x200_tipIMAC_3_4Mar22_Oak_WBEH-22-01-08.mod.pep.xml	DMLGSLR	n[305]DM[147]LGS[167]LR	R	D	7	2	2327.68	1190.58	1190.57	596.295	596.293	1190.57	596.292	0.0014	1.61617	11.986	10.52	0.9804	2	0	101	107	0	2M(15.9949), 5S(79.9663), N-term(304.2072)		DM(1.000)LGSLR	1	DMLGS(1.000)LR	1	0.84	TRUE	sp|Q9H3Q1|BORG4_HUMAN	Q9H3Q1	BORG4_HUMAN	CDC42EP4	Cdc42 effector protein 4			TRUE	20863.5	0	1294.34	0	0	0	0	62.1793	3296.15
microPOTS_TMT_200x200_tipIMAC_3_4Mar22_Oak_WBEH-22-01-08.04166.04166.3	interact-microPOTS_TMT_200x200_tipIMAC_3_4Mar22_Oak_WBEH-22-01-08.mod.pep.xml	ANSFVGTAQYVSPELLTEK	n[305]ANS[167]FVGTAQYVSPELLTEK	R	S	19	3	5926.22	2742.43	2742.42	915.151	915.146	2741.42	914.813	0.9982	8.259e-11	33.091	30.622	1	2	0	239	257	0	19K(304.2072), 3S(79.9663), N-term(304.2072)				ANS(0.866)FVGT(0.046)AQY(0.037)VS(0.033)PELLT(0.019)EK	0.866	1	FALSE	sp|O15530|PDPK1_HUMAN	O15530	PDPK1_HUMAN	PDPK1	3-phosphoinositide-dependent protein kinase 1	PDPK2P	sp|Q6A1A2|PDPK2_HUMAN	TRUE	36291.8	0	2847.43	0	0	0	0	0	414.333
microPOTS_TMT_200x200_tipIMAC_3_4Mar22_Oak_WBEH-22-01-08.03570.03570.3	interact-microPOTS_TMT_200x200_tipIMAC_3_4Mar22_Oak_WBEH-22-01-08.mod.pep.xml	GGTPAFLPSSLSPQSSLPASR	n[305]GGTPAFLPSS[167]LSPQSSLPASR	R	A	21	3	5114.13	2441.25	2441.23	814.757	814.752	2440.23	814.418	1.0017	7.4882e-10	37.612	35.514	1	2	0	255	275	103746	10S(79.9663), N-term(304.2072)				GGT(0.010)PAFLPS(0.060)S(0.886)LS(0.017)PQS(0.009)S(0.009)LPAS(0.009)R	0.886	1	TRUE	sp|Q96JY6|PDLI2_HUMAN	Q96JY6	PDLI2_HUMAN	PDLIM2	PDZ and LIM domain protein 2			TRUE	31654.9	91.7931	2724.24	0	129.135	93.68	0	0	1822.73
microPOTS_TMT_200x200_tipIMAC_3_4Mar22_Oak_WBEH-22-01-08.03287.03287.3	interact-microPOTS_TMT_200x200_tipIMAC_3_4Mar22_Oak_WBEH-22-01-08.mod.pep.xml	GGSISVQVNSIKFDSE	n[305]GGSISVQVNSIKFDS[167]E	R	-	16	3	4680.17	2354.21	2354.2	785.744	785.74	2354.2	785.741	-0.0022	4.21583e-06	24.509	22.804	1	2	1	684	699	0	12K(304.2072), 15S(79.9663), N-term(304.2072)				GGS(0.017)IS(0.017)VQVNS(0.104)IKFDS(0.861)E	0.861	1	TRUE	sp|Q14978|NOLC1_HUMAN	Q14978	NOLC1_HUMAN	NOLC1	Nucleolar and coiled-body phosphoprotein 1			TRUE	31914.8	0	1539.69	0	0	0	0	0	799.75
microPOTS_TMT_200x200_tipIMAC_3_4Mar22_Oak_WBEH-22-01-08.02212.02212.3	interact-microPOTS_TMT_200x200_tipIMAC_3_4Mar22_Oak_WBEH-22-01-08.mod.pep.xml	SAGEEEDGPVLTDEQK	n[305]S[167]AGEEEDGPVLTDEQK	R	S	16	3	2928.69	2392.14	2392.13	798.387	798.384	2391.13	798.052	0.9975	5.09614e-06	22.55	18.135	0.9999	2	0	332	347	0	16K(304.2072), 1S(79.9663), N-term(304.2072)				S(0.693)AGEEEDGPVLT(0.307)DEQK	0.693	1	TRUE	sp|Q66PJ3|AR6P4_HUMAN	Q66PJ3	AR6P4_HUMAN	ARL6IP4	ADP-ribosylation factor-like protein 6-interacting protein 4			TRUE	30399.8	383.21	2473.37	0	0	0	71.8637	370.831	917.456
microPOTS_TMT_200x200_tipIMAC_3_4Mar22_Oak_WBEH-22-01-08.02902.02902.3	interact-microPOTS_TMT_200x200_tipIMAC_3_4Mar22_Oak_WBEH-22-01-08.mod.pep.xml	IESDEEEDFENVGK	n[305]IES[167]DEEEDFENVGK	R	V	14	3	4074.01	2327.08	2327.07	776.702	776.699	2327.07	776.697	0.0041	5.00892e-08	24.122	12.305	1	2	0	1343	1356	0	14K(304.2072), 3S(79.9663), N-term(304.2072)				IES(1.000)DEEEDFENVGK	1	1	TRUE	sp|Q96T23|RSF1_HUMAN	Q96T23	RSF1_HUMAN	RSF1	Remodeling and spacing factor 1			TRUE	34524.3	0	2083.33	0	0	0	0	0	701.838
microPOTS_TMT_200x200_tipIMAC_3_4Mar22_Oak_WBEH-22-01-08.02021.02021.2	interact-microPOTS_TMT_200x200_tipIMAC_3_4Mar22_Oak_WBEH-22-01-08.mod.pep.xml	LSSDLTR	n[305]LS[167]SDLTR	R	E	7	2	2604.53	1174.6	1174.59	588.306	588.303	1174.59	588.303	0	0.18103	14.469	14.1	0.9823	2	0	1624	1630	66184.7	2S(79.9663), N-term(304.2072)				LS(0.862)S(0.082)DLT(0.056)R	0.862	1	TRUE	sp|Q7Z6E9|RBBP6_HUMAN	Q7Z6E9	RBBP6_HUMAN	RBBP6	E3 ubiquitin-protein ligase RBBP6			TRUE	32593.3	0	1348.32	0	0	0	0	0	790.457
microPOTS_TMT_200x200_tipIMAC_3_4Mar22_Oak_WBEH-22-01-08.03137.03137.3	interact-microPOTS_TMT_200x200_tipIMAC_3_4Mar22_Oak_WBEH-22-01-08.mod.pep.xml	SYSSPDITQAIQEEEK	n[305]SYSS[167]PDITQAIQEEEK	R	R	16	3	4456.19	2512.24	2512.22	838.42	838.415	2512.22	838.415	0.0017	2.64206e-08	26.307	24.42	1	2	0	716	731	0	16K(304.2072), 4S(79.9663), N-term(304.2072)				S(0.014)Y(0.015)S(0.042)S(0.854)PDIT(0.075)QAIQEEEK	0.854	1	TRUE	sp|P40818|UBP8_HUMAN	P40818	UBP8_HUMAN	USP8	Ubiquitin carboxyl-terminal hydrolase 8			TRUE	40566.7	0	2248.21	0	0	0	0	0	0
microPOTS_TMT_200x200_tipIMAC_3_4Mar22_Oak_WBEH-22-01-08.01735.01735.2	interact-microPOTS_TMT_200x200_tipIMAC_3_4Mar22_Oak_WBEH-22-01-08.mod.pep.xml	SSYSSPTSLSPR	n[305]SSYSS[167]PTSLSPR	R	A	12	2	2125.15	1651.79	1651.78	826.901	826.896	1651.78	826.896	-0.0004	0.0599683	20.126	19.882	0.9993	2	0	120	131	0	5S(79.9663), N-term(304.2072)				S(0.011)S(0.013)Y(0.016)S(0.021)S(0.888)PT(0.018)S(0.019)LS(0.015)PR	0.888	1	TRUE	sp|Q96JY6|PDLI2_HUMAN	Q96JY6	PDLI2_HUMAN	PDLIM2	PDZ and LIM domain protein 2			TRUE	35399.9	0	1548.35	0	0	0	0	0	1099.21
microPOTS_TMT_200x200_tipIMAC_3_4Mar22_Oak_WBEH-22-01-08.02005.02005.2	interact-microPOTS_TMT_200x200_tipIMAC_3_4Mar22_Oak_WBEH-22-01-08.mod.pep.xml	ATVTPSPVK	n[305]ATVTPS[167]PVK	K	G	9	2	2577.3	1586.9	1586.89	794.456	794.454	1586.89	794.454	-0.0003	0.0122927	16.07	15.949	0.9924	2	0	176	184	0	6S(79.9663), 9K(304.2072), N-term(304.2072)				AT(0.046)VT(0.108)PS(0.846)PVK	0.846	1	TRUE	sp|Q9H1E3|NUCKS_HUMAN	Q9H1E3	NUCKS_HUMAN	NUCKS1	Nuclear ubiquitous casein and cyclin-dependent kinase substrate 1			TRUE	30768.6	0	1596.3	0	0	0	0	0	919.459
microPOTS_TMT_200x200_tipIMAC_3_4Mar22_Oak_WBEH-22-01-08.04405.04405.3	interact-microPOTS_TMT_200x200_tipIMAC_3_4Mar22_Oak_WBEH-22-01-08.mod.pep.xml	NLIDSMDQSAFAGFSFVNPK	n[305]NLIDSM[147]DQS[167]AFAGFSFVNPK	K	F	20	3	6244.14	2892.43	2892.41	965.149	965.144	2891.41	964.809	1.0041	0.0153228	20.474	20.474	0.9989	2	0	650	669	0	20K(304.2072), 6M(15.9949), 9S(79.9663), N-term(304.2072)		NLIDSM(1.000)DQSAFAGFSFVNPK	1	NLIDS(0.152)MDQS(0.424)AFAGFS(0.424)FVNPK	0.424	0	TRUE	sp|Q05655|KPCD_HUMAN	Q05655	KPCD_HUMAN	PRKCD	Protein kinase C delta type			FALSE	31202.6	86.5921	1900.54	0	0	0	0	0	1149.52
microPOTS_TMT_200x200_tipIMAC_3_4Mar22_Oak_WBEH-22-01-08.02778.02778.3	interact-microPOTS_TMT_200x200_tipIMAC_3_4Mar22_Oak_WBEH-22-01-08.mod.pep.xml	LCAGIMITASHNPK	n[305]LCAGIM[147]IT[181]ASHNPK	K	Q	14	3	3871.94	2217.15	2217.14	740.057	740.055	2216.13	739.719	1.0087	0.000182145	20.74	20.74	0.9988	2	0	156	169	0	14K(304.2072), 2C(57.0215), 6M(15.9949), 8T(79.9663), N-term(304.2072)		LCAGIM(1.000)ITASHNPK	1	LCAGIMIT(0.500)AS(0.500)HNPK	0.5	1	TRUE	sp|Q96G03|PGM2_HUMAN	Q96G03	PGM2_HUMAN	PGM2	Phosphoglucomutase-2			TRUE	34910	132.748	3208.84	0	0	0	0	0	452
microPOTS_TMT_200x200_tipIMAC_3_4Mar22_Oak_WBEH-22-01-08.04059.04059.3	interact-microPOTS_TMT_200x200_tipIMAC_3_4Mar22_Oak_WBEH-22-01-08.mod.pep.xml	SSTPPGESYFGVSSLQLK	n[305]SST[181]PPGESYFGVSSLQLK	K	G	18	3	5764.52	2571.33	2571.31	858.116	858.11	2571.31	858.111	-0.0036	0.00118096	27.923	25.805	1	2	0	1041	1058	0	18K(304.2072), 3T(79.9663), N-term(304.2072)				S(0.010)S(0.013)T(0.903)PPGES(0.020)Y(0.019)FGVS(0.019)S(0.017)LQLK	0.903	1	TRUE	sp|Q9UQ35|SRRM2_HUMAN	Q9UQ35	SRRM2_HUMAN	SRRM2	Serine/arginine repetitive matrix protein 2			TRUE	38990.6	0	1934	0	0	0	0	0	0
microPOTS_TMT_200x200_tipIMAC_3_4Mar22_Oak_WBEH-22-01-08.01074.01074.2	interact-microPOTS_TMT_200x200_tipIMAC_3_4Mar22_Oak_WBEH-22-01-08.mod.pep.xml	SGSSPGLR	n[305]SGSS[167]PGLR	R	D	8	2	1006.27	1143.56	1143.57	572.789	572.79	1143.56	572.788	0.0047	1.43384	14.874	13.434	0.9921	2	0	1441	1448	0	4S(79.9663), N-term(304.2072)				S(0.036)GS(0.060)S(0.904)PGLR	0.904	0.65	TRUE	sp|Q9UQ35|SRRM2_HUMAN	Q9UQ35	SRRM2_HUMAN	SRRM2	Serine/arginine repetitive matrix protein 2			TRUE	30857.8	77.8353	1861.71	0	0	0	0	0	984.279
microPOTS_TMT_200x200_tipIMAC_3_4Mar22_Oak_WBEH-22-01-08.03879.03879.3	interact-microPOTS_TMT_200x200_tipIMAC_3_4Mar22_Oak_WBEH-22-01-08.mod.pep.xml	VEAKEESEESDEDMGFGLFD	n[305]VEAKEESEES[167]DEDM[147]GFGLFD	K	-	20	3	5524.97	2966.31	2966.29	989.776	989.769	2966.29	989.771	-0.0053	0.00513157	17.659	17.652	0.9997	2	1	298	317	0	10S(79.9663), 14M(15.9949), 4K(304.2072), N-term(304.2072)		VEAKEESEESDEDM(1.000)GFGLFD	1	VEAKEES(0.406)EES(0.594)DEDMGFGLFD	0.594	0.54	FALSE	sp|P05388|RLA0_HUMAN	P05388	RLA0_HUMAN	RPLP0	60S acidic ribosomal protein P0	RPLP0P6	sp|Q8NHW5|RLA0L_HUMAN	TRUE	33603	0	1382.13	0	0	0	0	0	574.504
microPOTS_TMT_200x200_tipIMAC_3_4Mar22_Oak_WBEH-22-01-08.02206.02206.3	interact-microPOTS_TMT_200x200_tipIMAC_3_4Mar22_Oak_WBEH-22-01-08.mod.pep.xml	GLLYDSDEEDEERPAR	n[305]GLLYDS[167]DEEDEERPAR	R	K	16	3	2917.51	2277.02	2277.01	760.015	760.011	2277.01	760.011	-0.0012	2.07727e-09	29.527	26.315	1	2	0	134	149	0	6S(79.9663), N-term(304.2072)				GLLY(0.081)DS(0.919)DEEDEERPAR	0.919	0.63	TRUE	sp|P49736|MCM2_HUMAN	P49736	MCM2_HUMAN	MCM2	DNA replication licensing factor MCM2			TRUE	32231.4	0	1375.79	0	98.6698	0	0	68.3576	640.636
microPOTS_TMT_200x200_tipIMAC_3_4Mar22_Oak_WBEH-22-01-08.03872.03872.3	interact-microPOTS_TMT_200x200_tipIMAC_3_4Mar22_Oak_WBEH-22-01-08.mod.pep.xml	LNDPFQPFPGNDSPK	n[305]LNDPFQPFPGNDS[167]PK	K	E	15	3	5513.73	2361.18	2361.17	788.068	788.065	2360.17	787.731	1.0041	0.00010074	18.809	10.63	0.9987	2	0	802	816	36085.8	13S(79.9663), 15K(304.2072), N-term(304.2072)				LNDPFQPFPGNDS(1.000)PK	1	0.69	TRUE	sp|P42566|EPS15_HUMAN	P42566	EPS15_HUMAN	EPS15	Epidermal growth factor receptor substrate 15			TRUE	34810.4	89.8511	2694.3	0	0	0	0	0	435.787
microPOTS_TMT_200x200_tipIMAC_3_4Mar22_Oak_WBEH-22-01-08.00769.00769.3	interact-microPOTS_TMT_200x200_tipIMAC_3_4Mar22_Oak_WBEH-22-01-08.mod.pep.xml	RDSASYR	n[305]RDS[167]ASYR	R	D	7	3	516.746	1237.58	1237.58	413.535	413.535	1237.58	413.533	0.0048	0.328011	13.725	10.882	0.9538	2	1	597	603	0	3S(79.9663), N-term(304.2072)				RDS(0.925)AS(0.035)Y(0.040)R	0.925	1	TRUE	sp|Q92841|DDX17_HUMAN	Q92841	DDX17_HUMAN	DDX17	Probable ATP-dependent RNA helicase DDX17			TRUE	27972.9	77.8892	1680.79	186.871	102.289	43.631	99.1391	78.0512	1418.41
microPOTS_TMT_200x200_tipIMAC_3_4Mar22_Oak_WBEH-22-01-08.00842.00842.2	interact-microPOTS_TMT_200x200_tipIMAC_3_4Mar22_Oak_WBEH-22-01-08.mod.pep.xml	VSGNTSR	n[305]VSGNT[181]SR	R	R	7	2	628.849	1103.53	1103.53	552.774	552.774	1103.53	552.772	0.0048	1.62836	12.653	11.662	0.9607	2	0	161	167	0	5T(79.9663), N-term(304.2072)				VS(0.035)GNT(0.833)S(0.131)R	0.833	1	TRUE	sp|P07910|HNRPC_HUMAN	P07910	HNRPC_HUMAN	HNRNPC	Heterogeneous nuclear ribonucleoproteins C1/C2			TRUE	9910.71	0	1155.3	63.5554	0	0	0	0	1281.93
microPOTS_TMT_200x200_tipIMAC_3_4Mar22_Oak_WBEH-22-01-08.01762.01762.2	interact-microPOTS_TMT_200x200_tipIMAC_3_4Mar22_Oak_WBEH-22-01-08.mod.pep.xml	SLDGAAAVDSADR	n[305]S[167]LDGAAAVDSADR	R	S	13	2	2168.74	1630.75	1630.75	816.382	816.381	1630.75	816.383	-0.005	2.54894e-08	26.08	14.128	1	2	0	542	554	0	1S(79.9663), N-term(304.2072)				S(0.905)LDGAAAVDS(0.095)ADR	0.905	1	TRUE	sp|P11171|EPB41_HUMAN	P11171	EPB41_HUMAN	EPB41	Protein 4.1			TRUE	31559.3	0	1045.41	0	0	0	0	0	1014.12
microPOTS_TMT_200x200_tipIMAC_3_4Mar22_Oak_WBEH-22-01-08.03691.03691.4	interact-microPOTS_TMT_200x200_tipIMAC_3_4Mar22_Oak_WBEH-22-01-08.mod.pep.xml	KLSGDQITLPTTVDYSSVPK	n[305]KLS[167]GDQITLPTTVDYSSVPK	R	Q	20	4	5299.71	3141.74	3141.72	786.442	786.437	3140.72	786.187	0.9995	2.86429e-05	21.601	17.495	0.9999	2	1	34	53	0	1K(304.2072), 20K(304.2072), 3S(79.9663), N-term(304.2072)				KLS(0.833)GDQIT(0.026)LPT(0.029)T(0.029)VDY(0.029)S(0.028)S(0.027)VPK	0.833	1	TRUE	sp|O00559|RCAS1_HUMAN	O00559	RCAS1_HUMAN	EBAG9	Receptor-binding cancer antigen expressed on SiSo cells			TRUE	31319.3	0	1555.55	0	96.7945	0	70.9293	0	863.135
microPOTS_TMT_200x200_tipIMAC_3_4Mar22_Oak_WBEH-22-01-08.01708.01708.2	interact-microPOTS_TMT_200x200_tipIMAC_3_4Mar22_Oak_WBEH-22-01-08.mod.pep.xml	ASGLVGR	n[305]AS[167]GLVGR	R	K	7	2	2079.45	1042.55	1042.55	522.284	522.282	1042.55	522.282	-0.0004	1.16279	11.238	9.454	0.8674	2	0	115	121	0	2S(79.9663), N-term(304.2072)				AS(1.000)GLVGR	1	0.88	TRUE	sp|Q9UH99|SUN2_HUMAN	Q9UH99	SUN2_HUMAN	SUN2	SUN domain-containing protein 2			TRUE	24357.1	234.938	1355.94	264.54	290.166	89.5725	87.3521	250.833	1338.04
microPOTS_TMT_200x200_tipIMAC_3_4Mar22_Oak_WBEH-22-01-08.02472.02472.2	interact-microPOTS_TMT_200x200_tipIMAC_3_4Mar22_Oak_WBEH-22-01-08.mod.pep.xml	LASSVLR	n[305]LASS[167]VLR	R	C	7	2	3367.15	1128.63	1128.62	565.322	565.319	1128.62	565.319	0.0014	2.09244	12.982	11.747	0.9534	2	0	10	16	0	4S(79.9663), N-term(304.2072)				LAS(0.324)S(0.676)VLR	0.676	0.78	TRUE	sp|P84098|RL19_HUMAN	P84098	RL19_HUMAN	RPL19	60S ribosomal protein L19			TRUE	8622.17	2535.58	1143.84	100.92	489.081	500.563	293.028	480.955	2141.73
microPOTS_TMT_200x200_tipIMAC_3_4Mar22_Oak_WBEH-22-01-08.02248.02248.3	interact-microPOTS_TMT_200x200_tipIMAC_3_4Mar22_Oak_WBEH-22-01-08.mod.pep.xml	QGSLAMEELK	n[305]QGS[167]LAM[147]EELK	R	S	10	3	2989.93	1808.93	1808.93	603.985	603.984	1808.92	603.982	0.0048	0.0390892	16.554	11.031	0.9975	2	0	353	362	0	10K(304.2072), 3S(79.9663), 6M(15.9949), N-term(304.2072)		QGSLAM(1.000)EELK	1	QGS(1.000)LAMEELK	1	1	TRUE	sp|P16150|LEUK_HUMAN	P16150	LEUK_HUMAN	SPN	Leukosialin			TRUE	30986.3	82.462	1617.05	0	0	0	0	0	631.28
microPOTS_TMT_200x200_tipIMAC_3_4Mar22_Oak_WBEH-22-01-08.03096.03096.2	interact-microPOTS_TMT_200x200_tipIMAC_3_4Mar22_Oak_WBEH-22-01-08.mod.pep.xml	DFSLEQLR	n[305]DFS[167]LEQLR	R	Q	8	2	4387.76	1390.69	1390.68	696.351	696.347	1390.68	696.348	-0.0015	0.0232566	14.93	10.148	0.9955	2	0	102	109	0	3S(79.9663), N-term(304.2072)				DFS(1.000)LEQLR	1	1	TRUE	sp|O15173|PGRC2_HUMAN	O15173	PGRC2_HUMAN	PGRMC2	Membrane-associated progesterone receptor component 2			TRUE	34762.3	0	1446.45	0	0	77.045	0	0	587.379
microPOTS_TMT_200x200_tipIMAC_3_4Mar22_Oak_WBEH-22-01-08.03400.03400.3	interact-microPOTS_TMT_200x200_tipIMAC_3_4Mar22_Oak_WBEH-22-01-08.mod.pep.xml	LIDLESPTPESQK	n[305]LIDLES[167]PTPESQK	K	S	13	3	4858.6	2144.14	2144.13	715.719	715.716	2144.13	715.716	-0.0004	0.00017983	22.669	20.841	0.9997	2	0	1544	1556	22930	13K(304.2072), 6S(79.9663), N-term(304.2072)				LIDLES(0.771)PT(0.206)PES(0.023)QK	0.771	1	TRUE	sp|O43166|SI1L1_HUMAN	O43166	SI1L1_HUMAN	SIPA1L1	Signal-induced proliferation-associated 1-like protein 1			TRUE	36812.1	82.3656	1716.03	0	0	0	0	0	176.736
microPOTS_TMT_200x200_tipIMAC_3_4Mar22_Oak_WBEH-22-01-08.01530.01530.2	interact-microPOTS_TMT_200x200_tipIMAC_3_4Mar22_Oak_WBEH-22-01-08.mod.pep.xml	SGEGEVSGLMR	n[305]SGEGEVS[167]GLM[147]R	R	K	11	2	1780	1520.69	1520.69	761.353	761.351	1520.69	761.351	0.0013	4.59168	10.314	9.706	0.8862	2	0	473	483	0	10M(15.9949), 7S(79.9663), N-term(304.2072)		SGEGEVSGLM(1.000)R	1	S(0.355)GEGEVS(0.645)GLMR	0.645	1	TRUE	sp|Q13263|TIF1B_HUMAN	Q13263	TIF1B_HUMAN	TRIM28	Transcription intermediary factor 1-beta			TRUE	30802.9	0	1213.38	0	0	0	0	0	534.641
microPOTS_TMT_200x200_tipIMAC_3_4Mar22_Oak_WBEH-22-01-08.02442.02442.2	interact-microPOTS_TMT_200x200_tipIMAC_3_4Mar22_Oak_WBEH-22-01-08.mod.pep.xml	NVLTEESVVR	n[305]NVLTEES[167]VVR	R	E	10	2	3317.14	1528.79	1528.78	765.402	765.399	1528.78	765.398	0.0012	0.0512859	16.368	14.494	0.9954	2	0	321	330	0	7S(79.9663), N-term(304.2072)				NVLT(0.097)EES(0.903)VVR	0.903	1	TRUE	sp|P21730|C5AR1_HUMAN	P21730	C5AR1_HUMAN	C5AR1	C5a anaphylatoxin chemotactic receptor 1			TRUE	28675	0	889.269	0	0	0	0	0	1156.06
microPOTS_TMT_200x200_tipIMAC_3_4Mar22_Oak_WBEH-22-01-08.03164.03164.4	interact-microPOTS_TMT_200x200_tipIMAC_3_4Mar22_Oak_WBEH-22-01-08.mod.pep.xml	KLDPAQSASRENLLEEQGSIALR	n[305]KLDPAQSAS[167]RENLLEEQGSIALR	K	Q	23	4	4495.63	3213.71	3213.7	804.435	804.433	3212.7	804.183	1	9.07804e-07	36.217	36.217	1	2	2	1023	1045	38743.7	1K(304.2072), 9S(79.9663), N-term(304.2072)				KLDPAQS(0.173)AS(0.802)RENLLEEQGS(0.025)IALR	0.802	1	TRUE	sp|Q13813|SPTN1_HUMAN	Q13813	SPTN1_HUMAN	SPTAN1	Spectrin alpha chain, non-erythrocytic 1			TRUE	31119.3	0	2282.54	0	71.992	0	77.3691	97.5454	959.508
microPOTS_TMT_200x200_tipIMAC_3_4Mar22_Oak_WBEH-22-01-08.02467.02467.3	interact-microPOTS_TMT_200x200_tipIMAC_3_4Mar22_Oak_WBEH-22-01-08.mod.pep.xml	IHIDPEIQDGSPTTSR	n[305]IHIDPEIQDGS[167]PTTSR	R	R	16	3	3358.27	2149.05	2149.04	717.356	717.354	2149.04	717.353	0.0031	1.85849e-05	24.214	20.179	0.9999	2	0	102	117	0	11S(79.9663), N-term(304.2072)				IHIDPEIQDGS(0.945)PT(0.018)T(0.018)S(0.018)R	0.945	1	TRUE	sp|P50479|PDLI4_HUMAN	P50479	PDLI4_HUMAN	PDLIM4	PDZ and LIM domain protein 4			TRUE	33211.2	133.607	3062.05	0	0	0	0	0	381.611
microPOTS_TMT_200x200_tipIMAC_3_4Mar22_Oak_WBEH-22-01-08.01038.01038.3	interact-microPOTS_TMT_200x200_tipIMAC_3_4Mar22_Oak_WBEH-22-01-08.mod.pep.xml	SQSCETK	n[305]SQS[167]CETK	R	L	7	3	945.046	1526.73	1526.73	509.917	509.917	1526.73	509.917	-0.0009	0.805461	12.858	9.608	0.9367	2	0	972	978	0	3S(79.9663), 4C(57.0215), 7K(304.2072), N-term(304.2072)				S(0.028)QS(0.944)CET(0.029)K	0.944	1	TRUE	sp|Q14005|IL16_HUMAN	Q14005	IL16_HUMAN	IL16	Pro-interleukin-16			TRUE	24900	42.9585	1581.17	0	43.197	0	0	0	812.257
microPOTS_TMT_200x200_tipIMAC_3_4Mar22_Oak_WBEH-22-01-08.01556.01556.3	interact-microPOTS_TMT_200x200_tipIMAC_3_4Mar22_Oak_WBEH-22-01-08.mod.pep.xml	DASTLQSQK	n[305]DASTLQS[167]QK	R	A	9	3	1820.26	1664.87	1664.86	555.963	555.962	1664.86	555.962	-0.0002	1.48894	16.125	14.806	0.9739	2	0	74	82	0	7S(79.9663), 9K(304.2072), N-term(304.2072)				DAS(0.028)T(0.030)LQS(0.942)QK	0.942	1	TRUE	sp|O00479|HMGN4_HUMAN	O00479	HMGN4_HUMAN	HMGN4	High mobility group nucleosome-binding domain-containing protein 4			TRUE	20463	96.0001	1679.03	0	46.2156	62.9602	92.9449	118.432	848.966
microPOTS_TMT_200x200_tipIMAC_3_4Mar22_Oak_WBEH-22-01-08.03453.03453.3	interact-microPOTS_TMT_200x200_tipIMAC_3_4Mar22_Oak_WBEH-22-01-08.mod.pep.xml	SLLDASEEAIK	n[305]S[167]LLDASEEAIK	K	K	11	3	4941.28	1863	1862.99	622.007	622.004	1862.99	622.004	0.0011	0.000220892	20.259	17.663	0.9987	2	0	721	731	0	11K(304.2072), 1S(79.9663), N-term(304.2072)				S(0.811)LLDAS(0.189)EEAIK	0.811	1	TRUE	sp|P18206|VINC_HUMAN	P18206	VINC_HUMAN	VCL	Vinculin			TRUE	32041.6	90.0027	1700.97	0	0	0	0	76.45	400.242
microPOTS_TMT_200x200_tipIMAC_3_4Mar22_Oak_WBEH-22-01-08.02150.02150.2	interact-microPOTS_TMT_200x200_tipIMAC_3_4Mar22_Oak_WBEH-22-01-08.mod.pep.xml	LLEGTGSEASSTR	n[305]LLEGTGSEASS[167]TR	K	R	13	2	2824.13	1690.82	1690.81	846.416	846.412	1690.81	846.412	0	0.000650509	24.378	24.378	1	2	0	304	316	0	11S(79.9663), N-term(304.2072)				LLEGT(0.016)GS(0.019)EAS(0.139)S(0.811)T(0.015)R	0.811	1	TRUE	sp|Q15722|LT4R1_HUMAN	Q15722	LT4R1_HUMAN	LTB4R	Leukotriene B4 receptor 1			TRUE	32065.8	0	1269.21	0	0	0	0	0	686.995
microPOTS_TMT_200x200_tipIMAC_3_4Mar22_Oak_WBEH-22-01-08.02852.02852.3	interact-microPOTS_TMT_200x200_tipIMAC_3_4Mar22_Oak_WBEH-22-01-08.mod.pep.xml	RSSLSESENATSLTTF	n[305]RSS[167]LSESENATSLTTF	R	-	16	3	3996.27	2114	2113.99	705.674	705.672	2112.99	705.337	1.0026	0.000306019	20.064	20.064	0.999	2	1	357	372	0	3S(79.9663), N-term(304.2072)				RS(0.021)S(0.822)LS(0.013)ES(0.021)ENAT(0.032)S(0.034)LT(0.034)T(0.024)F	0.822	1	TRUE	sp|P32302|CXCR5_HUMAN	P32302	CXCR5_HUMAN	CXCR5	C-X-C chemokine receptor type 5			TRUE	25269.6	0	2101.97	0	0	81.9804	0	0	148.018
microPOTS_TMT_200x200_tipIMAC_3_4Mar22_Oak_WBEH-22-01-08.01928.01928.3	interact-microPOTS_TMT_200x200_tipIMAC_3_4Mar22_Oak_WBEH-22-01-08.mod.pep.xml	EMLASDDEEDVSSK	n[305]EM[147]LAS[167]DDEEDVSSK	K	V	14	3	2448.25	2258.03	2258.01	753.682	753.679	2258.02	753.679	-0.0017	0.00018253	19.158	14.34	0.9996	2	0	76	89	0	14K(304.2072), 2M(15.9949), 5S(79.9663), N-term(304.2072)		EM(1.000)LASDDEEDVSSK	1	EMLAS(0.942)DDEEDVS(0.030)S(0.028)K	0.942	0.57	TRUE	sp|Q0ZGT2|NEXN_HUMAN	Q0ZGT2	NEXN_HUMAN	NEXN	Nexilin			TRUE	29078.6	0	1669.51	0	0	0	0	0	603.75
microPOTS_TMT_200x200_tipIMAC_3_4Mar22_Oak_WBEH-22-01-08.01604.01604.3	interact-microPOTS_TMT_200x200_tipIMAC_3_4Mar22_Oak_WBEH-22-01-08.mod.pep.xml	RNSLTGEEGQLAR	n[305]RNS[167]LTGEEGQLAR	R	V	13	3	1901.97	1813.91	1813.9	605.643	605.641	1813.9	605.641	0.0015	0.891324	14.598	12.795	0.9683	2	1	110	122	0	3S(79.9663), N-term(304.2072)				RNS(0.909)LT(0.091)GEEGQLAR	0.909	1	TRUE	sp|Q9BX95|SGPP1_HUMAN	Q9BX95	SGPP1_HUMAN	SGPP1	Sphingosine-1-phosphate phosphatase 1			TRUE	18533.2	60.9372	895.175	75.2034	69.0326	0	109.716	87.7541	2026.56
microPOTS_TMT_200x200_tipIMAC_3_4Mar22_Oak_WBEH-22-01-08.01718.01718.3	interact-microPOTS_TMT_200x200_tipIMAC_3_4Mar22_Oak_WBEH-22-01-08.mod.pep.xml	TIASDSEEEAGK	n[305]TIASDS[167]EEEAGK	K	E	12	3	2095.69	1923.94	1923.94	642.321	642.319	1923.93	642.318	0.003	0.0021065	19.381	16.062	0.9972	2	0	435	446	0	12K(304.2072), 6S(79.9663), N-term(304.2072)				T(0.027)IAS(0.030)DS(0.944)EEEAGK	0.944	0.64	TRUE	sp|Q96ST2|IWS1_HUMAN	Q96ST2	IWS1_HUMAN	IWS1	Protein IWS1 homolog			TRUE	25659	98.0097	2621.41	0	96.1019	0	0	0	776.914
microPOTS_TMT_200x200_tipIMAC_3_4Mar22_Oak_WBEH-22-01-08.01870.01870.3	interact-microPOTS_TMT_200x200_tipIMAC_3_4Mar22_Oak_WBEH-22-01-08.mod.pep.xml	QPSPSHDGSLSPLQDR	n[305]QPS[167]PSHDGSLSPLQDR	R	A	16	3	2350.23	2104	2103.99	702.341	702.338	2103.99	702.338	0.0007	5.9e-13	33.992	30.146	1	2	0	126	141	35382.2	3S(79.9663), N-term(304.2072)				QPS(0.557)PS(0.406)HDGS(0.019)LS(0.018)PLQDR	0.557	1	TRUE	sp|Q96A00|PP14A_HUMAN	Q96A00	PP14A_HUMAN	PPP1R14A	Protein phosphatase 1 regulatory subunit 14A			TRUE	27192	109.879	2083.9	0	102.043	0	0	0	1029.17
microPOTS_TMT_200x200_tipIMAC_3_4Mar22_Oak_WBEH-22-01-08.04442.04442.3	interact-microPOTS_TMT_200x200_tipIMAC_3_4Mar22_Oak_WBEH-22-01-08.mod.pep.xml	ATSNVFAMFDQSQIQEFK	n[305]ATS[167]NVFAMFDQSQIQEFK	R	E	18	3	6304.54	2778.37	2778.36	927.132	927.127	2778.36	927.127	0.0009	4.54684e-06	19.626	17.846	0.9997	2	0	18	35	0	18K(304.2072), 3S(79.9663), N-term(304.2072)				AT(0.059)S(0.896)NVFAMFDQS(0.045)QIQEFK	0.896	0.99	FALSE	sp|O14950|ML12B_HUMAN	O14950	ML12B_HUMAN	MYL12B	Myosin regulatory light chain 12B	MYL12A, MYL9	sp|P19105|ML12A_HUMAN, sp|P24844|MYL9_HUMAN	TRUE	26005.1	0	1953.88	0	103.297	0	0	116.018	1135.69
microPOTS_TMT_200x200_tipIMAC_3_4Mar22_Oak_WBEH-22-01-08.01102.01102.3	interact-microPOTS_TMT_200x200_tipIMAC_3_4Mar22_Oak_WBEH-22-01-08.mod.pep.xml	GGSTSYGTGSETESPR	n[305]GGSTS[167]YGTGSETESPR	R	N	16	3	1054.04	1955.85	1955.85	652.956	652.957	1955.84	652.955	0.0047	5.53695e-08	30.433	28.734	1	2	0	272	287	0	5S(79.9663), N-term(304.2072)				GGS(0.024)T(0.069)S(0.790)Y(0.087)GT(0.008)GS(0.007)ET(0.007)ES(0.007)PR	0.79	1	TRUE	sp|P02671|FIBA_HUMAN	P02671	FIBA_HUMAN	FGA	Fibrinogen alpha chain			TRUE	12397.5	0	798.925	0	0	0	0	69.0316	3080.2
microPOTS_TMT_200x200_tipIMAC_3_4Mar22_Oak_WBEH-22-01-08.01173.01173.3	interact-microPOTS_TMT_200x200_tipIMAC_3_4Mar22_Oak_WBEH-22-01-08.mod.pep.xml	SSPEQPRPSTSK	n[305]SS[167]PEQPRPSTSK	R	A	12	3	1173.38	1988.03	1988.02	663.684	663.682	1988.02	663.681	0.0015	0.0075661	15.475	12.014	0.9912	2	0	504	515	1.19438e+06	12K(304.2072), 2S(79.9663), N-term(304.2072)				S(0.081)S(0.815)PEQPRPS(0.027)T(0.039)S(0.039)K	0.815	0.52	TRUE	sp|P29590|PML_HUMAN	P29590	PML_HUMAN	PML	Protein PML			TRUE	26107	0	1653.43	0	0	0	0	0	838.71
microPOTS_TMT_200x200_tipIMAC_3_4Mar22_Oak_WBEH-22-01-08.02769.02769.2	interact-microPOTS_TMT_200x200_tipIMAC_3_4Mar22_Oak_WBEH-22-01-08.mod.pep.xml	GSPVFLPR	n[305]GS[167]PVFLPR	K	K	8	2	3858.2	1255.67	1255.66	628.842	628.839	1255.66	628.84	-0.0012	0.00938747	17.099	11.867	0.9955	2	0	422	429	0	2S(79.9663), N-term(304.2072)				GS(1.000)PVFLPR	1	1	TRUE	sp|Q9NYV4|CDK12_HUMAN	Q9NYV4	CDK12_HUMAN	CDK12	Cyclin-dependent kinase 12			TRUE	28377.9	74.1269	1431.67	0	0	0	0	0	472.855
microPOTS_TMT_200x200_tipIMAC_3_4Mar22_Oak_WBEH-22-01-08.03168.03168.2	interact-microPOTS_TMT_200x200_tipIMAC_3_4Mar22_Oak_WBEH-22-01-08.mod.pep.xml	NIGSDFIPR	n[305]NIGS[167]DFIPR	R	G	9	2	4502.32	1401.7	1401.7	701.859	701.856	1401.7	701.856	0	0.280598	15.194	0	0.9992	2	0	138	146	27434.8	4S(79.9663), N-term(304.2072)				NIGS(1.000)DFIPR	1	1	TRUE	sp|P41279|M3K8_HUMAN	P41279	M3K8_HUMAN	MAP3K8	Mitogen-activated protein kinase kinase kinase 8			TRUE	26653.2	67.3223	1517.65	0	0	0	0	0	835.726
microPOTS_TMT_200x200_tipIMAC_3_4Mar22_Oak_WBEH-22-01-08.01458.01458.3	interact-microPOTS_TMT_200x200_tipIMAC_3_4Mar22_Oak_WBEH-22-01-08.mod.pep.xml	EPAITSQNSPEAR	n[305]EPAIT[181]SQNSPEAR	K	E	13	3	1656.99	1782.85	1782.85	595.291	595.29	1782.85	595.29	-0.0001	2.48098e-07	28.576	26.982	1	2	0	92	104	0	5T(79.9663), N-term(304.2072)				EPAIT(0.385)S(0.351)QNS(0.263)PEAR	0.385	0.79	TRUE	sp|P23193|TCEA1_HUMAN	P23193	TCEA1_HUMAN	TCEA1	Transcription elongation factor A protein 1			TRUE	26067.1	0	1778.31	58.6707	0	0	0	0	641.037
microPOTS_TMT_200x200_tipIMAC_3_4Mar22_Oak_WBEH-22-01-08.02613.02613.3	interact-microPOTS_TMT_200x200_tipIMAC_3_4Mar22_Oak_WBEH-22-01-08.mod.pep.xml	VVDYSQFQESDDADEDYGR	n[305]VVDYSQFQES[167]DDADEDYGR	K	D	19	3	3605.27	2622.09	2622.08	875.038	875.034	2621.08	874.699	1.0034	1.292e-10	33.124	29.853	1	2	0	10	28	0	10S(79.9663), N-term(304.2072)				VVDY(0.019)S(0.021)QFQES(0.941)DDADEDY(0.019)GR	0.941	0.68	TRUE	sp|Q9H1E3|NUCKS_HUMAN	Q9H1E3	NUCKS_HUMAN	NUCKS1	Nuclear ubiquitous casein and cyclin-dependent kinase substrate 1			TRUE	32548.7	0	2106.24	0	0	0	0	0	134.769
microPOTS_TMT_200x200_tipIMAC_3_4Mar22_Oak_WBEH-22-01-08.04403.04403.3	interact-microPOTS_TMT_200x200_tipIMAC_3_4Mar22_Oak_WBEH-22-01-08.mod.pep.xml	TFCGTPDYIAPEIIAYQPYGK	n[305]TFCGT[181]PDYIAPEIIAYQPYGK	K	S	21	3	6241.8	3092.55	3092.53	1031.86	1031.85	3091.53	1031.52	1.0051	1.62121e-08	22.028	19.953	0.9995	2	0	500	520	0	21K(304.2072), 3C(57.0215), 5T(79.9663), N-term(304.2072)				T(0.120)FCGT(0.612)PDY(0.142)IAPEIIAY(0.108)QPY(0.018)GK	0.612	1	FALSE	sp|P05771|KPCB_HUMAN	P05771	KPCB_HUMAN	PRKCB	Protein kinase C beta type	PRKCA, PRKCG	sp|P05129|KPCG_HUMAN, sp|P17252|KPCA_HUMAN	TRUE	27339.9	0	2785.02	82.5963	110.172	0	0	151.271	695.731
microPOTS_TMT_200x200_tipIMAC_3_4Mar22_Oak_WBEH-22-01-08.01878.01878.3	interact-microPOTS_TMT_200x200_tipIMAC_3_4Mar22_Oak_WBEH-22-01-08.mod.pep.xml	TASLTSAASVDGNR	n[305]TASLT[181]SAASVDGNR	R	S	14	3	2363.79	1732.84	1732.83	578.621	578.618	1732.83	578.618	0.0003	1.1797e-06	26.293	25.129	1	2	0	330	343	0	5T(79.9663), N-term(304.2072)				T(0.013)AS(0.269)LT(0.694)S(0.013)AAS(0.011)VDGNR	0.694	0.96	TRUE	sp|Q9UN36|NDRG2_HUMAN	Q9UN36	NDRG2_HUMAN	NDRG2	Protein NDRG2			TRUE	27058.6	1579.97	1653.97	73.7509	0	0	0	0	650.899
microPOTS_TMT_200x200_tipIMAC_3_4Mar22_Oak_WBEH-22-01-08.02569.02569.2	interact-microPOTS_TMT_200x200_tipIMAC_3_4Mar22_Oak_WBEH-22-01-08.mod.pep.xml	SMSAPVIFDR	n[305]SM[147]S[167]APVIFDR	K	S	10	2	3530.52	1521.73	1521.72	761.871	761.868	1521.72	761.868	0	0.0481116	15.771	12.13	0.9908	2	0	117	126	0	2M(15.9949), 3S(79.9663), N-term(304.2072)		SM(1.000)SAPVIFDR	1	S(0.082)MS(0.918)APVIFDR	0.918	1	TRUE	sp|O60749|SNX2_HUMAN	O60749	SNX2_HUMAN	SNX2	Sorting nexin-2			TRUE	28360.6	76.1562	1191.62	0	0	0	0	0	606.018
microPOTS_TMT_200x200_tipIMAC_3_4Mar22_Oak_WBEH-22-01-08.03611.03611.3	interact-microPOTS_TMT_200x200_tipIMAC_3_4Mar22_Oak_WBEH-22-01-08.mod.pep.xml	KQSQQLELLESELR	n[305]KQS[167]QQLELLESELR	R	K	14	3	5173.98	2388.31	2388.29	797.111	797.104	2388.29	797.104	0	0.00126771	23.902	11.386	0.9998	2	1	976	989	24637.7	1K(304.2072), 3S(79.9663), N-term(304.2072)				KQS(0.896)QQLELLES(0.104)ELR	0.896	1	TRUE	sp|O60486|PLXC1_HUMAN	O60486	PLXC1_HUMAN	PLXNC1	Plexin-C1			TRUE	30567.6	98.296	1640.86	0	0	0	0	0	308.618
microPOTS_TMT_200x200_tipIMAC_3_4Mar22_Oak_WBEH-22-01-08.01742.01742.3	interact-microPOTS_TMT_200x200_tipIMAC_3_4Mar22_Oak_WBEH-22-01-08.mod.pep.xml	ADRDQSPFSK	n[305]ADRDQS[167]PFSK	K	I	10	3	2136.83	1837.93	1837.92	613.651	613.649	1837.92	613.648	0.0025	0.0138876	14.855	10.898	0.9657	2	1	682	691	0	10K(304.2072), 6S(79.9663), N-term(304.2072)				ADRDQS(0.934)PFS(0.066)K	0.934	0.53	TRUE	sp|Q13427|PPIG_HUMAN	Q13427	PPIG_HUMAN	PPIG	Peptidyl-prolyl cis-trans isomerase G			TRUE	26186.9	79.2939	1669.39	0	0	0	0	0	660.041
microPOTS_TMT_200x200_tipIMAC_3_4Mar22_Oak_WBEH-22-01-08.02264.02264.3	interact-microPOTS_TMT_200x200_tipIMAC_3_4Mar22_Oak_WBEH-22-01-08.mod.pep.xml	SLYASSPGGVYATR	n[305]S[167]LYASSPGGVYATR	R	S	14	3	3017.03	1811.89	1811.88	604.969	604.967	1811.88	604.966	0.002	7.46e-12	31.152	31.124	1	2	0	51	64	0	1S(79.9663), N-term(304.2072)				S(0.493)LY(0.359)AS(0.070)S(0.054)PGGVY(0.012)AT(0.012)R	0.493	0.77	TRUE	sp|P08670|VIME_HUMAN	P08670	VIME_HUMAN	VIM	Vimentin			TRUE	14318	318.069	1491.12	284.351	133.682	291.547	334.823	542.621	1225.55
microPOTS_TMT_200x200_tipIMAC_3_4Mar22_Oak_WBEH-22-01-08.01769.01769.3	interact-microPOTS_TMT_200x200_tipIMAC_3_4Mar22_Oak_WBEH-22-01-08.mod.pep.xml	MALPPQEDATASPPR	n[305]M[147]ALPPQEDATAS[167]PPR	K	Q	15	3	2179.95	1979.94	1979.92	660.989	660.982	1979.93	660.986	-0.0105	3.01302	15.484	14.042	0.9857	2	0	1168	1182	114090	12S(79.9663), 1M(15.9949), N-term(304.2072)		M(1.000)ALPPQEDATASPPR	1	MALPPQEDAT(0.469)AS(0.531)PPR	0.531	1	TRUE	sp|Q9UQ35|SRRM2_HUMAN	Q9UQ35	SRRM2_HUMAN	SRRM2	Serine/arginine repetitive matrix protein 2			TRUE	24967.6	117.734	1783.43	107.366	0	163.082	62.4551	0	506.767
microPOTS_TMT_200x200_tipIMAC_3_4Mar22_Oak_WBEH-22-01-08.01334.01334.2	interact-microPOTS_TMT_200x200_tipIMAC_3_4Mar22_Oak_WBEH-22-01-08.mod.pep.xml	QDVDNASLAR	n[305]QDVDNAS[167]LAR	R	L	10	2	1446.29	1472.7	1472.7	737.357	737.356	1471.7	736.857	0.9981	0.0647143	14.256	8.325	0.9674	2	0	208	217	0	7S(79.9663), N-term(304.2072)				QDVDNAS(1.000)LAR	1	1	TRUE	sp|P08670|VIME_HUMAN	P08670	VIME_HUMAN	VIM	Vimentin			TRUE	24125.5	85.5825	3294.34	0	89.8672	0	0	0	1264.42
microPOTS_TMT_200x200_tipIMAC_3_4Mar22_Oak_WBEH-22-01-08.03358.03358.2	interact-microPOTS_TMT_200x200_tipIMAC_3_4Mar22_Oak_WBEH-22-01-08.mod.pep.xml	LLSISGK	n[305]LLS[167]ISGK	K	R	7	2	4797.69	1404.83	1404.82	703.423	703.42	1404.82	703.419	0.0008	1.36321	14.244	12.475	0.8944	2	0	135	141	0	3S(79.9663), 7K(304.2072), N-term(304.2072)				LLS(0.708)IS(0.292)GK	0.708	0.93	FALSE	sp|P06748|NPM_HUMAN	P06748	NPM_HUMAN	NPM1	Nucleophosmin	CNTNAP4	sp|Q9C0A0|CNTP4_HUMAN	TRUE	8302.29	0	394.828	122.919	0	0	0	0	697.886
microPOTS_TMT_200x200_tipIMAC_3_4Mar22_Oak_WBEH-22-01-08.04500.04500.3	interact-microPOTS_TMT_200x200_tipIMAC_3_4Mar22_Oak_WBEH-22-01-08.mod.pep.xml	VSSIDLEIDSLSSLLDDMTK	n[305]VSS[167]IDLEIDSLSSLLDDM[147]TK	K	N	20	3	6399.45	2884.47	2884.46	962.498	962.494	2884.45	962.491	0.0075	0.000357212	23.015	22.377	0.9999	2	0	141	160	0	18M(15.9949), 20K(304.2072), 3S(79.9663), N-term(304.2072)		VSSIDLEIDSLSSLLDDM(1.000)TK	1	VS(0.016)S(0.916)IDLEIDS(0.018)LS(0.017)S(0.017)LLDDMT(0.016)K	0.916	1	TRUE	sp|Q15942|ZYX_HUMAN	Q15942	ZYX_HUMAN	ZYX	Zyxin			TRUE	30682.4	0	1459.87	0	0	0	0	0	490.827
microPOTS_TMT_200x200_tipIMAC_3_4Mar22_Oak_WBEH-22-01-08.02561.02561.3	interact-microPOTS_TMT_200x200_tipIMAC_3_4Mar22_Oak_WBEH-22-01-08.mod.pep.xml	KETPPPLVPPAAR	n[305]KET[181]PPPLVPPAAR	R	E	13	3	3516.98	2060.18	2060.17	687.733	687.73	2060.17	687.73	-0.0009	0.000615567	16.69	11.026	0.999	2	1	3	15	0	1K(304.2072), 3T(79.9663), N-term(304.2072)				KET(1.000)PPPLVPPAAR	1	0.56	TRUE	sp|Q9BQA1|MEP50_HUMAN	Q9BQA1	MEP50_HUMAN	WDR77	Methylosome protein 50			TRUE	25307.3	77.0339	3211.29	0	135.032	0	0	87.9252	163.596
microPOTS_TMT_200x200_tipIMAC_3_4Mar22_Oak_WBEH-22-01-08.01191.01191.3	interact-microPOTS_TMT_200x200_tipIMAC_3_4Mar22_Oak_WBEH-22-01-08.mod.pep.xml	AASAPAKESPR	n[305]AASAPAKES[167]PR	G	K	11	3	1204.02	1771.95	1771.95	591.658	591.657	1771.95	591.657	0.0008	0.214659	14.173	10.877	0.9608	2	1	373	383	0	7K(304.2072), 9S(79.9663), N-term(304.2072)				AAS(0.066)APAKES(0.934)PR	0.934	1	TRUE	sp|Q13428|TCOF_HUMAN	Q13428	TCOF_HUMAN	TCOF1	Treacle protein			TRUE	24746.6	89.4939	2656.5	0	0	0	0	0	706.037
microPOTS_TMT_200x200_tipIMAC_3_4Mar22_Oak_WBEH-22-01-08.03097.03097.2	interact-microPOTS_TMT_200x200_tipIMAC_3_4Mar22_Oak_WBEH-22-01-08.mod.pep.xml	SDSLLSFR	n[305]SDS[167]LLSFR	R	L	8	2	4389.79	1307.65	1307.64	654.832	654.829	1307.64	654.83	-0.002	0.00719968	14.727	12.81	0.9969	2	0	190	197	0	3S(79.9663), N-term(304.2072)				S(0.453)DS(0.510)LLS(0.037)FR	0.51	1	TRUE	sp|Q00587|BORG5_HUMAN	Q00587	BORG5_HUMAN	CDC42EP1	Cdc42 effector protein 1			TRUE	28493.8	72.5097	1120.82	0	0	0	0	131.571	848.537
microPOTS_TMT_200x200_tipIMAC_3_4Mar22_Oak_WBEH-22-01-08.02344.02344.3	interact-microPOTS_TMT_200x200_tipIMAC_3_4Mar22_Oak_WBEH-22-01-08.mod.pep.xml	GAEDYPDPPIPHSYSSDR	n[305]GAEDYPDPPIPHS[167]YSSDR	K	I	18	3	3151.37	2387.06	2387.05	796.694	796.69	2386.04	796.355	1.0051	4.56094e-05	18.598	18.598	0.9988	2	0	1003	1020	36310.8	13S(79.9663), N-term(304.2072)				GAEDY(0.019)PDPPIPHS(0.321)Y(0.321)S(0.321)S(0.019)DR	0.321	0.55	TRUE	sp|O94875|SRBS2_HUMAN	O94875	SRBS2_HUMAN	SORBS2	Sorbin and SH3 domain-containing protein 2			TRUE	25655.2	0	1350.58	136.801	73.9586	0	64.7453	0	518.092
microPOTS_TMT_200x200_tipIMAC_3_4Mar22_Oak_WBEH-22-01-08.03349.03349.3	interact-microPOTS_TMT_200x200_tipIMAC_3_4Mar22_Oak_WBEH-22-01-08.mod.pep.xml	TPEELDDSDFETEDFDVR	n[305]TPEELDDS[167]DFETEDFDVR	R	S	18	3	4781.82	2542.08	2542.06	848.366	848.361	2542.06	848.361	0.0022	0.000170744	35.242	24.408	1	2	0	634	651	0	8S(79.9663), N-term(304.2072)				T(0.026)PEELDDS(0.946)DFET(0.027)EDFDVR	0.946	1	TRUE	sp|P35221|CTNA1_HUMAN	P35221	CTNA1_HUMAN	CTNNA1	Catenin alpha-1			TRUE	26572.6	0	1100.48	0	0	0	0	78.488	1108.26
microPOTS_TMT_200x200_tipIMAC_3_4Mar22_Oak_WBEH-22-01-08.04276.04276.3	interact-microPOTS_TMT_200x200_tipIMAC_3_4Mar22_Oak_WBEH-22-01-08.mod.pep.xml	SLPAFPTSSLLTQSQK	n[305]S[167]LPAFPTSSLLTQSQK	R	L	16	3	6052.68	2393.3	2393.29	798.775	798.771	2392.29	798.437	1.0004	0.000140331	22.565	19.987	0.9999	2	0	2105	2120	0	16K(304.2072), 1S(79.9663), N-term(304.2072)				S(0.898)LPAFPT(0.022)S(0.022)S(0.022)LLT(0.020)QS(0.017)QK	0.898	1	TRUE	sp|Q99698|LYST_HUMAN	Q99698	LYST_HUMAN	LYST	Lysosomal-trafficking regulator			TRUE	28488.7	0	2208.91	0	0	0	0	0	396.066
microPOTS_TMT_200x200_tipIMAC_3_4Mar22_Oak_WBEH-22-01-08.04173.04173.3	interact-microPOTS_TMT_200x200_tipIMAC_3_4Mar22_Oak_WBEH-22-01-08.mod.pep.xml	GSPEEELPLPAFEK	n[305]GS[167]PEEELPLPAFEK	R	L	14	3	5935.51	2230.15	2230.14	744.392	744.388	2230.14	744.388	-0.0004	0.000957933	24.714	11.088	0.9996	2	0	299	312	30676.7	14K(304.2072), 2S(79.9663), N-term(304.2072)				GS(1.000)PEEELPLPAFEK	1	1	TRUE	sp|Q5JTD0|TJAP1_HUMAN	Q5JTD0	TJAP1_HUMAN	TJAP1	Tight junction-associated protein 1			TRUE	26825.7	0	964.089	0	0	0	0	0	720.591
microPOTS_TMT_200x200_tipIMAC_3_4Mar22_Oak_WBEH-22-01-08.03430.03430.3	interact-microPOTS_TMT_200x200_tipIMAC_3_4Mar22_Oak_WBEH-22-01-08.mod.pep.xml	DMDEPSPVPNVEEVTLPK	n[305]DM[147]DEPS[167]PVPNVEEVTLPK	K	T	18	3	4906.4	2701.35	2701.34	901.458	901.453	2699.33	900.783	2.0114	2.5575e-06	21.712	16.664	0.999	2	0	342	359	0	18K(304.2072), 2M(15.9949), 6S(79.9663), N-term(304.2072)		DM(1.000)DEPSPVPNVEEVTLPK	1	DMDEPS(0.681)PVPNVEEVT(0.319)LPK	0.681	1	TRUE	sp|Q8TAQ2|SMRC2_HUMAN	Q8TAQ2	SMRC2_HUMAN	SMARCC2	SWI/SNF complex subunit SMARCC2			TRUE	29305.2	0	3221.06	0	74.9018	0	0	0	66.6543
microPOTS_TMT_200x200_tipIMAC_3_4Mar22_Oak_WBEH-22-01-08.02709.02709.2	interact-microPOTS_TMT_200x200_tipIMAC_3_4Mar22_Oak_WBEH-22-01-08.mod.pep.xml	SQTLPIIR	n[305]SQT[181]LPIIR	R	G	8	2	3768.38	1310.73	1310.73	656.373	656.371	1310.73	656.371	-0.0014	0.861121	13.048	8.385	0.9611	2	0	1438	1445	0	3T(79.9663), N-term(304.2072)				S(0.083)QT(0.917)LPIIR	0.917	1	TRUE	sp|Q96BY6|DOC10_HUMAN	Q96BY6	DOC10_HUMAN	DOCK10	Dedicator of cytokinesis protein 10			TRUE	24446.4	0	918.836	0	0	0	0	0	825.526
microPOTS_TMT_200x200_tipIMAC_3_4Mar22_Oak_WBEH-22-01-08.03060.03060.2	interact-microPOTS_TMT_200x200_tipIMAC_3_4Mar22_Oak_WBEH-22-01-08.mod.pep.xml	IVSAQSLAEDDVE	n[305]IVSAQS[167]LAEDDVE	R	-	13	2	4328.66	1758.83	1758.83	880.422	880.421	1758.82	880.42	0.0022	0.093114	15.294	13.599	0.9919	2	0	133	145	42064.8	6S(79.9663), N-term(304.2072)				IVS(0.439)AQS(0.561)LAEDDVE	0.561	1	TRUE	sp|Q15388|TOM20_HUMAN	Q15388	TOM20_HUMAN	TOMM20	Mitochondrial import receptor subunit TOM20 homolog			TRUE	26011.3	0	1065.6	0	0	0	0	0	1074.14
microPOTS_TMT_200x200_tipIMAC_3_4Mar22_Oak_WBEH-22-01-08.04064.04064.4	interact-microPOTS_TMT_200x200_tipIMAC_3_4Mar22_Oak_WBEH-22-01-08.mod.pep.xml	TPSPLVLEGTIEQSSPPLSPTTK	n[305]TPSPLVLEGTIEQS[167]SPPLSPTTK	R	L	23	4	5771.25	3066.66	3066.64	767.671	767.667	3066.64	767.667	0.0012	0	33.294	33.294	1	2	0	175	197	0	14S(79.9663), 23K(304.2072), N-term(304.2072)				T(0.008)PS(0.008)PLVLEGT(0.019)IEQS(0.471)S(0.471)PPLS(0.008)PT(0.008)T(0.008)K	0.471	1	TRUE	sp|P33241|LSP1_HUMAN	P33241	LSP1_HUMAN	LSP1	Lymphocyte-specific protein 1			TRUE	24688.5	102.65	1306.26	0	0	73.0429	0	0	458.148
microPOTS_TMT_200x200_tipIMAC_3_4Mar22_Oak_WBEH-22-01-08.03830.03830.3	interact-microPOTS_TMT_200x200_tipIMAC_3_4Mar22_Oak_WBEH-22-01-08.mod.pep.xml	SPSFASEWDEIEK	n[305]SPS[167]FASEWDEIEK	K	I	13	3	5473.26	2213.07	2213.06	738.696	738.693	2212.06	738.36	0.9982	0.690711	15.791	15.711	0.9976	2	0	661	673	48719.5	13K(304.2072), 3S(79.9663), N-term(304.2072)				S(0.025)PS(0.793)FAS(0.182)EWDEIEK	0.793	0.62	TRUE	sp|Q92625|ANS1A_HUMAN	Q92625	ANS1A_HUMAN	ANKS1A	Ankyrin repeat and SAM domain-containing protein 1A			TRUE	24359.1	88.0786	2194.37	0	74.8353	0	0	0	793.58
microPOTS_TMT_200x200_tipIMAC_3_4Mar22_Oak_WBEH-22-01-08.03647.03647.2	interact-microPOTS_TMT_200x200_tipIMAC_3_4Mar22_Oak_WBEH-22-01-08.mod.pep.xml	ISGLIYEETR	n[305]IS[167]GLIYEETR	R	G	10	2	5230.85	1563.79	1563.78	782.904	782.898	1563.79	782.901	-0.0051	8.66247e-09	21.064	13.362	0.9995	2	0	47	56	0	2S(79.9663), N-term(304.2072)				IS(0.857)GLIY(0.101)EET(0.043)R	0.857	1	TRUE	sp|P62805|H4_HUMAN	P62805	H4_HUMAN	H4C1	Histone H4			TRUE	23252.3	0	815.895	0	0	0	71.107	0	1557.79
microPOTS_TMT_200x200_tipIMAC_3_4Mar22_Oak_WBEH-22-01-08.02973.02973.2	interact-microPOTS_TMT_200x200_tipIMAC_3_4Mar22_Oak_WBEH-22-01-08.mod.pep.xml	QTSSFLV	n[305]QTSS[167]FLV	K	-	7	2	4189.27	1164.58	1164.58	583.297	583.295	1164.58	583.295	-0.0001	1.47486	11.825	10.571	0.9748	2	0	293	299	0	4S(79.9663), N-term(304.2072)				QT(0.027)S(0.032)S(0.941)FLV	0.941	0.86	TRUE	sp|Q9Y624|JAM1_HUMAN	Q9Y624	JAM1_HUMAN	F11R	Junctional adhesion molecule A			TRUE	22443.3	0	1261.05	0	0	0	0	57.8583	1011.77
microPOTS_TMT_200x200_tipIMAC_3_4Mar22_Oak_WBEH-22-01-08.02130.02130.3	interact-microPOTS_TMT_200x200_tipIMAC_3_4Mar22_Oak_WBEH-22-01-08.mod.pep.xml	RGSLCATCGLPVTGR	n[305]RGS[167]LCATCGLPVTGR	R	C	15	3	2790.17	1987.97	1987.96	663.664	663.662	1987.97	663.663	-0.0015	2e-14	30.156	20.433	1	2	1	401	415	0	3S(79.9663), 5C(57.0215), 8C(57.0215), N-term(304.2072)				RGS(0.860)LCAT(0.086)CGLPVT(0.054)GR	0.86	1	TRUE	sp|O43294|TGFI1_HUMAN	O43294	TGFI1_HUMAN	TGFB1I1	Transforming growth factor beta-1-induced transcript 1 protein			TRUE	23307.1	164.549	1581.06	74.2925	100.517	0	0	100.454	956.024
microPOTS_TMT_200x200_tipIMAC_3_4Mar22_Oak_WBEH-22-01-08.00978.00978.3	interact-microPOTS_TMT_200x200_tipIMAC_3_4Mar22_Oak_WBEH-22-01-08.mod.pep.xml	NPTYRPR	n[305]NPT[181]YRPR	R	Y	7	3	844.146	1286.65	1286.65	429.89	429.889	1286.65	429.889	0.0002	2.77263	11.763	10.652	0.9297	2	0	284	290	0	3T(79.9663), N-term(304.2072)				NPT(0.902)Y(0.098)RPR	0.902	0.9	TRUE	sp|P16989|YBOX3_HUMAN	P16989	YBOX3_HUMAN	YBX3	Y-box-binding protein 3			TRUE	18160.5	83.1724	1094.09	0	0	0	0	174.199	1862.57
microPOTS_TMT_200x200_tipIMAC_3_4Mar22_Oak_WBEH-22-01-08.02586.02586.3	interact-microPOTS_TMT_200x200_tipIMAC_3_4Mar22_Oak_WBEH-22-01-08.mod.pep.xml	RIDISPSTLR	n[305]RIDIS[167]PSTLR	R	K	10	3	3559.81	1540.84	1540.83	514.62	514.617	1540.83	514.617	0.0001	0.66852	15.974	13.864	0.9924	2	1	654	663	236112	5S(79.9663), N-term(304.2072)				RIDIS(0.886)PS(0.051)T(0.063)LR	0.886	0.96	TRUE	sp|Q9NYF8|BCLF1_HUMAN	Q9NYF8	BCLF1_HUMAN	BCLAF1	Bcl-2-associated transcription factor 1			TRUE	26956.6	0	1621.23	0	0	0	0	0	310.005
microPOTS_TMT_200x200_tipIMAC_3_4Mar22_Oak_WBEH-22-01-08.02180.02180.3	interact-microPOTS_TMT_200x200_tipIMAC_3_4Mar22_Oak_WBEH-22-01-08.mod.pep.xml	SPGHMVILDQTK	n[305]S[167]PGHM[147]VILDQTK	K	G	12	3	2874.19	2029.07	2029.05	677.363	677.358	2029.06	677.359	-0.0036	1.05819e-09	20.95	14.085	1	2	0	553	564	0	12K(304.2072), 1S(79.9663), 5M(15.9949), N-term(304.2072)		SPGHM(1.000)VILDQTK	1	S(0.888)PGHMVILDQT(0.112)K	0.888	0.95	TRUE	sp|Q9NWH9|SLTM_HUMAN	Q9NWH9	SLTM_HUMAN	SLTM	SAFB-like transcription modulator			TRUE	25813.2	163.173	1540.03	94.7301	83.3201	0	0	116.21	325.036
microPOTS_TMT_200x200_tipIMAC_3_4Mar22_Oak_WBEH-22-01-08.01684.01684.4	interact-microPOTS_TMT_200x200_tipIMAC_3_4Mar22_Oak_WBEH-22-01-08.mod.pep.xml	EEDEEPESPPEKK	n[305]EEDEEPES[167]PPEKK	K	T	13	4	2038.67	2534.27	2534.26	634.575	634.573	2534.26	634.572	0.0002	1.9423e-05	19.104	12.637	0.9982	2	1	207	219	27604.6	12K(304.2072), 13K(304.2072), 8S(79.9663), N-term(304.2072)				EEDEEPES(1.000)PPEKK	1	1	TRUE	sp|Q9H1E3|NUCKS_HUMAN	Q9H1E3	NUCKS_HUMAN	NUCKS1	Nuclear ubiquitous casein and cyclin-dependent kinase substrate 1			TRUE	20125	223.756	2489.53	80.5181	340.632	302.944	102.501	447.37	607.315
microPOTS_TMT_200x200_tipIMAC_3_4Mar22_Oak_WBEH-22-01-08.02713.02713.2	interact-microPOTS_TMT_200x200_tipIMAC_3_4Mar22_Oak_WBEH-22-01-08.mod.pep.xml	LGGFGSK	n[305]LGGFGS[167]K	K	R	7	2	3775.07	1352.74	1352.73	677.377	677.374	1352.73	677.375	-0.0007	10.6169	12.474	0	0.9496	2	0	298	304	0	6S(79.9663), 7K(304.2072), N-term(304.2072)				LGGFGS(1.000)K	1	1	TRUE	sp|Q14839|CHD4_HUMAN	Q14839	CHD4_HUMAN	CHD4	Chromodomain-helicase-DNA-binding protein 4			TRUE	7541.03	0	664.718	0	0	56.7457	64.1801	79.7294	1265.85
microPOTS_TMT_200x200_tipIMAC_3_4Mar22_Oak_WBEH-22-01-08.02509.02509.3	interact-microPOTS_TMT_200x200_tipIMAC_3_4Mar22_Oak_WBEH-22-01-08.mod.pep.xml	EYIPGQPPLSQSSDSSPTR	n[305]EYIPGQPPLS[167]QSSDSSPTR	K	N	19	3	3430.53	2429.16	2429.14	810.727	810.721	2429.14	810.722	-0.0024	3.88e-11	30.925	29.781	1	2	0	871	889	49224.6	10S(79.9663), N-term(304.2072)				EY(0.011)IPGQPPLS(0.334)QS(0.227)S(0.243)DS(0.093)S(0.080)PT(0.011)R	0.334	1	TRUE	sp|P07814|SYEP_HUMAN	P07814	SYEP_HUMAN	EPRS1	Bifunctional glutamate/proline--tRNA ligase			TRUE	24452.8	0	1413.52	0	78.8316	72.5758	100.306	101.862	598.08
microPOTS_TMT_200x200_tipIMAC_3_4Mar22_Oak_WBEH-22-01-08.04032.04032.3	interact-microPOTS_TMT_200x200_tipIMAC_3_4Mar22_Oak_WBEH-22-01-08.mod.pep.xml	DVLDIEQFSTVK	n[305]DVLDIEQFS[167]TVK	K	G	12	3	5721.14	2081.11	2081.1	694.709	694.706	2081.09	694.705	0.0012	0.0866537	21.076	19.794	0.9998	2	0	476	487	0	12K(304.2072), 9S(79.9663), N-term(304.2072)				DVLDIEQFS(0.917)T(0.083)VK	0.917	1	FALSE	sp|P34947|GRK5_HUMAN	P34947	GRK5_HUMAN	GRK5	G protein-coupled receptor kinase 5	GRK6	sp|P43250|GRK6_HUMAN	TRUE	25625.1	0	1433.06	0	0	0	0	0	818.192
microPOTS_TMT_200x200_tipIMAC_3_4Mar22_Oak_WBEH-22-01-08.03676.03676.3	interact-microPOTS_TMT_200x200_tipIMAC_3_4Mar22_Oak_WBEH-22-01-08.mod.pep.xml	FSLSQESSYIATQYSLRPR	n[305]FSLSQESSYIAT[181]QYSLRPR	K	R	19	3	5276.59	2617.31	2617.29	873.444	873.438	2616.29	873.104	1	0.000420395	23.546	23.546	1	2	0	153	171	0	12T(79.9663), N-term(304.2072)				FS(0.005)LS(0.005)QES(0.007)S(0.009)Y(0.058)IAT(0.305)QY(0.305)S(0.305)LRPR	0.305	1	TRUE	sp|Q14739|LBR_HUMAN	Q14739	LBR_HUMAN	LBR	Delta(14)-sterol reductase LBR			TRUE	17867	78.0293	1284.19	0	0	0	0	0	627.312
microPOTS_TMT_200x200_tipIMAC_3_4Mar22_Oak_WBEH-22-01-08.04391.04391.4	interact-microPOTS_TMT_200x200_tipIMAC_3_4Mar22_Oak_WBEH-22-01-08.mod.pep.xml	LCYVALDFEQEMATAASSSSLEK	n[305]LCYVALDFEQEM[147]ATAASSS[167]SLEK	K	S	23	4	6222.27	3255.57	3255.55	814.9	814.895	3253.54	814.393	2.0095	6.04808e-09	27.363	27.363	1	2	0	216	238	0	12M(15.9949), 19S(79.9663), 23K(304.2072), 2C(57.0215), N-term(304.2072)		LCYVALDFEQEM(1.000)ATAASSSSLEK	1	LCY(0.009)VALDFEQEMAT(0.082)AAS(0.082)S(0.082)S(0.701)S(0.044)LEK	0.701	0.95	FALSE	sp|P60709|ACTB_HUMAN	P60709	ACTB_HUMAN	ACTB	Actin, cytoplasmic 1	ACTG1, POTEE	sp|P63261|ACTG_HUMAN, sp|Q6S8J3|POTEE_HUMAN	TRUE	25876	92.0377	2250.71	0	81.7029	0	0	0	406.326
microPOTS_TMT_200x200_tipIMAC_3_4Mar22_Oak_WBEH-22-01-08.02303.02303.3	interact-microPOTS_TMT_200x200_tipIMAC_3_4Mar22_Oak_WBEH-22-01-08.mod.pep.xml	SQSLPNSLDYTQTSDPGR	n[305]SQSLPNS[167]LDYTQTSDPGR	R	H	18	3	3083.07	2350.1	2350.09	784.373	784.371	2349.08	784.034	1.0109	3.469e-11	34.31	30.765	1	2	0	44	61	0	7S(79.9663), N-term(304.2072)				S(0.016)QS(0.281)LPNS(0.668)LDY(0.009)T(0.009)QT(0.009)S(0.009)DPGR	0.668	1	TRUE	sp|Q96TC7|RMD3_HUMAN	Q96TC7	RMD3_HUMAN	RMDN3	Regulator of microtubule dynamics protein 3			TRUE	24211.8	95.9885	1743.62	132.968	110.007	104.892	0	0	594.947
microPOTS_TMT_200x200_tipIMAC_3_4Mar22_Oak_WBEH-22-01-08.04199.04199.3	interact-microPOTS_TMT_200x200_tipIMAC_3_4Mar22_Oak_WBEH-22-01-08.mod.pep.xml	GSYGDLGGPIITTQVTIPK	n[305]GSY[243]GDLGGPIITTQVTIPK	R	D	19	3	5964.85	2604.42	2604.41	869.148	869.143	2604.41	869.143	0.0004	2.47052e-09	27.779	25.664	1	2	0	378	396	18187.8	19K(304.2072), 3Y(79.9663), N-term(304.2072)				GS(0.134)Y(0.794)GDLGGPIIT(0.024)T(0.024)QVT(0.023)IPK	0.794	1	TRUE	sp|P61978|HNRPK_HUMAN	P61978	HNRPK_HUMAN	HNRNPK	Heterogeneous nuclear ribonucleoprotein K			TRUE	30196.3	0	1040.94	0	0	0	0	0	174.523
microPOTS_TMT_200x200_tipIMAC_3_4Mar22_Oak_WBEH-22-01-08.02808.02808.3	interact-microPOTS_TMT_200x200_tipIMAC_3_4Mar22_Oak_WBEH-22-01-08.mod.pep.xml	SPSGGAAGPLLTPSQSLDGSR	n[305]SPS[167]GGAAGPLLTPSQSLDGSR	R	R	21	3	3921.69	2339.16	2339.15	780.728	780.725	2338.15	780.39	1.0034	0	49.756	47.525	1	2	0	185	205	79354.9	3S(79.9663), N-term(304.2072)				S(0.389)PS(0.558)GGAAGPLLT(0.016)PS(0.013)QS(0.013)LDGS(0.012)R	0.558	1	TRUE	sp|Q96CX2|KCD12_HUMAN	Q96CX2	KCD12_HUMAN	KCTD12	BTB/POZ domain-containing protein KCTD12			TRUE	23412.7	0	2102.76	0	0	0	0	0	799.132
microPOTS_TMT_200x200_tipIMAC_3_4Mar22_Oak_WBEH-22-01-08.02841.02841.3	interact-microPOTS_TMT_200x200_tipIMAC_3_4Mar22_Oak_WBEH-22-01-08.mod.pep.xml	VDDDSLGEFPVTNSR	n[305]VDDDS[167]LGEFPVTNSR	R	A	15	3	3978.19	2033.93	2033.92	678.985	678.982	2033.93	678.983	-0.0035	1.1196e-08	27.294	20.448	1	2	0	138	152	0	5S(79.9663), N-term(304.2072)				VDDDS(0.946)LGEFPVT(0.027)NS(0.027)R	0.946	1	TRUE	sp|Q92785|REQU_HUMAN	Q92785	REQU_HUMAN	DPF2	Zinc finger protein ubi-d4			TRUE	22765.7	355.738	1893.41	75.0378	73.5894	78.934	105.794	156.132	446.959
microPOTS_TMT_200x200_tipIMAC_3_4Mar22_Oak_WBEH-22-01-08.02330.02330.3	interact-microPOTS_TMT_200x200_tipIMAC_3_4Mar22_Oak_WBEH-22-01-08.mod.pep.xml	NSATFKSFEDR	n[305]NSATFKS[167]FEDR	R	V	11	3	3128.27	1988.99	1988.99	664.005	664.003	1988.99	664.002	0.0004	1.15466	12.402	12.078	0.8784	2	1	160	170	0	6K(304.2072), 7S(79.9663), N-term(304.2072)				NS(0.055)AT(0.132)FKS(0.813)FEDR	0.813	1	TRUE	sp|O43399|TPD54_HUMAN	O43399	TPD54_HUMAN	TPD52L2	Tumor protein D54			TRUE	15003.4	0	955.788	0	55.5781	0	0	119.076	1757.09
microPOTS_TMT_200x200_tipIMAC_3_4Mar22_Oak_WBEH-22-01-08.01309.01309.2	interact-microPOTS_TMT_200x200_tipIMAC_3_4Mar22_Oak_WBEH-22-01-08.mod.pep.xml	APQTSSSPPPVR	n[305]APQTSS[167]SPPPVR	R	R	12	2	1403.25	1606.81	1606.81	804.412	804.41	1606.8	804.409	0.0014	0.0324526	16.455	16.455	0.9966	2	0	690	701	114412	6S(79.9663), N-term(304.2072)				APQT(0.029)S(0.094)S(0.439)S(0.439)PPPVR	0.439	1	TRUE	sp|Q8IYB3|SRRM1_HUMAN	Q8IYB3	SRRM1_HUMAN	SRRM1	Serine/arginine repetitive matrix protein 1			TRUE	20546.3	0	2785.13	0	0	0	0	0	737.773
microPOTS_TMT_200x200_tipIMAC_3_4Mar22_Oak_WBEH-22-01-08.03718.03718.3	interact-microPOTS_TMT_200x200_tipIMAC_3_4Mar22_Oak_WBEH-22-01-08.mod.pep.xml	LADFGVAGQLTDTMAK	n[305]LADFGVAGQLT[181]DTM[147]AK	K	R	16	3	5341.25	2342.21	2342.19	781.743	781.738	2341.19	781.403	1.0048	1.00711e-06	25.692	25.692	1	2	0	165	180	0	11T(79.9663), 14M(15.9949), 16K(304.2072), N-term(304.2072)		LADFGVAGQLTDTM(1.000)AK	1	LADFGVAGQLT(0.500)DT(0.500)MAK	0.5	0.71	FALSE	sp|Q13043|STK4_HUMAN	Q13043	STK4_HUMAN	STK4	Serine/threonine-protein kinase 4	STK3	sp|Q13188|STK3_HUMAN	TRUE	26119.2	0	2032.91	0	0	0	0	0	306.801
microPOTS_TMT_200x200_tipIMAC_3_4Mar22_Oak_WBEH-22-01-08.02371.02371.4	interact-microPOTS_TMT_200x200_tipIMAC_3_4Mar22_Oak_WBEH-22-01-08.mod.pep.xml	TRDDGDEEGLLTHSEEELEHSQDTDADDGALQ	n[305]TRDDGDEEGLLTHSEEELEHSQDT[181]DADDGALQ	R	-	32	4	3196.85	3911.66	3911.65	978.922	978.921	3910.65	978.669	1.0075	0	34.502	33.117	1	2	1	275	306	0	24T(79.9663), N-term(304.2072)				T(0.010)RDDGDEEGLLT(0.045)HS(0.259)EEELEHS(0.325)QDT(0.361)DADDGALQ	0.361	1	TRUE	sp|Q9UKM9|RALY_HUMAN	Q9UKM9	RALY_HUMAN	RALY	RNA-binding protein Raly			TRUE	28383.8	0	1903.21	0	0	0	0	0	0
microPOTS_TMT_200x200_tipIMAC_3_4Mar22_Oak_WBEH-22-01-08.01215.01215.3	interact-microPOTS_TMT_200x200_tipIMAC_3_4Mar22_Oak_WBEH-22-01-08.mod.pep.xml	AASLTEDRDR	n[305]AASLT[181]EDRDR	K	G	10	3	1244.94	1516.72	1516.72	506.582	506.581	1516.72	506.581	0.0003	2.24506	12.865	11.585	0.9814	2	1	1207	1216	0	5T(79.9663), N-term(304.2072)				AAS(0.294)LT(0.706)EDRDR	0.706	0.98	TRUE	sp|Q04637|IF4G1_HUMAN	Q04637	IF4G1_HUMAN	EIF4G1	Eukaryotic translation initiation factor 4 gamma 1			TRUE	16190.2	469.474	1548.31	503.604	390.264	452.391	425.512	342.613	857.762
microPOTS_TMT_200x200_tipIMAC_3_4Mar22_Oak_WBEH-22-01-08.03054.03054.3	interact-microPOTS_TMT_200x200_tipIMAC_3_4Mar22_Oak_WBEH-22-01-08.mod.pep.xml	GTFATLSELHCDK	n[305]GTFATLS[167]ELHCDK	K	L	13	3	4319.47	2167.07	2167.07	723.365	723.362	2166.07	723.03	0.9973	6.44072e-08	18.712	16.877	0.9996	2	0	84	96	0	11C(57.0215), 13K(304.2072), 7S(79.9663), N-term(304.2072)				GT(0.029)FAT(0.045)LS(0.926)ELHCDK	0.926	1	TRUE	contam_sp|P68871|HBB_HUMAN	contam_sp|P68871|HBB_HUMAN Hemoglobin subunit beta OS=Homo sapiens GN=HBB PE=1 SV=2	contam_sp|P68871|HBB_HUMAN Hemoglobin subunit beta OS=Homo sapiens GN=HBB PE=1 SV=2		Hemoglobin			TRUE	23895.3	0	1941.07	60.5838	78.6277	0	0	0	632.464
microPOTS_TMT_200x200_tipIMAC_3_4Mar22_Oak_WBEH-22-01-08.01142.01142.2	interact-microPOTS_TMT_200x200_tipIMAC_3_4Mar22_Oak_WBEH-22-01-08.mod.pep.xml	VASDTEEADR	n[305]VAS[167]DTEEADR	K	T	10	2	1120.97	1475.65	1475.65	738.832	738.832	1475.65	738.831	0.0031	0.0201837	18.28	15.238	0.9951	2	0	654	663	0	3S(79.9663), N-term(304.2072)				VAS(0.922)DT(0.078)EEADR	0.922	1	TRUE	sp|Q9P2R6|RERE_HUMAN	Q9P2R6	RERE_HUMAN	RERE	Arginine-glutamic acid dipeptide repeats protein			TRUE	24330	0	1175.66	0	0	0	0	0	396.33
microPOTS_TMT_200x200_tipIMAC_3_4Mar22_Oak_WBEH-22-01-08.03912.03912.4	interact-microPOTS_TMT_200x200_tipIMAC_3_4Mar22_Oak_WBEH-22-01-08.mod.pep.xml	AASPAKPSSLDLVPNLPK	n[305]AAS[167]PAKPSSLDLVPNLPK	R	G	18	4	5562.43	2797.62	2797.6	700.413	700.408	2796.6	700.157	1.007	1.58805e-05	19.96	19.858	0.9999	2	0	831	848	16906.5	18K(304.2072), 3S(79.9663), 6K(304.2072), N-term(304.2072)				AAS(0.567)PAKPS(0.228)S(0.206)LDLVPNLPK	0.567	1	TRUE	sp|Q8N3V7|SYNPO_HUMAN	Q8N3V7	SYNPO_HUMAN	SYNPO	Synaptopodin			TRUE	26803.5	0	2031.71	0	0	0	0	0	151.895
microPOTS_TMT_200x200_tipIMAC_3_4Mar22_Oak_WBEH-22-01-08.02689.02689.3	interact-microPOTS_TMT_200x200_tipIMAC_3_4Mar22_Oak_WBEH-22-01-08.mod.pep.xml	QRSPIALPVK	n[305]QRS[167]PIALPVK	R	Q	10	3	3734.42	1796.06	1796.05	599.695	599.691	1796.06	599.693	-0.0072	0.0106255	17.406	9.614	0.9871	2	1	209	218	0	10K(304.2072), 3S(79.9663), N-term(304.2072)				QRS(1.000)PIALPVK	1	0.7	TRUE	sp|Q8TF01|PNISR_HUMAN	Q8TF01	PNISR_HUMAN	PNISR	Arginine/serine-rich protein PNISR			TRUE	21774.2	0	1317.8	57.4691	0	70.9046	51.1431	57.0463	459.768
microPOTS_TMT_200x200_tipIMAC_3_4Mar22_Oak_WBEH-22-01-08.02387.02387.3	interact-microPOTS_TMT_200x200_tipIMAC_3_4Mar22_Oak_WBEH-22-01-08.mod.pep.xml	DIEISTEEEK	n[305]DIEIS[167]TEEEK	R	D	10	3	3223.95	1879.95	1879.94	627.656	627.654	1879.93	627.651	0.0092	0.664423	15.886	15.886	0.9795	2	0	333	342	0	10K(304.2072), 5S(79.9663), N-term(304.2072)				DIEIS(0.500)T(0.500)EEEK	0.5	1	TRUE	sp|Q4G0J3|LARP7_HUMAN	Q4G0J3	LARP7_HUMAN	LARP7	La-related protein 7			TRUE	19566.2	0	1645.15	65.5718	83.5293	103.965	0	65.324	581.127
microPOTS_TMT_200x200_tipIMAC_3_4Mar22_Oak_WBEH-22-01-08.03249.03249.3	interact-microPOTS_TMT_200x200_tipIMAC_3_4Mar22_Oak_WBEH-22-01-08.mod.pep.xml	SQSVPGAWPGASPLSSQPLSGSSR	n[305]SQS[167]VPGAWPGASPLSSQPLSGSSR	K	Q	24	3	4622.9	2724.34	2724.33	909.122	909.116	2723.32	908.782	1.0022	6e-14	41.121	37.157	1	2	0	731	754	32073.7	3S(79.9663), N-term(304.2072)				S(0.008)QS(0.918)VPGAWPGAS(0.019)PLS(0.013)S(0.012)QPLS(0.010)GS(0.010)S(0.010)R	0.918	1	TRUE	sp|Q9HBL0|TENS1_HUMAN	Q9HBL0	TENS1_HUMAN	TNS1	Tensin-1			TRUE	25623.1	0	1315.24	0	0	0	0	0	636.284
microPOTS_TMT_200x200_tipIMAC_3_4Mar22_Oak_WBEH-22-01-08.01816.01816.3	interact-microPOTS_TMT_200x200_tipIMAC_3_4Mar22_Oak_WBEH-22-01-08.mod.pep.xml	GTGASGSFK	n[305]GTGAS[167]GSFK	K	L	9	3	2257.75	1498.78	1498.77	500.599	500.597	1498.77	500.596	0.0013	5.20577	11.41	11.41	0.8296	2	0	98	106	0	5S(79.9663), 9K(304.2072), N-term(304.2072)				GT(0.023)GAS(0.489)GS(0.489)FK	0.489	0.71	FALSE	sp|P10412|H14_HUMAN	P10412	H14_HUMAN	H1-4	Histone H1.4	H1-1, H1-2, H1-3, H1-5, H1-6	sp|P16401|H15_HUMAN, sp|P16402|H13_HUMAN, sp|P16403|H12_HUMAN, sp|P22492|H1T_HUMAN, sp|Q02539|H11_HUMAN	TRUE	18385.9	0	1215.86	0	48.6421	45.1361	0	0	601.232
microPOTS_TMT_200x200_tipIMAC_3_4Mar22_Oak_WBEH-22-01-08.01659.01659.2	interact-microPOTS_TMT_200x200_tipIMAC_3_4Mar22_Oak_WBEH-22-01-08.mod.pep.xml	SPSFGGASEASAR	n[305]SPS[167]FGGASEASAR	K	T	13	2	1995.34	1606.74	1606.73	804.375	804.373	1606.73	804.373	-0.0004	6.229e-10	20.306	18.432	0.9998	2	0	182	194	0	3S(79.9663), N-term(304.2072)				S(0.091)PS(0.826)FGGAS(0.060)EAS(0.024)AR	0.826	1	TRUE	sp|Q8WVT3|TPC12_HUMAN	Q8WVT3	TPC12_HUMAN	TRAPPC12	Trafficking protein particle complex subunit 12			TRUE	22814.6	0	1154.75	0	60.2305	0	0	0	626.466
microPOTS_TMT_200x200_tipIMAC_3_4Mar22_Oak_WBEH-22-01-08.01113.01113.2	interact-microPOTS_TMT_200x200_tipIMAC_3_4Mar22_Oak_WBEH-22-01-08.mod.pep.xml	LTPAHSR	n[305]LTPAHS[167]R	K	K	7	2	1072.51	1164.6	1164.6	583.307	583.306	1164.6	583.306	0.0002	1.15014	10.257	0	0.9588	2	0	206	212	0	6S(79.9663), N-term(304.2072)				LT(0.120)PAHS(0.880)R	0.88	0	TRUE	sp|O95466|FMNL1_HUMAN	O95466	FMNL1_HUMAN	FMNL1	Formin-like protein 1			FALSE	16593.3	90.9645	1250.35	61.9043	0	0	0	0	701.056
microPOTS_TMT_200x200_tipIMAC_3_4Mar22_Oak_WBEH-22-01-08.02835.02835.3	interact-microPOTS_TMT_200x200_tipIMAC_3_4Mar22_Oak_WBEH-22-01-08.mod.pep.xml	STPFIVPSSPTEQEGR	n[305]STPFIVPS[167]SPTEQEGR	R	Q	16	3	3967.16	2116.03	2116.02	706.351	706.348	2115.02	706.014	1.0022	4.77226e-08	30.947	28.72	1	2	0	372	387	0	8S(79.9663), N-term(304.2072)				S(0.017)T(0.017)PFIVPS(0.867)S(0.085)PT(0.013)EQEGR	0.867	1	TRUE	sp|Q12888|TP53B_HUMAN	Q12888	TP53B_HUMAN	TP53BP1	TP53-binding protein 1			TRUE	20050	0	1593.14	0	0	114.714	0	0	659.715
microPOTS_TMT_200x200_tipIMAC_3_4Mar22_Oak_WBEH-22-01-08.02289.02289.3	interact-microPOTS_TMT_200x200_tipIMAC_3_4Mar22_Oak_WBEH-22-01-08.mod.pep.xml	QSFDDNDSEELEDK	n[305]QSFDDNDS[167]EELEDK	K	D	14	3	3058.17	2358.05	2358.04	787.023	787.02	2358.04	787.02	-0.0002	0.000886672	21.434	13.396	0.9997	2	0	106	119	85173.6	14K(304.2072), 8S(79.9663), N-term(304.2072)				QS(0.056)FDDNDS(0.944)EELEDK	0.944	1	TRUE	sp|O60841|IF2P_HUMAN	O60841	IF2P_HUMAN	EIF5B	Eukaryotic translation initiation factor 5B			TRUE	21740.7	0	1124.51	0	0	0	0	0	528.444
microPOTS_TMT_200x200_tipIMAC_3_4Mar22_Oak_WBEH-22-01-08.01914.01914.2	interact-microPOTS_TMT_200x200_tipIMAC_3_4Mar22_Oak_WBEH-22-01-08.mod.pep.xml	GEPNVSYICSR	n[305]GEPNVSY[243]ICSR	R	Y	11	2	2425.3	1664.76	1664.75	833.389	833.383	1664.76	833.385	-0.0046	0.708867	22.316	18.757	0.9986	2	0	273	283	30923.3	7Y(79.9663), 9C(57.0215), N-term(304.2072)				GEPNVS(0.113)Y(0.848)ICS(0.040)R	0.848	1	FALSE	sp|P49840|GSK3A_HUMAN	P49840	GSK3A_HUMAN	GSK3A	Glycogen synthase kinase-3 alpha	GSK3B	sp|P49841|GSK3B_HUMAN	TRUE	19862.5	82.5187	2636.68	0	0	0	0	0	866.34
microPOTS_TMT_200x200_tipIMAC_3_4Mar22_Oak_WBEH-22-01-08.02669.02669.3	interact-microPOTS_TMT_200x200_tipIMAC_3_4Mar22_Oak_WBEH-22-01-08.mod.pep.xml	EDEISPPPPNPVVK	n[305]EDEIS[167]PPPPNPVVK	R	G	14	3	3700.3	2206.16	2206.16	736.395	736.394	2205.16	736.06	1.0031	1.34433e-06	21.088	12.024	0.9997	2	0	79	92	0	14K(304.2072), 5S(79.9663), N-term(304.2072)				EDEIS(1.000)PPPPNPVVK	1	1	TRUE	sp|P10644|KAP0_HUMAN	P10644	KAP0_HUMAN	PRKAR1A	cAMP-dependent protein kinase type I-alpha regulatory subunit			TRUE	19612.6	143.823	1740.82	0	430.645	0	123.305	134.915	467.103
microPOTS_TMT_200x200_tipIMAC_3_4Mar22_Oak_WBEH-22-01-08.03290.03290.3	interact-microPOTS_TMT_200x200_tipIMAC_3_4Mar22_Oak_WBEH-22-01-08.mod.pep.xml	GALQNIIPASTGAAK	n[305]GALQNIIPAS[167]TGAAK	R	A	15	3	4684.84	2099.17	2099.16	700.732	700.728	2099.16	700.729	-0.0007	1.99975e-06	24.931	23.196	0.9999	2	0	201	215	32797.9	10S(79.9663), 15K(304.2072), N-term(304.2072)				GALQNIIPAS(0.913)T(0.087)GAAK	0.913	1	TRUE	sp|P04406|G3P_HUMAN	P04406	G3P_HUMAN	GAPDH	Glyceraldehyde-3-phosphate dehydrogenase			TRUE	22012.1	0	1296.64	0	0	0	0	0	540.82
microPOTS_TMT_200x200_tipIMAC_3_4Mar22_Oak_WBEH-22-01-08.03123.03123.3	interact-microPOTS_TMT_200x200_tipIMAC_3_4Mar22_Oak_WBEH-22-01-08.mod.pep.xml	DLSPTLIDNSAAK	n[305]DLSPT[181]LIDNSAAK	R	Q	13	3	4433.27	2032.09	2032.08	678.371	678.368	2032.07	678.365	0.0083	0.0144607	19.336	18.035	0.9939	2	0	486	498	0	13K(304.2072), 5T(79.9663), N-term(304.2072)				DLS(0.064)PT(0.903)LIDNS(0.033)AAK	0.903	1	TRUE	sp|Q9P2B4|CT2NL_HUMAN	Q9P2B4	CT2NL_HUMAN	CTTNBP2NL	CTTNBP2 N-terminal-like protein			TRUE	20688.9	76.1553	1423.2	0	142.862	137.473	83.9564	62.0824	831.83
microPOTS_TMT_200x200_tipIMAC_3_4Mar22_Oak_WBEH-22-01-08.03066.03066.2	interact-microPOTS_TMT_200x200_tipIMAC_3_4Mar22_Oak_WBEH-22-01-08.mod.pep.xml	SLSPILPGR	n[305]SLS[167]PILPGR	R	H	9	2	4337.75	1322.73	1322.73	662.374	662.372	1322.73	662.371	0.0004	0.0974276	15.305	12.195	0.9986	2	0	1289	1297	24105.1	3S(79.9663), N-term(304.2072)				S(0.121)LS(0.879)PILPGR	0.879	1	TRUE	sp|Q6ZSZ5|ARHGI_HUMAN	Q6ZSZ5	ARHGI_HUMAN	ARHGEF18	Rho guanine nucleotide exchange factor 18			TRUE	16331	249.064	1355.68	229.649	387.463	90.8603	262.245	469.654	746.876
microPOTS_TMT_200x200_tipIMAC_3_4Mar22_Oak_WBEH-22-01-08.02986.02986.3	interact-microPOTS_TMT_200x200_tipIMAC_3_4Mar22_Oak_WBEH-22-01-08.mod.pep.xml	SYSSPDITQAIQEEEKR	n[305]SYS[167]SPDITQAIQEEEKR	R	K	17	3	4210	2669.34	2669.33	890.788	890.784	2668.32	890.449	1.0061	0.00870463	19.741	19.741	0.99	2	1	716	732	0	16K(304.2072), 3S(79.9663), N-term(304.2072)				S(0.016)Y(0.031)S(0.463)S(0.463)PDIT(0.027)QAIQEEEKR	0.463	1	TRUE	sp|P40818|UBP8_HUMAN	P40818	UBP8_HUMAN	USP8	Ubiquitin carboxyl-terminal hydrolase 8			TRUE	24728.8	59.9265	2090.34	0	0	0	0	0	122.895
microPOTS_TMT_200x200_tipIMAC_3_4Mar22_Oak_WBEH-22-01-08.02459.02459.3	interact-microPOTS_TMT_200x200_tipIMAC_3_4Mar22_Oak_WBEH-22-01-08.mod.pep.xml	SLSASPALGSTK	n[305]SLSAS[167]PALGSTK	R	E	12	3	3346.71	1805.99	1805.98	603.002	603.001	1805.98	603	0.0025	0.000301231	22.024	20.326	0.9999	2	0	46	57	0	12K(304.2072), 5S(79.9663), N-term(304.2072)				S(0.015)LS(0.140)AS(0.817)PALGS(0.014)T(0.013)K	0.817	0.96	TRUE	sp|O95544|NADK_HUMAN	O95544	NADK_HUMAN	NADK	NAD kinase			TRUE	19011	73.8981	940.161	0	0	0	0	47.7879	710.85
microPOTS_TMT_200x200_tipIMAC_3_4Mar22_Oak_WBEH-22-01-08.03345.03345.3	interact-microPOTS_TMT_200x200_tipIMAC_3_4Mar22_Oak_WBEH-22-01-08.mod.pep.xml	LDPAQSASRENLLEEQGSIALR	n[305]LDPAQS[167]ASRENLLEEQGSIALR	K	Q	22	3	4774.97	2781.42	2781.41	928.149	928.144	2780.4	927.808	1.0058	3.8315e-10	37.066	37.066	1	2	1	1024	1045	0	6S(79.9663), N-term(304.2072)				LDPAQS(0.491)AS(0.491)RENLLEEQGS(0.019)IALR	0.491	1	TRUE	sp|Q13813|SPTN1_HUMAN	Q13813	SPTN1_HUMAN	SPTAN1	Spectrin alpha chain, non-erythrocytic 1			TRUE	20290.5	0	1576.23	0	0	0	0	0	890.114
microPOTS_TMT_200x200_tipIMAC_3_4Mar22_Oak_WBEH-22-01-08.02707.02707.3	interact-microPOTS_TMT_200x200_tipIMAC_3_4Mar22_Oak_WBEH-22-01-08.mod.pep.xml	TDSDSDLQLYK	n[305]TDS[167]DSDLQLYK	K	E	11	3	3765.86	1972.99	1972.98	658.669	658.667	1971.97	658.33	1.0101	2.2245	15.727	14.248	0.9906	2	0	188	198	0	11K(304.2072), 3S(79.9663), N-term(304.2072)				T(0.042)DS(0.787)DS(0.148)DLQLY(0.023)K	0.787	1	TRUE	sp|Q01433|AMPD2_HUMAN	Q01433	AMPD2_HUMAN	AMPD2	AMP deaminase 2			TRUE	21782.6	137.757	1682.97	142.747	133.185	0	0	118.535	633.233
microPOTS_TMT_200x200_tipIMAC_3_4Mar22_Oak_WBEH-22-01-08.01770.01770.3	interact-microPOTS_TMT_200x200_tipIMAC_3_4Mar22_Oak_WBEH-22-01-08.mod.pep.xml	SREDLSAQPVQTK	n[305]S[167]REDLSAQPVQTK	K	F	13	3	2182.26	2146.14	2146.13	716.386	716.383	2146.13	716.383	-0.0002	3.45428	9.683	9.683	0.9523	2	1	617	629	0	13K(304.2072), 1S(79.9663), N-term(304.2072)				S(0.715)REDLS(0.204)AQPVQT(0.080)K	0.715	1	TRUE	sp|Q07157|ZO1_HUMAN	Q07157	ZO1_HUMAN	TJP1	Tight junction protein ZO-1			TRUE	18116.7	0	1458.49	0	0	0	0	0	900.452
microPOTS_TMT_200x200_tipIMAC_3_4Mar22_Oak_WBEH-22-01-08.03234.03234.3	interact-microPOTS_TMT_200x200_tipIMAC_3_4Mar22_Oak_WBEH-22-01-08.mod.pep.xml	NSPGLLVSPGNLNK	n[305]NS[167]PGLLVSPGNLNK	R	N	14	3	4599.82	2097.16	2097.15	700.062	700.057	2097.15	700.057	0.0019	5.48679e-06	24.603	21.969	1	2	0	221	234	0	14K(304.2072), 2S(79.9663), N-term(304.2072)				NS(0.914)PGLLVS(0.086)PGNLNK	0.914	1	TRUE	sp|Q06413|MEF2C_HUMAN	Q06413	MEF2C_HUMAN	MEF2C	Myocyte-specific enhancer factor 2C			TRUE	20377.3	75.9959	1308.12	0	0	0	0	0	286.502
microPOTS_TMT_200x200_tipIMAC_3_4Mar22_Oak_WBEH-22-01-08.02036.02036.2	interact-microPOTS_TMT_200x200_tipIMAC_3_4Mar22_Oak_WBEH-22-01-08.mod.pep.xml	GYSFTTTAER	n[305]GYSFT[181]TTAER	R	E	10	2	2629.77	1515.7	1515.7	758.859	758.855	1515.69	758.854	0.0025	1.45705	15.973	14.452	0.9886	2	0	197	206	0	5T(79.9663), N-term(304.2072)				GY(0.020)S(0.023)FT(0.710)T(0.124)T(0.124)AER	0.71	1	FALSE	sp|P60709|ACTB_HUMAN	P60709	ACTB_HUMAN	ACTB	Actin, cytoplasmic 1	ACTG1	sp|P63261|ACTG_HUMAN	TRUE	19809.8	0	2795.6	0	0	0	0	0	433.283
microPOTS_TMT_200x200_tipIMAC_3_4Mar22_Oak_WBEH-22-01-08.03877.03877.3	interact-microPOTS_TMT_200x200_tipIMAC_3_4Mar22_Oak_WBEH-22-01-08.mod.pep.xml	ESDQTLAALLSPK	n[305]ESDQTLAALLS[167]PK	K	E	13	3	5522.62	2060.11	2060.1	687.71	687.709	2060.11	687.709	-0.0012	0.000245457	20.395	14.194	0.9998	2	0	1687	1699	0	11S(79.9663), 13K(304.2072), N-term(304.2072)				ES(0.030)DQT(0.034)LAALLS(0.937)PK	0.937	1	TRUE	sp|P18583|SON_HUMAN	P18583	SON_HUMAN	SON	Protein SON			TRUE	24722.7	0	1420.9	0	0	0	0	0	0
microPOTS_TMT_200x200_tipIMAC_3_4Mar22_Oak_WBEH-22-01-08.04397.04397.4	interact-microPOTS_TMT_200x200_tipIMAC_3_4Mar22_Oak_WBEH-22-01-08.mod.pep.xml	FFESFGDLSTPDAVMGNPK	n[305]FFESFGDLS[167]TPDAVM[147]GNPK	R	V	19	4	6231.62	2764.34	2764.32	692.092	692.088	2762.32	691.586	2.0075	0.0322028	16.546	16.546	0.9691	2	0	42	60	0	15M(15.9949), 19K(304.2072), 9S(79.9663), N-term(304.2072)		FFESFGDLSTPDAVM(1.000)GNPK	1	FFES(0.072)FGDLS(0.464)T(0.464)PDAVMGNPK	0.464	0.78	TRUE	contam_sp|P68871|HBB_HUMAN	contam_sp|P68871|HBB_HUMAN Hemoglobin subunit beta OS=Homo sapiens GN=HBB PE=1 SV=2	contam_sp|P68871|HBB_HUMAN Hemoglobin subunit beta OS=Homo sapiens GN=HBB PE=1 SV=2		Hemoglobin			TRUE	19350.1	96.1388	2032.77	0	421.433	120.471	179.91	142.731	556.166
microPOTS_TMT_200x200_tipIMAC_3_4Mar22_Oak_WBEH-22-01-08.03038.03038.3	interact-microPOTS_TMT_200x200_tipIMAC_3_4Mar22_Oak_WBEH-22-01-08.mod.pep.xml	KFSEPNTYIDGLPSQDR	n[305]KFS[167]EPNTYIDGLPSQDR	R	Q	17	3	4294.32	2654.33	2654.33	885.785	885.784	2654.32	885.782	0.007	0.000491756	23.733	19.106	0.9999	2	1	482	498	0	1K(304.2072), 3S(79.9663), N-term(304.2072)				KFS(0.920)EPNT(0.035)Y(0.027)IDGLPS(0.018)QDR	0.92	0.56	TRUE	sp|Q8N4X5|AF1L2_HUMAN	Q8N4X5	AF1L2_HUMAN	AFAP1L2	Actin filament-associated protein 1-like 2			TRUE	23786.7	0	1137.05	0	0	0	0	0	271.788
microPOTS_TMT_200x200_tipIMAC_3_4Mar22_Oak_WBEH-22-01-08.02396.02396.3	interact-microPOTS_TMT_200x200_tipIMAC_3_4Mar22_Oak_WBEH-22-01-08.mod.pep.xml	VSDQNSPVLPK	n[305]VSDQNS[167]PVLPK	R	K	11	3	3239.53	1871.01	1871.01	624.679	624.677	1871.01	624.676	0.003	0.0396477	17.431	11.21	0.9982	2	0	2042	2052	0	11K(304.2072), 6S(79.9663), N-term(304.2072)				VS(0.053)DQNS(0.947)PVLPK	0.947	0.98	TRUE	sp|Q9UPU5|UBP24_HUMAN	Q9UPU5	UBP24_HUMAN	USP24	Ubiquitin carboxyl-terminal hydrolase 24			TRUE	23473.5	69.0161	1362.58	0	0	0	70.9643	61.7231	132.124
microPOTS_TMT_200x200_tipIMAC_3_4Mar22_Oak_WBEH-22-01-08.02735.02735.3	interact-microPOTS_TMT_200x200_tipIMAC_3_4Mar22_Oak_WBEH-22-01-08.mod.pep.xml	VFDDESDEKEDEEYADEK	n[305]VFDDES[167]DEKEDEEYADEK	K	G	18	3	3803.53	3183.47	3183.46	1062.16	1062.16	3183.45	1062.16	0.0085	0.520331	16.954	13.561	0.9823	2	1	637	654	0	18K(304.2072), 6S(79.9663), 9K(304.2072), N-term(304.2072)				VFDDES(0.886)DEKEDEEY(0.114)ADEK	0.886	0.67	TRUE	sp|O43719|HTSF1_HUMAN	O43719	HTSF1_HUMAN	HTATSF1	HIV Tat-specific factor 1			TRUE	25769.7	0	916.212	0	0	0	0	0	0
microPOTS_TMT_200x200_tipIMAC_3_4Mar22_Oak_WBEH-22-01-08.01606.01606.2	interact-microPOTS_TMT_200x200_tipIMAC_3_4Mar22_Oak_WBEH-22-01-08.mod.pep.xml	SSSLPAYGR	n[305]SS[167]SLPAYGR	K	T	9	2	1904.32	1320.64	1320.64	661.33	661.327	1320.64	661.327	-0.0008	0.227248	14.074	14.074	0.9814	2	0	287	295	0	2S(79.9663), N-term(304.2072)				S(0.027)S(0.477)S(0.477)LPAY(0.019)GR	0.477	1	TRUE	sp|Q08495|DEMA_HUMAN	Q08495	DEMA_HUMAN	DMTN	Dematin			TRUE	19870	0	1306.88	0	0	0	0	0	739.69
microPOTS_TMT_200x200_tipIMAC_3_4Mar22_Oak_WBEH-22-01-08.02760.02760.2	interact-microPOTS_TMT_200x200_tipIMAC_3_4Mar22_Oak_WBEH-22-01-08.mod.pep.xml	LGNSLLR	n[305]LGNS[167]LLR	K	R	7	2	3842.34	1155.64	1155.63	578.827	578.824	1155.63	578.824	-0.0007	0.798515	12.568	9.76	0.9661	2	0	2059	2065	0	4S(79.9663), N-term(304.2072)				LGNS(1.000)LLR	1	1	TRUE	sp|Q14980|NUMA1_HUMAN	Q14980	NUMA1_HUMAN	NUMA1	Nuclear mitotic apparatus protein 1			TRUE	7650.73	0	291.41	0	0	0	0	0	1243.45
microPOTS_TMT_200x200_tipIMAC_3_4Mar22_Oak_WBEH-22-01-08.03985.03985.4	interact-microPOTS_TMT_200x200_tipIMAC_3_4Mar22_Oak_WBEH-22-01-08.mod.pep.xml	SNSGRELTDEEILASVMIK	n[305]SNS[167]GRELTDEEILASVM[147]IK	R	N	19	4	5661.04	2796.46	2796.43	700.121	700.115	2795.43	699.864	1.0056	7.84666e-05	20.675	20.675	0.9996	2	1	342	360	24522.2	17M(15.9949), 19K(304.2072), 3S(79.9663), N-term(304.2072)		SNSGRELTDEEILASVM(1.000)IK	1	S(0.060)NS(0.823)GRELT(0.042)DEEILAS(0.075)VMIK	0.823	1	TRUE	sp|Q5JSH3|WDR44_HUMAN	Q5JSH3	WDR44_HUMAN	WDR44	WD repeat-containing protein 44			TRUE	22201.8	92.4776	1664.4	0	0	0	0	0	173.266
microPOTS_TMT_200x200_tipIMAC_3_4Mar22_Oak_WBEH-22-01-08.04381.04381.3	interact-microPOTS_TMT_200x200_tipIMAC_3_4Mar22_Oak_WBEH-22-01-08.mod.pep.xml	EGLGQGQSLEQLEALVQTK	n[305]EGLGQGQS[167]LEQLEALVQTK	K	D	19	3	6204.39	2716.45	2716.44	906.491	906.486	2715.43	906.152	1.0036	2.9806e-05	23.615	17.256	1	2	0	249	267	0	19K(304.2072), 8S(79.9663), N-term(304.2072)				EGLGQGQS(0.940)LEQLEALVQT(0.060)K	0.94	0	TRUE	sp|Q9NSC5|HOME3_HUMAN	Q9NSC5	HOME3_HUMAN	HOMER3	Homer protein homolog 3			FALSE	19977.5	0	1448.05	0	93.6683	0	0	0	526.959
microPOTS_TMT_200x200_tipIMAC_3_4Mar22_Oak_WBEH-22-01-08.02877.02877.3	interact-microPOTS_TMT_200x200_tipIMAC_3_4Mar22_Oak_WBEH-22-01-08.mod.pep.xml	CNSFIENSSALK	n[305]C[160]NS[167]FIENSSALK	R	K	12	3	4035.12	2058.03	2058.02	687.018	687.014	2057.01	686.679	1.0061	0.00319003	20.566	16.913	0.999	2	0	35	46	0	12K(304.2072), 1C(57.0215), 3S(79.9663), N-term(304.2072)				CNS(0.848)FIENS(0.095)S(0.057)ALK	0.848	0.83	TRUE	sp|Q9Y4F9|RIPR2_HUMAN	Q9Y4F9	RIPR2_HUMAN	RIPOR2	Rho family-interacting cell polarization regulator 2			TRUE	22402.6	72.5652	1910.85	0	67.3672	0	0	0	153.713
microPOTS_TMT_200x200_tipIMAC_3_4Mar22_Oak_WBEH-22-01-08.02224.02224.2	interact-microPOTS_TMT_200x200_tipIMAC_3_4Mar22_Oak_WBEH-22-01-08.mod.pep.xml	TLSPEFNER	n[305]TLS[167]PEFNER	R	F	9	2	2949.09	1475.71	1475.7	738.861	738.858	1475.7	738.856	0.004	0.0282887	15.315	10.86	0.9747	2	0	1032	1040	0	3S(79.9663), N-term(304.2072)				T(0.079)LS(0.921)PEFNER	0.921	1	TRUE	sp|Q9BSJ8|ESYT1_HUMAN	Q9BSJ8	ESYT1_HUMAN	ESYT1	Extended synaptotagmin-1			TRUE	18981.1	0	875.531	0	0	0	0	0	940.955
microPOTS_TMT_200x200_tipIMAC_3_4Mar22_Oak_WBEH-22-01-08.02910.02910.2	interact-microPOTS_TMT_200x200_tipIMAC_3_4Mar22_Oak_WBEH-22-01-08.mod.pep.xml	GSLASLDSLR	n[305]GS[167]LASLDSLR	R	K	10	2	4087.56	1401.72	1401.72	701.87	701.867	1401.72	701.867	0.0001	0.131429	17.504	14.618	0.9913	2	0	345	354	0	2S(79.9663), N-term(304.2072)				GS(0.791)LAS(0.162)LDS(0.047)LR	0.791	1	TRUE	sp|O60716|CTND1_HUMAN	O60716	CTND1_HUMAN	CTNND1	Catenin delta-1			TRUE	17148.6	67.0479	623.324	273.486	87.4462	67.6204	127.369	274.904	1202.06
microPOTS_TMT_200x200_tipIMAC_3_4Mar22_Oak_WBEH-22-01-08.02333.02333.2	interact-microPOTS_TMT_200x200_tipIMAC_3_4Mar22_Oak_WBEH-22-01-08.mod.pep.xml	SLQQLAEER	n[305]S[167]LQQLAEER	R	S	9	2	3132.82	1456.73	1456.73	729.372	729.372	1456.72	729.37	0.0041	1.25916	10.048	0	0.8387	2	0	1217	1225	0	1S(79.9663), N-term(304.2072)				S(1.000)LQQLAEER	1	1	TRUE	sp|Q13813|SPTN1_HUMAN	Q13813	SPTN1_HUMAN	SPTAN1	Spectrin alpha chain, non-erythrocytic 1			TRUE	20821.6	127.137	1338.01	68.3258	0	0	0	0	529.357
microPOTS_TMT_200x200_tipIMAC_3_4Mar22_Oak_WBEH-22-01-08.03553.03553.3	interact-microPOTS_TMT_200x200_tipIMAC_3_4Mar22_Oak_WBEH-22-01-08.mod.pep.xml	TDVSNFDEEFTGEAPTLSPPR	n[305]TDVSNFDEEFT[181]GEAPTLSPPR	R	D	21	3	5086.98	2693.24	2693.23	898.753	898.749	2692.22	898.415	1.0026	1.60304e-09	34.968	32.799	1	2	0	899	919	84527.1	11T(79.9663), N-term(304.2072)				T(0.010)DVS(0.010)NFDEEFT(0.451)GEAPT(0.199)LS(0.329)PPR	0.451	1	TRUE	sp|Q16512|PKN1_HUMAN	Q16512	PKN1_HUMAN	PKN1	Serine/threonine-protein kinase N1			TRUE	19875.1	89.3301	1279.03	0	0	0	0	0	737.006
microPOTS_TMT_200x200_tipIMAC_3_4Mar22_Oak_WBEH-22-01-08.03394.03394.4	interact-microPOTS_TMT_200x200_tipIMAC_3_4Mar22_Oak_WBEH-22-01-08.mod.pep.xml	TLSVAAAFNEDEDSEPEEMPPEAK	n[305]TLSVAAAFNEDEDS[167]EPEEM[147]PPEAK	K	M	24	4	4853.02	3310.53	3310.52	828.639	828.638	3309.51	828.386	1.0109	2.98816e-06	27.581	15.911	1	2	0	106	129	0	14S(79.9663), 19M(15.9949), 24K(304.2072), N-term(304.2072)		TLSVAAAFNEDEDSEPEEM(1.000)PPEAK	1	T(0.026)LS(0.026)VAAAFNEDEDS(0.947)EPEEMPPEAK	0.947	1	TRUE	sp|Q8WW12|PCNP_HUMAN	Q8WW12	PCNP_HUMAN	PCNP	PEST proteolytic signal-containing nuclear protein			TRUE	21268.8	0	1500.37	0	0	0	0	0	120.615
microPOTS_TMT_200x200_tipIMAC_3_4Mar22_Oak_WBEH-22-01-08.01434.01434.2	interact-microPOTS_TMT_200x200_tipIMAC_3_4Mar22_Oak_WBEH-22-01-08.mod.pep.xml	ENFSPER	n[305]ENFS[167]PER	R	F	7	2	1616.01	1261.57	1261.57	631.793	631.792	1261.57	631.79	0.0034	0.360371	13.273	10.667	0.9908	2	0	858	864	0	4S(79.9663), N-term(304.2072)				ENFS(1.000)PER	1	1	TRUE	sp|Q7Z6E9|RBBP6_HUMAN	Q7Z6E9	RBBP6_HUMAN	RBBP6	E3 ubiquitin-protein ligase RBBP6			TRUE	18948.4	0	936.687	0	0	0	0	0	611.876
microPOTS_TMT_200x200_tipIMAC_3_4Mar22_Oak_WBEH-22-01-08.02305.02305.2	interact-microPOTS_TMT_200x200_tipIMAC_3_4Mar22_Oak_WBEH-22-01-08.mod.pep.xml	SWSPPPEVSR	n[305]SWS[167]PPPEVSR	R	S	10	2	3085.59	1524.74	1524.73	763.376	763.373	1524.73	763.372	0.0014	0.00058734	16.19	12.307	0.9965	2	0	28	37	27948.9	3S(79.9663), N-term(304.2072)				S(0.039)WS(0.919)PPPEVS(0.042)R	0.919	1	TRUE	sp|Q9NR19|ACSA_HUMAN	Q9NR19	ACSA_HUMAN	ACSS2	Acetyl-coenzyme A synthetase, cytoplasmic			TRUE	18882.7	0	858.034	0	0	0	0	0	635.03
microPOTS_TMT_200x200_tipIMAC_3_4Mar22_Oak_WBEH-22-01-08.03546.03546.3	interact-microPOTS_TMT_200x200_tipIMAC_3_4Mar22_Oak_WBEH-22-01-08.mod.pep.xml	RNSLPQIPMLNLEAR	n[305]RNS[167]LPQIPM[147]LNLEAR	K	R	15	3	5075.47	2151.13	2151.12	718.052	718.047	2151.12	718.047	-0.0004	5.98276e-08	24.053	11.861	1	2	1	373	387	16702.1	3S(79.9663), 9M(15.9949), N-term(304.2072)		RNSLPQIPM(1.000)LNLEAR	1	RNS(1.000)LPQIPMLNLEAR	1	0.91	TRUE	sp|Q14289|FAK2_HUMAN	Q14289	FAK2_HUMAN	PTK2B	Protein-tyrosine kinase 2-beta			TRUE	17667.7	0	1257.54	0	94.8805	75.2958	0	338.55	413.761
microPOTS_TMT_200x200_tipIMAC_3_4Mar22_Oak_WBEH-22-01-08.03342.03342.5	interact-microPOTS_TMT_200x200_tipIMAC_3_4Mar22_Oak_WBEH-22-01-08.mod.pep.xml	MESEGGADDSAEEGDLLDDDDNEDRGDDQLELIKDDEK	n[305]M[147]ESEGGADDS[167]AEEGDLLDDDDNEDRGDDQLELIKDDEK	K	E	38	5	4770.43	5208.33	5208.31	1042.67	1042.67	5205.29	1042.07	3.0185	4.45197e-05	33.709	20.119	1	2	2	251	288	0	10S(79.9663), 1M(15.9949), 34K(304.2072), 38K(304.2072), N-term(304.2072)		M(1.000)ESEGGADDSAEEGDLLDDDDNEDRGDDQLELIKDDEK	1	MES(0.058)EGGADDS(0.942)AEEGDLLDDDDNEDRGDDQLELIKDDEK	0.942	1	TRUE	sp|P07910|HNRPC_HUMAN	P07910	HNRPC_HUMAN	HNRNPC	Heterogeneous nuclear ribonucleoproteins C1/C2			TRUE	20193.3	0	1688.16	0	65.3095	0	0	0	262.472
microPOTS_TMT_200x200_tipIMAC_3_4Mar22_Oak_WBEH-22-01-08.04191.04191.3	interact-microPOTS_TMT_200x200_tipIMAC_3_4Mar22_Oak_WBEH-22-01-08.mod.pep.xml	DLDEDELLGNLSETELK	n[305]DLDEDELLGNLS[167]ETELK	K	Q	17	3	5955.35	2621.31	2621.3	874.779	874.774	2620.3	874.441	0.9992	0.00217581	25.558	23.968	1	2	0	14	30	19715.9	12S(79.9663), 17K(304.2072), N-term(304.2072)				DLDEDELLGNLS(0.881)ET(0.119)ELK	0.881	0.67	TRUE	sp|Q9NYL9|TMOD3_HUMAN	Q9NYL9	TMOD3_HUMAN	TMOD3	Tropomodulin-3			TRUE	22496.4	0	1231.89	0	115.429	0	0	0	289.12
microPOTS_TMT_200x200_tipIMAC_3_4Mar22_Oak_WBEH-22-01-08.01890.01890.2	interact-microPOTS_TMT_200x200_tipIMAC_3_4Mar22_Oak_WBEH-22-01-08.mod.pep.xml	QSLLGSR	n[305]QS[167]LLGSR	R	R	7	2	2384.38	1143.6	1143.6	572.809	572.806	1143.6	572.806	0.0004	1.2971	13.191	11.37	0.9881	2	0	132	138	0	2S(79.9663), N-term(304.2072)				QS(0.743)LLGS(0.257)R	0.743	0.94	TRUE	sp|Q92974|ARHG2_HUMAN	Q92974	ARHG2_HUMAN	ARHGEF2	Rho guanine nucleotide exchange factor 2			TRUE	15636.4	84.1955	1097.03	0	283.901	0	93.382	0	801.45
microPOTS_TMT_200x200_tipIMAC_3_4Mar22_Oak_WBEH-22-01-08.03130.03130.3	interact-microPOTS_TMT_200x200_tipIMAC_3_4Mar22_Oak_WBEH-22-01-08.mod.pep.xml	AAASEAPQDVTYAQLHSLTLR	n[305]AAASEAPQDVT[181]YAQLHSLTLR	R	R	21	3	4444.79	2625.33	2625.32	876.117	876.115	2625.31	876.111	0.0097	6.7124e-10	32.612	30.546	1	2	0	543	563	0	11T(79.9663), N-term(304.2072)				AAAS(0.011)EAPQDVT(0.516)Y(0.295)AQLHS(0.059)LT(0.119)LR	0.516	0.93	FALSE	sp|O75023|LIRB5_HUMAN	O75023	LIRB5_HUMAN	LILRB5	Leukocyte immunoglobulin-like receptor subfamily B member 5	LILRB2	sp|Q8N423|LIRB2_HUMAN	TRUE	21228.9	0	1447.42	0	0	0	0	0	458.735
microPOTS_TMT_200x200_tipIMAC_3_4Mar22_Oak_WBEH-22-01-08.01259.01259.3	interact-microPOTS_TMT_200x200_tipIMAC_3_4Mar22_Oak_WBEH-22-01-08.mod.pep.xml	RDSVLAASR	n[305]RDS[167]VLAASR	R	D	9	3	1318.59	1357.71	1357.7	453.576	453.575	1357.7	453.575	-0.0004	0.0468885	16.377	11.261	0.9939	2	1	1596	1604	0	3S(79.9663), N-term(304.2072)				RDS(0.937)VLAAS(0.063)R	0.937	0.98	TRUE	sp|Q14643|ITPR1_HUMAN	Q14643	ITPR1_HUMAN	ITPR1	Inositol 1,4,5-trisphosphate receptor type 1			TRUE	14076.7	81.2732	1225.88	0	54.0756	0	46.4393	175.899	626.925
microPOTS_TMT_200x200_tipIMAC_3_4Mar22_Oak_WBEH-22-01-08.01418.01418.2	interact-microPOTS_TMT_200x200_tipIMAC_3_4Mar22_Oak_WBEH-22-01-08.mod.pep.xml	GLPSTASGR	n[305]GLPS[167]TASGR	R	L	9	2	1588.92	1228.62	1228.61	615.317	615.315	1228.61	615.314	0.0009	1.01382	10.851	10.851	0.9494	2	0	325	333	0	4S(79.9663), N-term(304.2072)				GLPS(0.333)T(0.333)AS(0.333)GR	0.333	1	TRUE	sp|P48730|KC1D_HUMAN	P48730	KC1D_HUMAN	CSNK1D	Casein kinase I isoform delta			TRUE	16128.9	52.6602	703.497	0	0	0	0	65.028	905.462
microPOTS_TMT_200x200_tipIMAC_3_4Mar22_Oak_WBEH-22-01-08.01408.01408.2	interact-microPOTS_TMT_200x200_tipIMAC_3_4Mar22_Oak_WBEH-22-01-08.mod.pep.xml	EDIYSGGGGGGSR	n[305]EDIY[243]SGGGGGGSR	K	S	13	2	1570.89	1594.7	1594.7	798.357	798.355	1594.69	798.355	0.0012	1.18032	10.212	10.212	0.9484	2	0	177	189	0	4Y(79.9663), N-term(304.2072)				EDIY(0.333)S(0.333)GGGGGGS(0.333)R	0.333	0	TRUE	sp|Q13151|ROA0_HUMAN	Q13151	ROA0_HUMAN	HNRNPA0	Heterogeneous nuclear ribonucleoprotein A0			FALSE	8271.44	0	307.912	0	0	0	0	0	817.268
microPOTS_TMT_200x200_tipIMAC_3_4Mar22_Oak_WBEH-22-01-08.03493.03493.2	interact-microPOTS_TMT_200x200_tipIMAC_3_4Mar22_Oak_WBEH-22-01-08.mod.pep.xml	VPSGIFDVNSR	n[305]VPS[167]GIFDVNSR	K	K	11	2	5003.28	1574.79	1574.79	788.404	788.4	1573.78	787.899	1.0037	0.298918	16.679	8.124	0.9557	2	0	987	997	0	3S(79.9663), N-term(304.2072)				VPS(0.943)GIFDVNS(0.057)R	0.943	1	TRUE	sp|Q5VZ89|DEN4C_HUMAN	Q5VZ89	DEN4C_HUMAN	DENND4C	DENN domain-containing protein 4C			TRUE	17042.3	86.0917	2337.84	0	89.2156	0	68.8428	0	703.644
microPOTS_TMT_200x200_tipIMAC_3_4Mar22_Oak_WBEH-22-01-08.03070.03070.3	interact-microPOTS_TMT_200x200_tipIMAC_3_4Mar22_Oak_WBEH-22-01-08.mod.pep.xml	NLSLSSSTPPLPSPGR	n[305]NLSLS[167]SSTPPLPSPGR	R	S	16	3	4344.6	1994.03	1994.02	665.683	665.682	1993.02	665.347	1.0024	2.2226e-10	30.247	28.991	1	2	0	338	353	33883.5	5S(79.9663), N-term(304.2072)				NLS(0.022)LS(0.860)S(0.075)S(0.019)T(0.013)PPLPS(0.010)PGR	0.86	1	TRUE	sp|O43516|WIPF1_HUMAN	O43516	WIPF1_HUMAN	WIPF1	WAS/WASL-interacting protein family member 1			TRUE	9617.82	546.019	862.256	85.916	88.3284	0	0	0	1173.18
microPOTS_TMT_200x200_tipIMAC_3_4Mar22_Oak_WBEH-22-01-08.01469.01469.2	interact-microPOTS_TMT_200x200_tipIMAC_3_4Mar22_Oak_WBEH-22-01-08.mod.pep.xml	RYSPPIQR	n[305]RYS[167]PPIQR	R	R	8	2	1675.25	1399.74	1399.73	700.875	700.873	1399.73	700.872	0.0014	0.661981	13.575	12.867	0.9512	2	1	595	602	30214.8	3S(79.9663), N-term(304.2072)				RY(0.492)S(0.508)PPIQR	0.508	1	TRUE	sp|Q8IYB3|SRRM1_HUMAN	Q8IYB3	SRRM1_HUMAN	SRRM1	Serine/arginine repetitive matrix protein 1			TRUE	18878.5	96.351	2802.96	0	0	0	0	0	305
microPOTS_TMT_200x200_tipIMAC_3_4Mar22_Oak_WBEH-22-01-08.02821.02821.3	interact-microPOTS_TMT_200x200_tipIMAC_3_4Mar22_Oak_WBEH-22-01-08.mod.pep.xml	EEQSQITSQVTGQIGWR	n[305]EEQSQITS[167]QVTGQIGWR	K	R	17	3	3944.4	2330.13	2330.12	777.718	777.714	2330.12	777.715	-0.0022	1.041e-11	33.892	33.545	1	2	0	146	162	0	8S(79.9663), N-term(304.2072)				EEQS(0.026)QIT(0.180)S(0.749)QVT(0.046)GQIGWR	0.749	1	TRUE	sp|Q96CW1|AP2M1_HUMAN	Q96CW1	AP2M1_HUMAN	AP2M1	AP-2 complex subunit mu			TRUE	18003.2	0	1311.09	0	0	0	0	0	821.208
microPOTS_TMT_200x200_tipIMAC_3_4Mar22_Oak_WBEH-22-01-08.02078.02078.3	interact-microPOTS_TMT_200x200_tipIMAC_3_4Mar22_Oak_WBEH-22-01-08.mod.pep.xml	YNLDASEEEDSNK	n[305]YNLDAS[167]EEEDSNK	K	K	13	3	2702.02	2201.01	2201.01	734.677	734.676	2201	734.675	0.0031	0.000132807	18.146	15.137	0.9981	2	0	183	195	113175	13K(304.2072), 6S(79.9663), N-term(304.2072)				Y(0.028)NLDAS(0.933)EEEDS(0.039)NK	0.933	1	TRUE	sp|O95218|ZRAB2_HUMAN	O95218	ZRAB2_HUMAN	ZRANB2	Zinc finger Ran-binding domain-containing protein 2			TRUE	16531.6	84.5175	1281.32	0	0	0	0	77.802	443.997
microPOTS_TMT_200x200_tipIMAC_3_4Mar22_Oak_WBEH-22-01-08.02403.02403.2	interact-microPOTS_TMT_200x200_tipIMAC_3_4Mar22_Oak_WBEH-22-01-08.mod.pep.xml	VLSLQGR	n[305]VLS[167]LQGR	R	G	7	2	3251.22	1155.64	1155.63	578.826	578.824	1155.63	578.824	-0.0003	1.67761	12.809	11.168	0.9621	2	0	439	445	0	3S(79.9663), N-term(304.2072)				VLS(1.000)LQGR	1	1	TRUE	sp|Q8N5J2|MINY1_HUMAN	Q8N5J2	MINY1_HUMAN	MINDY1	Ubiquitin carboxyl-terminal hydrolase MINDY-1			TRUE	15931.8	50.9247	693.506	54.2547	45.7561	0	0	0	975.751
microPOTS_TMT_200x200_tipIMAC_3_4Mar22_Oak_WBEH-22-01-08.04079.04079.3	interact-microPOTS_TMT_200x200_tipIMAC_3_4Mar22_Oak_WBEH-22-01-08.mod.pep.xml	LSSTDDGYIDLQFK	n[305]LSS[167]TDDGYIDLQFK	R	K	14	3	5794.22	2291.16	2291.15	764.729	764.725	2289.14	764.055	2.0102	0.0957194	16.576	16.576	0.9944	2	0	22	35	0	14K(304.2072), 3S(79.9663), N-term(304.2072)				LS(0.027)S(0.467)T(0.467)DDGY(0.039)IDLQFK	0.467	1	TRUE	sp|Q96A57|TM230_HUMAN	Q96A57	TM230_HUMAN	TMEM230	Transmembrane protein 230			TRUE	18007.3	0	2399.56	0	0	0	0	0	272.546
microPOTS_TMT_200x200_tipIMAC_3_4Mar22_Oak_WBEH-22-01-08.02476.02476.3	interact-microPOTS_TMT_200x200_tipIMAC_3_4Mar22_Oak_WBEH-22-01-08.mod.pep.xml	EGESLEDLMK	n[305]EGES[167]LEDLM[147]K	R	L	10	3	3373.85	1853.91	1853.9	618.976	618.973	1853.9	618.973	0.0002	0.0932715	14.405	10.699	0.9807	2	0	254	263	214997	10K(304.2072), 4S(79.9663), 9M(15.9949), N-term(304.2072)		EGESLEDLM(1.000)K	1	EGES(1.000)LEDLMK	1	1	TRUE	sp|P13796|PLSL_HUMAN	P13796	PLSL_HUMAN	LCP1	Plastin-2			TRUE	16206.5	110.914	1023.3	0	0	0	72.4549	46.2964	595.872
microPOTS_TMT_200x200_tipIMAC_3_4Mar22_Oak_WBEH-22-01-08.02383.02383.3	interact-microPOTS_TMT_200x200_tipIMAC_3_4Mar22_Oak_WBEH-22-01-08.mod.pep.xml	QLSESFK	n[305]QLSES[167]FK	R	S	7	3	3217.1	1525.81	1525.81	509.611	509.609	1525.8	509.608	0.0022	1.99479	13.843	12.29	0.9719	2	0	655	661	0	5S(79.9663), 7K(304.2072), N-term(304.2072)				QLS(0.079)ES(0.921)FK	0.921	1	TRUE	sp|Q08945|SSRP1_HUMAN	Q08945	SSRP1_HUMAN	SSRP1	FACT complex subunit SSRP1			TRUE	5319.85	40.5805	543.938	57.3998	96.5454	66.311	0	181.259	968.269
microPOTS_TMT_200x200_tipIMAC_3_4Mar22_Oak_WBEH-22-01-08.04414.04414.3	interact-microPOTS_TMT_200x200_tipIMAC_3_4Mar22_Oak_WBEH-22-01-08.mod.pep.xml	GPGLGSTQGQTIALPAQGLIEFR	n[305]GPGLGS[167]TQGQTIALPAQGLIEFR	R	D	23	3	6259.7	2694.43	2694.41	899.15	899.145	2694.41	899.143	0.0063	1.86966e-08	26.153	26.153	1	2	0	177	199	0	6S(79.9663), N-term(304.2072)				GPGLGS(0.404)T(0.404)QGQT(0.192)IALPAQGLIEFR	0.404	1	TRUE	sp|Q00577|PURA_HUMAN	Q00577	PURA_HUMAN	PURA	Transcriptional activator protein Pur-alpha			TRUE	13582.5	119.867	1202.01	0	0	0	0	118.27	796.028
microPOTS_TMT_200x200_tipIMAC_3_4Mar22_Oak_WBEH-22-01-08.03969.03969.4	interact-microPOTS_TMT_200x200_tipIMAC_3_4Mar22_Oak_WBEH-22-01-08.mod.pep.xml	SHNNFVAILDLPEGEHQYK	n[305]S[167]HNNFVAILDLPEGEHQYK	R	F	19	4	5643.72	2899.47	2899.46	725.876	725.873	2898.46	725.621	1.0053	0.000151373	19.303	14.029	0.9949	2	0	108	126	26616.4	19K(304.2072), 1S(79.9663), N-term(304.2072)				S(0.924)HNNFVAILDLPEGEHQY(0.076)K	0.924	1	TRUE	sp|Q9Y478|AAKB1_HUMAN	Q9Y478	AAKB1_HUMAN	PRKAB1	5'-AMP-activated protein kinase subunit beta-1			TRUE	21554.9	0	1595	0	0	0	0	0	0
microPOTS_TMT_200x200_tipIMAC_3_4Mar22_Oak_WBEH-22-01-08.04114.04114.4	interact-microPOTS_TMT_200x200_tipIMAC_3_4Mar22_Oak_WBEH-22-01-08.mod.pep.xml	TDCEPVGLEPAVEQSSAASELAEASSEELAEAPTEAPSPEAR	n[305]TDCEPVGLEPAVEQSSAASELAEASSEELAEAPTEAPS[167]PEAR	R	D	42	4	5843.61	4697.15	4697.14	1175.29	1175.29	4695.12	1174.79	2.0214	3.8e-12	49.489	46.945	1	2	0	307	348	0	38S(79.9663), 3C(57.0215), N-term(304.2072)				T(0.004)DCEPVGLEPAVEQS(0.186)S(0.186)AAS(0.007)ELAEAS(0.054)S(0.042)EELAEAPT(0.234)EAPS(0.287)PEAR	0.287	1	FALSE	sp|Q15424|SAFB1_HUMAN	Q15424	SAFB1_HUMAN	SAFB	Scaffold attachment factor B1	SAFB2	sp|Q14151|SAFB2_HUMAN	TRUE	19217	0	1462.63	0	0	0	0	0	112.173
microPOTS_TMT_200x200_tipIMAC_3_4Mar22_Oak_WBEH-22-01-08.03140.03140.3	interact-microPOTS_TMT_200x200_tipIMAC_3_4Mar22_Oak_WBEH-22-01-08.mod.pep.xml	AASLNYLNQPSAAPLQVSR	n[305]AAS[167]LNYLNQPSAAPLQVSR	R	G	19	3	4460.57	2384.23	2384.23	795.752	795.751	2383.22	795.415	1.0102	1.88e-11	35.487	33.762	1	2	0	588	606	0	3S(79.9663), N-term(304.2072)				AAS(0.810)LNY(0.140)LNQPS(0.027)AAPLQVS(0.022)R	0.81	1	TRUE	sp|Q9NSK0|KLC4_HUMAN	Q9NSK0	KLC4_HUMAN	KLC4	Kinesin light chain 4			TRUE	15089.3	0	1140.97	0	0	0	0	0	767.875
microPOTS_TMT_200x200_tipIMAC_3_4Mar22_Oak_WBEH-22-01-08.01093.01093.3	interact-microPOTS_TMT_200x200_tipIMAC_3_4Mar22_Oak_WBEH-22-01-08.mod.pep.xml	GDEASEEGQNGSSPK	n[305]GDEASEEGQNGS[167]SPK	R	S	15	3	1038.31	2179	2178.99	727.34	727.336	2178.99	727.338	-0.0061	0.00122296	18.321	18.321	0.9944	2	0	453	467	0	12S(79.9663), 15K(304.2072), N-term(304.2072)				GDEAS(0.020)EEGQNGS(0.490)S(0.490)PK	0.49	0.64	TRUE	sp|P35611|ADDA_HUMAN	P35611	ADDA_HUMAN	ADD1	Alpha-adducin			TRUE	16157.6	0	1333.8	0	72.0917	0	0	0	401.487
microPOTS_TMT_200x200_tipIMAC_3_4Mar22_Oak_WBEH-22-01-08.03964.03964.3	interact-microPOTS_TMT_200x200_tipIMAC_3_4Mar22_Oak_WBEH-22-01-08.mod.pep.xml	MCDFGISGYLVDSVAK	n[305]M[147]CDFGISGYLVDS[167]VAK	K	T	16	3	5636.94	2466.2	2466.19	823.074	823.07	2465.19	822.736	1.0012	3.25922e-08	27.301	25.054	1	2	0	206	221	0	13S(79.9663), 16K(304.2072), 1M(15.9949), 2C(57.0215), N-term(304.2072)		M(1.000)CDFGISGYLVDSVAK	1	MCDFGIS(0.039)GY(0.130)LVDS(0.831)VAK	0.831	1	FALSE	sp|P46734|MP2K3_HUMAN	P46734	MP2K3_HUMAN	MAP2K3	Dual specificity mitogen-activated protein kinase kinase 3	MAP2K6	sp|P52564|MP2K6_HUMAN	TRUE	20245.3	0	1501.08	0	64.3309	0	0	0	83.4435
microPOTS_TMT_200x200_tipIMAC_3_4Mar22_Oak_WBEH-22-01-08.01350.01350.3	interact-microPOTS_TMT_200x200_tipIMAC_3_4Mar22_Oak_WBEH-22-01-08.mod.pep.xml	TVSDNSLSNSR	n[305]TVSDNS[167]LSNSR	R	G	11	3	1473.62	1562.73	1562.73	521.917	521.916	1562.73	521.916	0.0001	1.02217	12.482	12.482	0.9457	2	0	294	304	0	6S(79.9663), N-term(304.2072)				T(0.020)VS(0.116)DNS(0.834)LS(0.015)NS(0.014)R	0.834	0.94	TRUE	sp|Q96RU3|FNBP1_HUMAN	Q96RU3	FNBP1_HUMAN	FNBP1	Formin-binding protein 1			TRUE	15233.7	150.749	1482.05	42.7175	0	0	0	83.0927	497.886
microPOTS_TMT_200x200_tipIMAC_3_4Mar22_Oak_WBEH-22-01-08.00728.00728.3	interact-microPOTS_TMT_200x200_tipIMAC_3_4Mar22_Oak_WBEH-22-01-08.mod.pep.xml	HSPVQMNR	n[305]HS[167]PVQM[147]NR	R	N	8	3	452.056	1367.64	1367.64	456.888	456.888	1367.63	456.885	0.0079	0.238653	15.182	0	0.975	2	0	393	400	0	2S(79.9663), 6M(15.9949), N-term(304.2072)		HSPVQM(1.000)NR	1	HS(1.000)PVQMNR	1	0.89	TRUE	sp|Q0JRZ9|FCHO2_HUMAN	Q0JRZ9	FCHO2_HUMAN	FCHO2	F-BAR domain only protein 2			TRUE	18870	0	902.693	0	0	0	0	0	330.375
microPOTS_TMT_200x200_tipIMAC_3_4Mar22_Oak_WBEH-22-01-08.02210.02210.3	interact-microPOTS_TMT_200x200_tipIMAC_3_4Mar22_Oak_WBEH-22-01-08.mod.pep.xml	TVSEPNLK	n[305]TVS[167]EPNLK	K	L	8	3	2924.35	1574.86	1574.86	525.961	525.959	1574.86	525.959	-0.0012	1.62148	14.114	12.648	0.9159	2	0	153	160	0	3S(79.9663), 8K(304.2072), N-term(304.2072)				T(0.056)VS(0.944)EPNLK	0.944	1	TRUE	sp|Q8WUI4|HDAC7_HUMAN	Q8WUI4	HDAC7_HUMAN	HDAC7	Histone deacetylase 7			TRUE	16310.3	0	1022.67	0	0	0	0	0	493.651
microPOTS_TMT_200x200_tipIMAC_3_4Mar22_Oak_WBEH-22-01-08.03519.03519.3	interact-microPOTS_TMT_200x200_tipIMAC_3_4Mar22_Oak_WBEH-22-01-08.mod.pep.xml	TATVSSPLTSPTSPSTLSLK	n[305]TATVSSPLTSPT[181]SPSTLSLK	R	S	20	3	5048.57	2663.46	2663.45	888.828	888.823	2662.43	888.485	1.0156	3.64856e-07	31.287	31.287	1	2	0	268	287	0	12T(79.9663), 20K(304.2072), N-term(304.2072)				T(0.006)AT(0.006)VS(0.007)S(0.007)PLT(0.034)S(0.034)PT(0.440)S(0.440)PS(0.010)T(0.008)LS(0.006)LK	0.44	1	TRUE	sp|Q9UBW5|BIN2_HUMAN	Q9UBW5	BIN2_HUMAN	BIN2	Bridging integrator 2			TRUE	19311.8	0	1596.98	0	0	0	0	0	145.366
microPOTS_TMT_200x200_tipIMAC_3_4Mar22_Oak_WBEH-22-01-08.01384.01384.3	interact-microPOTS_TMT_200x200_tipIMAC_3_4Mar22_Oak_WBEH-22-01-08.mod.pep.xml	THPYSPK	n[305]THPY[243]SPK	R	S	7	3	1530.87	1516.8	1516.79	506.606	506.606	1516.79	506.605	0.0012	2.50563	11.961	10.717	0.9774	2	0	182	188	0	4Y(79.9663), 7K(304.2072), N-term(304.2072)				T(0.025)HPY(0.826)S(0.148)PK	0.826	0.92	FALSE	sp|P22415|USF1_HUMAN	P22415	USF1_HUMAN	USF1	Upstream stimulatory factor 1	USF2	sp|Q15853|USF2_HUMAN	TRUE	16740	0	1218.69	0	0	0	0	0	406.545
microPOTS_TMT_200x200_tipIMAC_3_4Mar22_Oak_WBEH-22-01-08.02870.02870.3	interact-microPOTS_TMT_200x200_tipIMAC_3_4Mar22_Oak_WBEH-22-01-08.mod.pep.xml	DALGDSLQVPVSPSSTTSSR	n[305]DALGDSLQVPVS[167]PSSTTSSR	R	C	20	3	4025.7	2388.17	2388.16	797.064	797.061	2387.15	796.725	1.0063	7.0012e-10	38.035	33.081	1	2	0	141	160	37971.6	12S(79.9663), N-term(304.2072)				DALGDS(0.012)LQVPVS(0.940)PS(0.008)S(0.008)T(0.008)T(0.008)S(0.008)S(0.008)R	0.94	1	TRUE	sp|Q9Y2D5|AKAP2_HUMAN	Q9Y2D5	AKAP2_HUMAN	AKAP2	A-kinase anchor protein 2			TRUE	16347.6	0	1174.68	0	0	0	0	0	479.938
microPOTS_TMT_200x200_tipIMAC_3_4Mar22_Oak_WBEH-22-01-08.02525.02525.3	interact-microPOTS_TMT_200x200_tipIMAC_3_4Mar22_Oak_WBEH-22-01-08.mod.pep.xml	SLLRPGQAAELR	n[305]S[167]LLRPGQAAELR	R	H	12	3	3457.62	1693.93	1693.92	565.649	565.647	1693.92	565.647	-0.0011	1.75186	12.526	11.809	0.9318	2	0	12	23	0	1S(79.9663), N-term(304.2072)				S(1.000)LLRPGQAAELR	1	1	TRUE	sp|Q96BY6|DOC10_HUMAN	Q96BY6	DOC10_HUMAN	DOCK10	Dedicator of cytokinesis protein 10			TRUE	10188.7	91.0872	1100.84	120.99	199.62	254.995	110.439	100.842	755.894
microPOTS_TMT_200x200_tipIMAC_3_4Mar22_Oak_WBEH-22-01-08.02675.02675.2	interact-microPOTS_TMT_200x200_tipIMAC_3_4Mar22_Oak_WBEH-22-01-08.mod.pep.xml	EDSGTFSLGK	n[305]EDS[167]GTFSLGK	R	M	10	2	3711.5	1727.87	1727.87	864.943	864.942	1727.86	864.939	0.0056	2.48814	13.73	13.73	0.9746	2	0	16	25	0	10K(304.2072), 3S(79.9663), N-term(304.2072)				EDS(0.449)GT(0.449)FS(0.102)LGK	0.449	1	TRUE	sp|O75569|PRKRA_HUMAN	O75569	PRKRA_HUMAN	PRKRA	Interferon-inducible double-stranded RNA-dependent protein kinase activator A			TRUE	16761	0	845.734	0	0	0	0	0	519.713
microPOTS_TMT_200x200_tipIMAC_3_4Mar22_Oak_WBEH-22-01-08.04370.04370.4	interact-microPOTS_TMT_200x200_tipIMAC_3_4Mar22_Oak_WBEH-22-01-08.mod.pep.xml	LTQTSSTEQLNVLETETEVLNK	n[305]LTQTSSTEQLNVLET[181]ETEVLNK	K	E	22	4	6186.04	3166.66	3166.64	792.672	792.668	3164.64	792.166	2.0058	0.000869231	18.683	18.683	0.9954	2	0	157	178	0	15T(79.9663), 22K(304.2072), N-term(304.2072)				LT(0.010)QT(0.010)S(0.024)S(0.078)T(0.025)EQLNVLET(0.426)ET(0.426)EVLNK	0.426	1	TRUE	sp|Q5JSH3|WDR44_HUMAN	Q5JSH3	WDR44_HUMAN	WDR44	WD repeat-containing protein 44			TRUE	16377	150.403	1548.4	0	92.0784	0	0	0	364.154
microPOTS_TMT_200x200_tipIMAC_3_4Mar22_Oak_WBEH-22-01-08.01670.01670.2	interact-microPOTS_TMT_200x200_tipIMAC_3_4Mar22_Oak_WBEH-22-01-08.mod.pep.xml	TVSPSTIR	n[305]TVS[167]PSTIR	R	D	8	2	2013.74	1243.66	1243.65	622.836	622.835	1243.65	622.832	0.005	3.36068	13.357	12.99	0.9684	2	0	745	752	84114.4	3S(79.9663), N-term(304.2072)				T(0.029)VS(0.869)PS(0.054)T(0.049)IR	0.869	1	TRUE	sp|Q96JH7|VCIP1_HUMAN	Q96JH7	VCIP1_HUMAN	VCPIP1	Deubiquitinating protein VCPIP1			TRUE	14941.7	56.1613	860.721	0	0	0	0	0	577.913
microPOTS_TMT_200x200_tipIMAC_3_4Mar22_Oak_WBEH-22-01-08.04138.04138.3	interact-microPOTS_TMT_200x200_tipIMAC_3_4Mar22_Oak_WBEH-22-01-08.mod.pep.xml	TSLITEEEDSTSEVLDEELK	n[305]TSLITEEEDS[167]TSEVLDEELK	K	L	20	3	5882.59	2956.45	2956.44	986.492	986.486	2954.44	985.82	1.9982	1.89309e-08	31.397	31.397	1	2	0	438	457	0	10S(79.9663), 20K(304.2072), N-term(304.2072)				T(0.006)S(0.006)LIT(0.007)EEEDS(0.327)T(0.327)S(0.327)EVLDEELK	0.327	1	TRUE	sp|Q9Y6X4|F169A_HUMAN	Q9Y6X4	F169A_HUMAN	FAM169A	Soluble lamin-associated protein of 75 kDa			TRUE	16201.5	0	1903.83	0	76.9463	0	0	0	133.682
microPOTS_TMT_200x200_tipIMAC_3_4Mar22_Oak_WBEH-22-01-08.02977.02977.2	interact-microPOTS_TMT_200x200_tipIMAC_3_4Mar22_Oak_WBEH-22-01-08.mod.pep.xml	VSPLTFGR	n[305]VSPLT[181]FGR	K	K	8	2	4196.13	1259.66	1259.66	630.84	630.837	1259.66	630.837	0	2.52801	11.831	10.359	0.9015	2	0	292	299	0	5T(79.9663), N-term(304.2072)				VS(0.075)PLT(0.925)FGR	0.925	1	TRUE	sp|O95810|CAVN2_HUMAN	O95810	CAVN2_HUMAN	CAVIN2	Caveolae-associated protein 2			TRUE	13149	0	1061.28	0	65.3267	0	85.0747	0	1164.05
microPOTS_TMT_200x200_tipIMAC_3_4Mar22_Oak_WBEH-22-01-08.04074.04074.3	interact-microPOTS_TMT_200x200_tipIMAC_3_4Mar22_Oak_WBEH-22-01-08.mod.pep.xml	LADFGVAGQLTDTQIK	n[305]LADFGVAGQLT[181]DTQIK	K	R	16	3	5787.16	2365.28	2365.27	789.432	789.43	2364.26	789.093	1.0095	0.000200404	23.658	23.658	0.9994	2	0	156	171	0	11T(79.9663), 16K(304.2072), N-term(304.2072)				LADFGVAGQLT(0.929)DT(0.071)QIK	0.929	1	FALSE	sp|O00506|STK25_HUMAN	O00506	STK25_HUMAN	STK25	Serine/threonine-protein kinase 25	STK24, STK26	sp|Q9P289|STK26_HUMAN, sp|Q9Y6E0|STK24_HUMAN	TRUE	19480.2	0	1366.75	0	0	0	0	0	94.1115
microPOTS_TMT_200x200_tipIMAC_3_4Mar22_Oak_WBEH-22-01-08.03986.03986.3	interact-microPOTS_TMT_200x200_tipIMAC_3_4Mar22_Oak_WBEH-22-01-08.mod.pep.xml	SNSGRELTDEEILASVMIK	n[305]SNSGRELTDEEILAS[167]VM[147]IK	R	N	19	3	5663.35	2796.45	2796.43	933.157	933.151	2795.43	932.816	1.0048	3.16933	13.446	13.446	0.9523	2	1	342	360	13851.6	15S(79.9663), 17M(15.9949), 19K(304.2072), N-term(304.2072)		SNSGRELTDEEILASVM(1.000)IK	1	S(0.205)NS(0.205)GRELT(0.156)DEEILAS(0.434)VMIK	0.434	0.83	TRUE	sp|Q5JSH3|WDR44_HUMAN	Q5JSH3	WDR44_HUMAN	WDR44	WD repeat-containing protein 44			TRUE	17711.2	0	1213.45	0	0	0	0	0	317.73
microPOTS_TMT_200x200_tipIMAC_3_4Mar22_Oak_WBEH-22-01-08.00900.00900.3	interact-microPOTS_TMT_200x200_tipIMAC_3_4Mar22_Oak_WBEH-22-01-08.mod.pep.xml	AHSDDEK	n[305]AHS[167]DDEK	K	W	7	3	725.164	1488.71	1488.71	497.245	497.245	1488.71	497.244	0.003	1.10724	10.87	0	0.9562	2	0	138	144	0	3S(79.9663), 7K(304.2072), N-term(304.2072)				AHS(1.000)DDEK	1	1	TRUE	sp|Q8WVC0|LEO1_HUMAN	Q8WVC0	LEO1_HUMAN	LEO1	RNA polymerase-associated protein LEO1			TRUE	17188.6	0	1050.19	0	0	0	0	53.997	374.719
microPOTS_TMT_200x200_tipIMAC_3_4Mar22_Oak_WBEH-22-01-08.02881.02881.3	interact-microPOTS_TMT_200x200_tipIMAC_3_4Mar22_Oak_WBEH-22-01-08.mod.pep.xml	YVDSEGHLYTVPIR	n[305]YVDS[167]EGHLYTVPIR	K	E	14	3	4041.97	2033	2032.99	678.675	678.672	2032	678.34	0.9957	1.20153e-06	20.717	16.277	0.9981	2	0	6	19	0	4S(79.9663), N-term(304.2072)				Y(0.020)VDS(0.940)EGHLY(0.020)T(0.020)VPIR	0.94	1	TRUE	sp|Q03135|CAV1_HUMAN	Q03135	CAV1_HUMAN	CAV1	Caveolin-1			TRUE	14227.8	97.9353	1179.33	0	0	0	0	68.2902	374.339
microPOTS_TMT_200x200_tipIMAC_3_4Mar22_Oak_WBEH-22-01-08.04216.04216.3	interact-microPOTS_TMT_200x200_tipIMAC_3_4Mar22_Oak_WBEH-22-01-08.mod.pep.xml	TISSLEEIVEK	n[305]TISS[167]LEEIVEK	R	Q	11	3	5980.98	1935.06	1935.05	646.026	646.023	1935.05	646.023	0.0011	0.00803532	19.075	17.305	0.9967	2	0	227	237	24547.8	11K(304.2072), 4S(79.9663), N-term(304.2072)				T(0.027)IS(0.048)S(0.925)LEEIVEK	0.925	1	TRUE	sp|Q8IY95|TM192_HUMAN	Q8IY95	TM192_HUMAN	TMEM192	Transmembrane protein 192			TRUE	16556.1	0	860.395	0	0	0	0	107.356	465.512
microPOTS_TMT_200x200_tipIMAC_3_4Mar22_Oak_WBEH-22-01-08.03244.03244.3	interact-microPOTS_TMT_200x200_tipIMAC_3_4Mar22_Oak_WBEH-22-01-08.mod.pep.xml	ASGEMASAQYITAALR	n[305]AS[167]GEM[147]ASAQYITAALR	R	D	16	3	4615.71	2039.98	2039.98	681.002	681	2038.97	680.665	1.005	1.0096e-10	31.597	23.539	1	2	0	142	157	39339.3	2S(79.9663), 5M(15.9949), N-term(304.2072)		ASGEM(1.000)ASAQYITAALR	1	AS(0.922)GEMAS(0.035)AQY(0.023)IT(0.021)AALR	0.922	1	TRUE	sp|P54578|UBP14_HUMAN	P54578	UBP14_HUMAN	USP14	Ubiquitin carboxyl-terminal hydrolase 14			TRUE	16112.8	98.2842	1021.11	0	0	0	0	0	161.938
microPOTS_TMT_200x200_tipIMAC_3_4Mar22_Oak_WBEH-22-01-08.01494.01494.2	interact-microPOTS_TMT_200x200_tipIMAC_3_4Mar22_Oak_WBEH-22-01-08.mod.pep.xml	SLPSSPER	n[305]S[167]LPSSPER	R	R	8	2	1718.71	1255.62	1255.62	628.817	628.815	1255.61	628.814	0.0019	3.94476	12.059	11.899	0.9534	2	0	74	81	0	1S(79.9663), N-term(304.2072)				S(0.632)LPS(0.226)S(0.142)PER	0.632	1	TRUE	sp|O95685|PPR3D_HUMAN	O95685	PPR3D_HUMAN	PPP1R3D	Protein phosphatase 1 regulatory subunit 3D			TRUE	12763.3	0	649.394	0	0	0	0	0	811.269
microPOTS_TMT_200x200_tipIMAC_3_4Mar22_Oak_WBEH-22-01-08.03449.03449.3	interact-microPOTS_TMT_200x200_tipIMAC_3_4Mar22_Oak_WBEH-22-01-08.mod.pep.xml	DMSPLSETEMALGK	n[305]DM[147]S[167]PLSETEM[147]ALGK	K	D	14	3	4936.53	2228.07	2228.06	743.698	743.693	2228.06	743.694	-0.0029	2.48754e-05	18.075	18.075	0.9991	2	0	505	518	0	10M(15.9949), 14K(304.2072), 2M(15.9949), 3S(79.9663), N-term(304.2072)		DM(1.000)SPLSETEM(1.000)ALGK	1	DMS(0.767)PLS(0.128)ET(0.105)EMALGK	0.767	1	TRUE	sp|P27816|MAP4_HUMAN	P27816	MAP4_HUMAN	MAP4	Microtubule-associated protein 4			TRUE	17367.8	0	1229.14	0	0	0	0	91.2969	273.267
microPOTS_TMT_200x200_tipIMAC_3_4Mar22_Oak_WBEH-22-01-08.04289.04289.3	interact-microPOTS_TMT_200x200_tipIMAC_3_4Mar22_Oak_WBEH-22-01-08.mod.pep.xml	CSPTVAFVEFPSSPQLK	n[305]C[160]SPT[181]VAFVEFPSSPQLK	R	N	17	3	6073.11	2581.32	2581.31	861.448	861.443	2581.31	861.446	-0.0058	4.75083e-08	28.412	28.353	1	2	0	669	685	0	17K(304.2072), 1C(57.0215), 4T(79.9663), N-term(304.2072)				CS(0.114)PT(0.839)VAFVEFPS(0.024)S(0.023)PQLK	0.839	1	TRUE	sp|Q9UPQ0|LIMC1_HUMAN	Q9UPQ0	LIMC1_HUMAN	LIMCH1	LIM and calponin homology domains-containing protein 1			TRUE	16727.6	0	892.073	0	0	0	0	0	315.263
microPOTS_TMT_200x200_tipIMAC_3_4Mar22_Oak_WBEH-22-01-08.04473.04473.3	interact-microPOTS_TMT_200x200_tipIMAC_3_4Mar22_Oak_WBEH-22-01-08.mod.pep.xml	VLGSEPAPVSAETLLSQAVEQLR	n[305]VLGSEPAPVS[167]AETLLSQAVEQLR	K	Q	23	3	6357.11	2777.46	2777.44	926.827	926.822	2777.45	926.825	-0.0097	4.39e-12	43.116	38.092	1	2	0	430	452	0	10S(79.9663), N-term(304.2072)				VLGS(0.020)EPAPVS(0.942)AET(0.020)LLS(0.018)QAVEQLR	0.942	1	TRUE	sp|Q8TD55|PKHO2_HUMAN	Q8TD55	PKHO2_HUMAN	PLEKHO2	Pleckstrin homology domain-containing family O member 2			TRUE	15110.9	0	665.46	0	0	0	0	0	478.06
microPOTS_TMT_200x200_tipIMAC_3_4Mar22_Oak_WBEH-22-01-08.01420.01420.3	interact-microPOTS_TMT_200x200_tipIMAC_3_4Mar22_Oak_WBEH-22-01-08.mod.pep.xml	RKSEPAVGPPR	n[305]RKS[167]EPAVGPPR	R	G	11	3	1591.27	1881.05	1881.05	628.025	628.024	1881.05	628.023	0.002	0.177521	11.503	0	0.8484	2	2	257	267	118502	2K(304.2072), 3S(79.9663), N-term(304.2072)				RKS(1.000)EPAVGPPR	1	1	TRUE	sp|O94875|SRBS2_HUMAN	O94875	SRBS2_HUMAN	SORBS2	Sorbin and SH3 domain-containing protein 2			TRUE	14778.2	0	952.599	0	0	0	0	0	473.496
microPOTS_TMT_200x200_tipIMAC_3_4Mar22_Oak_WBEH-22-01-08.03443.03443.3	interact-microPOTS_TMT_200x200_tipIMAC_3_4Mar22_Oak_WBEH-22-01-08.mod.pep.xml	DRLPSIVVEPTEGEVESGELR	n[305]DRLPS[167]IVVEPTEGEVESGELR	K	W	21	3	4927.16	2695.36	2695.35	899.462	899.457	2694.34	899.122	1.0068	1.2642e-10	41.71	30.952	1	2	1	59	79	0	5S(79.9663), N-term(304.2072)				DRLPS(0.833)IVVEPT(0.117)EGEVES(0.050)GELR	0.833	1	TRUE	sp|Q53QV2|LBH_HUMAN	Q53QV2	LBH_HUMAN	LBH	Protein LBH			TRUE	9275.61	0	723.83	0	0	0	0	0	425.693
microPOTS_TMT_200x200_tipIMAC_3_4Mar22_Oak_WBEH-22-01-08.02659.02659.2	interact-microPOTS_TMT_200x200_tipIMAC_3_4Mar22_Oak_WBEH-22-01-08.mod.pep.xml	SPLQSVVVR	n[305]SPLQS[167]VVVR	K	R	9	2	3684.39	1367.76	1367.75	684.885	684.882	1367.75	684.882	0.0002	0.295972	13.615	11.992	0.9779	2	0	253	261	0	5S(79.9663), N-term(304.2072)				S(0.068)PLQS(0.932)VVVR	0.932	1	TRUE	sp|Q9Y2W1|TR150_HUMAN	Q9Y2W1	TR150_HUMAN	THRAP3	Thyroid hormone receptor-associated protein 3			TRUE	6686.01	65.1075	418.653	0	0	0	0	66.7821	630.415
microPOTS_TMT_200x200_tipIMAC_3_4Mar22_Oak_WBEH-22-01-08.02930.02930.5	interact-microPOTS_TMT_200x200_tipIMAC_3_4Mar22_Oak_WBEH-22-01-08.mod.pep.xml	VQGEAVSNIQENTQTPTVQEESEEEEVDETGVEVK	n[305]VQGEAVSNIQENT[181]QTPTVQEESEEEEVDETGVEVK	K	D	35	5	4117.13	4550.16	4550.15	911.04	911.037	4548.14	910.636	2.0053	1.4785e-10	37.44	37.44	1	2	0	2008	2042	100934	13T(79.9663), 35K(304.2072), N-term(304.2072)				VQGEAVS(0.005)NIQENT(0.246)QT(0.246)PT(0.246)VQEES(0.246)EEEEVDET(0.012)GVEVK	0.246	1	FALSE	sp|E9PAV3|NACAM_HUMAN	E9PAV3	NACAM_HUMAN	NACA	Nascent polypeptide-associated complex subunit alpha, muscle-specific form		sp|Q13765|NACA_HUMAN	TRUE	15589.8	73.3452	1526.43	0	0	0	0	0	0
microPOTS_TMT_200x200_tipIMAC_3_4Mar22_Oak_WBEH-22-01-08.04577.04577.4	interact-microPOTS_TMT_200x200_tipIMAC_3_4Mar22_Oak_WBEH-22-01-08.mod.pep.xml	SLEGNLETFLFPGTENQELVSSLQENLESLTALEK	n[305]S[167]LEGNLETFLFPGTENQELVSSLQENLESLTALEK	K	E	35	4	6455.95	4570.35	4570.34	1143.59	1143.59	4567.31	1142.84	3.0302	5.2454e-10	28.721	19.744	1	2	0	638	672	0	1S(79.9663), 35K(304.2072), N-term(304.2072)				S(0.941)LEGNLET(0.009)FLFPGT(0.009)ENQELVS(0.010)S(0.010)LQENLES(0.010)LT(0.010)ALEK	0.941	1	TRUE	sp|P48681|NEST_HUMAN	P48681	NEST_HUMAN	NES	Nestin			TRUE	15685.8	0	1277.52	0	0	0	0	0	483.737
microPOTS_TMT_200x200_tipIMAC_3_4Mar22_Oak_WBEH-22-01-08.04067.04067.3	interact-microPOTS_TMT_200x200_tipIMAC_3_4Mar22_Oak_WBEH-22-01-08.mod.pep.xml	TPSPLVLEGTIEQSSPPLSPTTK	n[305]TPSPLVLEGT[181]IEQSSPPLSPTTK	R	L	23	3	5776.08	3067.66	3067.65	1023.56	1023.56	3066.64	1023.22	1.0102	1.13319e-06	33.111	33.111	1	2	0	175	197	0	10T(79.9663), 23K(304.2072), N-term(304.2072)				T(0.005)PS(0.005)PLVLEGT(0.324)IEQS(0.324)S(0.324)PPLS(0.006)PT(0.005)T(0.005)K	0.324	1	TRUE	sp|P33241|LSP1_HUMAN	P33241	LSP1_HUMAN	LSP1	Lymphocyte-specific protein 1			TRUE	14409.2	0	983.348	0	0	0	0	0	357.751
microPOTS_TMT_200x200_tipIMAC_3_4Mar22_Oak_WBEH-22-01-08.01047.01047.2	interact-microPOTS_TMT_200x200_tipIMAC_3_4Mar22_Oak_WBEH-22-01-08.mod.pep.xml	TASLNQRPR	n[305]TAS[167]LNQRPR	R	T	9	2	961.035	1425.74	1425.74	713.877	713.878	1425.74	713.878	0	1.51967	9.773	0	0.8635	2	0	229	237	0	3S(79.9663), N-term(304.2072)				T(0.156)AS(0.844)LNQRPR	0.844	1	TRUE	sp|Q8IZP0|ABI1_HUMAN	Q8IZP0	ABI1_HUMAN	ABI1	Abl interactor 1			TRUE	13546.5	0	660.857	0	0	0	0	0	509.933
microPOTS_TMT_200x200_tipIMAC_3_4Mar22_Oak_WBEH-22-01-08.02926.02926.2	interact-microPOTS_TMT_200x200_tipIMAC_3_4Mar22_Oak_WBEH-22-01-08.mod.pep.xml	SGLSLEELR	n[305]SGLS[167]LEELR	R	I	9	2	4110.28	1386.71	1386.71	694.365	694.361	1386.71	694.361	-0.0007	0.207014	14.236	10.013	0.9765	2	0	1054	1062	0	4S(79.9663), N-term(304.2072)				S(0.151)GLS(0.849)LEELR	0.849	1	TRUE	sp|O60333|KIF1B_HUMAN	O60333	KIF1B_HUMAN	KIF1B	Kinesin-like protein KIF1B			TRUE	12142.1	0	730.686	0	85.7306	0	0	89.0503	614.476
microPOTS_TMT_200x200_tipIMAC_3_4Mar22_Oak_WBEH-22-01-08.03402.03402.3	interact-microPOTS_TMT_200x200_tipIMAC_3_4Mar22_Oak_WBEH-22-01-08.mod.pep.xml	LSSSWESLQPEPSHPY	n[305]LSSSWES[167]LQPEPSHPY	R	-	16	3	4862.94	2228.03	2228.02	743.684	743.681	2227.02	743.346	1.0043	0.0792501	13.904	12.729	0.8957	2	0	2122	2137	0	7S(79.9663), N-term(304.2072)				LS(0.010)S(0.018)S(0.291)WES(0.660)LQPEPS(0.010)HPY(0.010)	0.66	1	TRUE	sp|P11277|SPTB1_HUMAN	P11277	SPTB1_HUMAN	SPTB	Spectrin beta chain, erythrocytic			TRUE	14187.7	0	1073.98	0	0	148.101	128.059	0	567.442
microPOTS_TMT_200x200_tipIMAC_3_4Mar22_Oak_WBEH-22-01-08.02651.02651.3	interact-microPOTS_TMT_200x200_tipIMAC_3_4Mar22_Oak_WBEH-22-01-08.mod.pep.xml	ALVVPEPEPDSDSNQER	n[305]ALVVPEPEPDS[167]DSNQER	K	K	17	3	3670.84	2265.06	2265.05	756.026	756.024	2265.05	756.024	0.0002	1.58118e-05	24.141	22.053	0.9999	2	0	126	142	0	11S(79.9663), N-term(304.2072)				ALVVPEPEPDS(0.887)DS(0.113)NQER	0.887	0.9	TRUE	sp|Q5VTR2|BRE1A_HUMAN	Q5VTR2	BRE1A_HUMAN	RNF20	E3 ubiquitin-protein ligase BRE1A			TRUE	12979.8	0	935.361	117.395	0	0	0	0	392.213
microPOTS_TMT_200x200_tipIMAC_3_4Mar22_Oak_WBEH-22-01-08.03930.03930.4	interact-microPOTS_TMT_200x200_tipIMAC_3_4Mar22_Oak_WBEH-22-01-08.mod.pep.xml	DRASPAAAEEVVPEWASCLK	n[305]DRAS[167]PAAAEEVVPEWASCLK	R	S	20	4	5586.07	2874.45	2874.43	719.62	719.616	2873.43	719.364	1.0065	0.000298439	20.697	12.391	0.997	2	1	682	701	0	18C(57.0215), 20K(304.2072), 4S(79.9663), N-term(304.2072)				DRAS(0.917)PAAAEEVVPEWAS(0.083)CLK	0.917	1	TRUE	sp|Q8N3V7|SYNPO_HUMAN	Q8N3V7	SYNPO_HUMAN	SYNPO	Synaptopodin			TRUE	11032.1	569.717	1039.82	424.909	162.657	112.01	0	344.395	346.026
microPOTS_TMT_200x200_tipIMAC_3_4Mar22_Oak_WBEH-22-01-08.02654.02654.2	interact-microPOTS_TMT_200x200_tipIMAC_3_4Mar22_Oak_WBEH-22-01-08.mod.pep.xml	TLYGFGG	n[305]TLY[243]GFGG	R	-	7	2	3675.22	1097.52	1097.51	549.765	549.764	1097.51	549.763	0.0026	0.188365	10.4	0	0.935	2	0	97	103	0	3Y(79.9663), N-term(304.2072)				T(0.053)LY(0.947)GFGG	0.947	1	TRUE	sp|P62805|H4_HUMAN	P62805	H4_HUMAN	H4C1	Histone H4			TRUE	13603.1	55.856	563.708	98.1329	0	0	47.6891	70.3818	260.226
microPOTS_TMT_200x200_tipIMAC_3_4Mar22_Oak_WBEH-22-01-08.04058.04058.3	interact-microPOTS_TMT_200x200_tipIMAC_3_4Mar22_Oak_WBEH-22-01-08.mod.pep.xml	RLSVELTSSLFR	n[305]RLS[167]VELTSSLFR	K	T	12	3	5762.2	1790.97	1790.96	597.997	597.994	1790.96	597.994	-0.0013	0.000600596	24.286	17.02	1	2	1	673	684	0	3S(79.9663), N-term(304.2072)				RLS(0.848)VELT(0.054)S(0.043)S(0.054)LFR	0.848	0.9	TRUE	sp|P35222|CTNB1_HUMAN	P35222	CTNB1_HUMAN	CTNNB1	Catenin beta-1			TRUE	14052.9	59.8957	701.055	0	0	0	0	0	759.62
microPOTS_TMT_200x200_tipIMAC_3_4Mar22_Oak_WBEH-22-01-08.03106.03106.3	interact-microPOTS_TMT_200x200_tipIMAC_3_4Mar22_Oak_WBEH-22-01-08.mod.pep.xml	LLLERPSPIR	n[305]LLLERPS[167]PIR	R	D	10	3	4405.8	1576.91	1576.9	526.643	526.641	1576.9	526.641	-0.0004	0.324256	15.68	12.788	0.9864	2	0	694	703	58557.3	7S(79.9663), N-term(304.2072)				LLLERPS(1.000)PIR	1	1	TRUE	sp|Q96T37|RBM15_HUMAN	Q96T37	RBM15_HUMAN	RBM15	RNA-binding protein 15			TRUE	13127.8	0	688.513	0	0	0	0	0	327.787
microPOTS_TMT_200x200_tipIMAC_3_4Mar22_Oak_WBEH-22-01-08.02348.02348.2	interact-microPOTS_TMT_200x200_tipIMAC_3_4Mar22_Oak_WBEH-22-01-08.mod.pep.xml	SSPLIEK	n[305]SS[167]PLIEK	K	L	7	2	3158.23	1460.82	1460.81	731.418	731.414	1460.81	731.414	-0.0003	1.82855	10.101	8.67	0.8033	2	0	82	88	0	2S(79.9663), 7K(304.2072), N-term(304.2072)				S(0.287)S(0.713)PLIEK	0.713	1	TRUE	sp|Q6JBY9|CPZIP_HUMAN	Q6JBY9	CPZIP_HUMAN	RCSD1	CapZ-interacting protein			TRUE	13598.5	0	579.679	0	0	0	0	0	435.833
microPOTS_TMT_200x200_tipIMAC_3_4Mar22_Oak_WBEH-22-01-08.01372.01372.2	interact-microPOTS_TMT_200x200_tipIMAC_3_4Mar22_Oak_WBEH-22-01-08.mod.pep.xml	LSPSPSSR	n[305]LSPSPS[167]SR	K	V	8	2	1510.34	1213.61	1213.6	607.81	607.809	1213.6	607.809	0.0006	0.595319	11.401	11.401	0.9702	2	0	390	397	0	6S(79.9663), N-term(304.2072)				LS(0.020)PS(0.028)PS(0.476)S(0.476)R	0.476	1	FALSE	sp|P20700|LMNB1_HUMAN	P20700	LMNB1_HUMAN	LMNB1	Lamin-B1	LMNB2	sp|Q03252|LMNB2_HUMAN	TRUE	8933.07	0	620.073	0	0	0	0	0	570.106
microPOTS_TMT_200x200_tipIMAC_3_4Mar22_Oak_WBEH-22-01-08.02883.02883.3	interact-microPOTS_TMT_200x200_tipIMAC_3_4Mar22_Oak_WBEH-22-01-08.mod.pep.xml	SSSTELLSHYDSDIK	n[305]SS[167]STELLSHYDSDIK	R	E	15	3	4044.49	2369.17	2369.16	790.731	790.728	2369.16	790.729	-0.0017	0.237365	15.334	15.334	0.9981	2	0	210	224	0	15K(304.2072), 2S(79.9663), N-term(304.2072)				S(0.017)S(0.442)S(0.442)T(0.062)ELLS(0.016)HY(0.012)DS(0.010)DIK	0.442	1	TRUE	sp|Q53QZ3|RHG15_HUMAN	Q53QZ3	RHG15_HUMAN	ARHGAP15	Rho GTPase-activating protein 15			TRUE	12539.6	0	787.214	0	0	0	0	0	109.7
microPOTS_TMT_200x200_tipIMAC_3_4Mar22_Oak_WBEH-22-01-08.03218.03218.4	interact-microPOTS_TMT_200x200_tipIMAC_3_4Mar22_Oak_WBEH-22-01-08.mod.pep.xml	KASGPPVSELITK	n[305]KAS[167]GPPVSELITK	R	A	13	4	4578.59	2318.35	2318.34	580.595	580.592	2318.34	580.593	-0.0019	0.0772838	14.75	12.801	0.9152	2	1	34	46	50021.9	13K(304.2072), 1K(304.2072), 3S(79.9663), N-term(304.2072)				KAS(0.758)GPPVS(0.195)ELIT(0.048)K	0.758	0.95	FALSE	sp|P10412|H14_HUMAN	P10412	H14_HUMAN	H1-4	Histone H1.4	H1-2, H1-3	sp|P16402|H13_HUMAN, sp|P16403|H12_HUMAN	TRUE	12405.1	0	1075.45	0	0	0	41.301	0	412.747
microPOTS_TMT_200x200_tipIMAC_3_4Mar22_Oak_WBEH-22-01-08.02919.02919.4	interact-microPOTS_TMT_200x200_tipIMAC_3_4Mar22_Oak_WBEH-22-01-08.mod.pep.xml	EELMSSDLEETAGSTSIPK	n[305]EELM[147]SSDLEETAGS[167]TSIPK	K	R	19	4	4101.14	2730.32	2730.31	683.587	683.586	2727.31	682.834	3.008	1.33921	14.294	14.294	0.9755	2	0	515	533	0	14S(79.9663), 19K(304.2072), 4M(15.9949), N-term(304.2072)		EELM(1.000)SSDLEETAGSTSIPK	1	EELMS(0.048)S(0.107)DLEET(0.055)AGS(0.263)T(0.263)S(0.263)IPK	0.263	1	TRUE	sp|O00567|NOP56_HUMAN	O00567	NOP56_HUMAN	NOP56	Nucleolar protein 56			TRUE	12425.7	63.6761	1681.37	0	0	0	0	0	98.6565
microPOTS_TMT_200x200_tipIMAC_3_4Mar22_Oak_WBEH-22-01-08.02116.02116.3	interact-microPOTS_TMT_200x200_tipIMAC_3_4Mar22_Oak_WBEH-22-01-08.mod.pep.xml	SSSPVGLAK	n[305]SS[167]SPVGLAK	R	W	9	3	2765.27	1532.85	1532.85	511.958	511.956	1532.85	511.956	0.0006	1.54107	12.188	12.188	0.9429	2	0	949	957	0	2S(79.9663), 9K(304.2072), N-term(304.2072)				S(0.021)S(0.489)S(0.489)PVGLAK	0.489	0.92	TRUE	sp|Q9NRA8|4ET_HUMAN	Q9NRA8	4ET_HUMAN	EIF4ENIF1	Eukaryotic translation initiation factor 4E transporter			TRUE	11797.2	0	895.339	0	0	0	0	0	446.29
microPOTS_TMT_200x200_tipIMAC_3_4Mar22_Oak_WBEH-22-01-08.03939.03939.3	interact-microPOTS_TMT_200x200_tipIMAC_3_4Mar22_Oak_WBEH-22-01-08.mod.pep.xml	ESASPTIPNLDLLEAHTK	n[305]ESASPT[181]IPNLDLLEAHTK	R	E	18	3	5597.89	2623.4	2623.38	875.472	875.468	2623.38	875.466	0.0068	1.5587e-10	27.372	25.75	1	2	0	536	553	0	18K(304.2072), 6T(79.9663), N-term(304.2072)				ES(0.024)AS(0.044)PT(0.913)IPNLDLLEAHT(0.019)K	0.913	1	TRUE	sp|O75151|PHF2_HUMAN	O75151	PHF2_HUMAN	PHF2	Lysine-specific demethylase PHF2			TRUE	14961	0	598.175	0	0	0	0	0	322.801
microPOTS_TMT_200x200_tipIMAC_3_4Mar22_Oak_WBEH-22-01-08.01081.01081.3	interact-microPOTS_TMT_200x200_tipIMAC_3_4Mar22_Oak_WBEH-22-01-08.mod.pep.xml	GADSGEEK	n[305]GADS[167]GEEK	K	E	8	3	1017.93	1479.71	1479.71	494.245	494.244	1479.71	494.244	0.0012	1.92856	12.9	11.343	0.8747	2	0	194	201	0	4S(79.9663), 8K(304.2072), N-term(304.2072)				GADS(1.000)GEEK	1	0.79	TRUE	sp|Q9BVG4|PBDC1_HUMAN	Q9BVG4	PBDC1_HUMAN	PBDC1	Protein PBDC1			TRUE	11551.4	0	1019.87	0	0	0	0	65.1094	376.194
microPOTS_TMT_200x200_tipIMAC_3_4Mar22_Oak_WBEH-22-01-08.04201.04201.3	interact-microPOTS_TMT_200x200_tipIMAC_3_4Mar22_Oak_WBEH-22-01-08.mod.pep.xml	RGSSGSVDETLFALPAASEPVIR	n[305]RGS[167]SGSVDETLFALPAASEPVIR	R	S	23	3	5967.36	2743.41	2743.39	915.477	915.472	2742.39	915.138	1.0029	2.2e-13	42.455	42.455	1	2	1	179	201	37228.8	3S(79.9663), N-term(304.2072)				RGS(0.812)S(0.033)GS(0.018)VDET(0.116)LFALPAAS(0.021)EPVIR	0.812	1	TRUE	sp|Q9NQC3|RTN4_HUMAN	Q9NQC3	RTN4_HUMAN	RTN4	Reticulon-4			TRUE	14298.5	0	935.657	0	0	0	0	0	132.677
microPOTS_TMT_200x200_tipIMAC_3_4Mar22_Oak_WBEH-22-01-08.03175.03175.3	interact-microPOTS_TMT_200x200_tipIMAC_3_4Mar22_Oak_WBEH-22-01-08.mod.pep.xml	FVAFSGEGQSLRK	n[305]FVAFS[167]GEGQSLRK	R	K	13	3	4511.72	2113.13	2113.12	705.383	705.381	2113.12	705.381	-0.0017	1.2888	10.749	10.749	0.8194	2	1	290	302	0	13K(304.2072), 5S(79.9663), N-term(304.2072)				FVAFS(0.500)GEGQS(0.500)LRK	0.5	0	TRUE	sp|Q92890|UFD1_HUMAN	Q92890	UFD1_HUMAN	UFD1	Ubiquitin recognition factor in ER-associated degradation protein 1			FALSE	8877.5	0	536.816	0	0	0	0	0	561.537
microPOTS_TMT_200x200_tipIMAC_3_4Mar22_Oak_WBEH-22-01-08.02360.02360.3	interact-microPOTS_TMT_200x200_tipIMAC_3_4Mar22_Oak_WBEH-22-01-08.mod.pep.xml	VIPEDASESEEK	n[305]VIPEDAS[167]ESEEK	K	L	12	3	3178.62	2020	2019.99	674.339	674.337	2019.99	674.337	-0.0004	0.00953194	16.056	14.526	0.9958	2	0	915	926	0	12K(304.2072), 7S(79.9663), N-term(304.2072)				VIPEDAS(0.766)ES(0.234)EEK	0.766	1	TRUE	sp|Q9H2P0|ADNP_HUMAN	Q9H2P0	ADNP_HUMAN	ADNP	Activity-dependent neuroprotector homeobox protein			TRUE	9858.41	59.4308	1058.57	0	0	0	0	0	375.785
microPOTS_TMT_200x200_tipIMAC_3_4Mar22_Oak_WBEH-22-01-08.03817.03817.3	interact-microPOTS_TMT_200x200_tipIMAC_3_4Mar22_Oak_WBEH-22-01-08.mod.pep.xml	RISIVENCFGAAGQPLTIPGR	n[305]RIS[167]IVENCFGAAGQPLTIPGR	R	V	21	3	5465.18	2640.37	2640.36	881.132	881.127	2639.36	880.793	1.0022	0	39.14	14.875	1	2	1	14	34	0	3S(79.9663), 8C(57.0215), N-term(304.2072)				RIS(0.902)IVENCFGAAGQPLT(0.098)IPGR	0.902	1	TRUE	sp|Q9H8W4|PKHF2_HUMAN	Q9H8W4	PKHF2_HUMAN	PLEKHF2	Pleckstrin homology domain-containing family F member 2			TRUE	11758.4	0	934.201	0	0	0	0	0	295.677
microPOTS_TMT_200x200_tipIMAC_3_4Mar22_Oak_WBEH-22-01-08.02445.02445.3	interact-microPOTS_TMT_200x200_tipIMAC_3_4Mar22_Oak_WBEH-22-01-08.mod.pep.xml	ALPSLNTGSSSPR	n[305]ALPSLNTGSSS[167]PR	R	G	13	3	3321.96	1669.84	1669.84	557.622	557.621	1669.84	557.619	0.0064	0.00267725	22.076	22.075	0.9999	2	0	317	329	0	11S(79.9663), N-term(304.2072)				ALPS(0.032)LNT(0.302)GS(0.297)S(0.048)S(0.321)PR	0.321	1	TRUE	sp|O14545|TRAD1_HUMAN	O14545	TRAD1_HUMAN	TRAFD1	TRAF-type zinc finger domain-containing protein 1			TRUE	9962.07	239.06	978.896	59.2126	231.985	266.814	0	190.964	353.684
microPOTS_TMT_200x200_tipIMAC_3_4Mar22_Oak_WBEH-22-01-08.03325.03325.3	interact-microPOTS_TMT_200x200_tipIMAC_3_4Mar22_Oak_WBEH-22-01-08.mod.pep.xml	QLSLPLTQSK	n[305]QLS[167]LPLTQSK	R	S	10	3	4743.58	1802.03	1802.02	601.682	601.682	1802.02	601.681	0.0028	0.633203	13.851	13.476	0.9528	2	0	562	571	0	10K(304.2072), 3S(79.9663), N-term(304.2072)				QLS(0.925)LPLT(0.046)QS(0.029)K	0.925	1	TRUE	sp|Q9C0I1|MTMRC_HUMAN	Q9C0I1	MTMRC_HUMAN	MTMR12	Myotubularin-related protein 12			TRUE	8617.42	0	621.572	54.2702	46.4401	0	0	0	879.573
microPOTS_TMT_200x200_tipIMAC_3_4Mar22_Oak_WBEH-22-01-08.03360.03360.2	interact-microPOTS_TMT_200x200_tipIMAC_3_4Mar22_Oak_WBEH-22-01-08.mod.pep.xml	IGSTIFGER	n[305]IGS[167]TIFGER	R	D	9	2	4800.04	1362.7	1362.69	682.355	682.351	1362.69	682.351	-0.0003	0.321181	12.473	10.925	0.9473	2	0	242	250	0	3S(79.9663), N-term(304.2072)				IGS(0.727)T(0.273)IFGER	0.727	1	TRUE	sp|O94903|PLPHP_HUMAN	O94903	PLPHP_HUMAN	PLPBP	Pyridoxal phosphate homeostasis protein			TRUE	12647.1	0	649.698	0	0	0	0	0	556.875
microPOTS_TMT_200x200_tipIMAC_3_4Mar22_Oak_WBEH-22-01-08.02911.02911.3	interact-microPOTS_TMT_200x200_tipIMAC_3_4Mar22_Oak_WBEH-22-01-08.mod.pep.xml	AGMSSNQSISSPVLDAVPR	n[305]AGM[147]SSNQS[167]ISSPVLDAVPR	K	T	19	3	4089.59	2315.12	2315.11	772.714	772.712	2315.12	772.712	-0.0009	2.3e-13	35.671	35.671	1	2	0	1394	1412	38393.4	3M(15.9949), 8S(79.9663), N-term(304.2072)		AGM(1.000)SSNQSISSPVLDAVPR	1	AGMS(0.010)S(0.011)NQS(0.458)IS(0.261)S(0.261)PVLDAVPR	0.458	1	TRUE	sp|Q9UQ35|SRRM2_HUMAN	Q9UQ35	SRRM2_HUMAN	SRRM2	Serine/arginine repetitive matrix protein 2			TRUE	12631.3	0	694.302	0	0	0	0	0	81.1118
microPOTS_TMT_200x200_tipIMAC_3_4Mar22_Oak_WBEH-22-01-08.02840.02840.3	interact-microPOTS_TMT_200x200_tipIMAC_3_4Mar22_Oak_WBEH-22-01-08.mod.pep.xml	SVAAEGALLPQTPPSPR	n[305]SVAAEGALLPQTPPS[167]PR	K	N	17	3	3975.87	2074.09	2074.08	692.37	692.366	2074.08	692.367	-0.0019	3.62049e-08	30.803	26.92	1	2	0	315	331	32672.5	15S(79.9663), N-term(304.2072)				S(0.040)VAAEGALLPQT(0.324)PPS(0.636)PR	0.636	1	TRUE	sp|Q86X27|RGPS2_HUMAN	Q86X27	RGPS2_HUMAN	RALGPS2	Ras-specific guanine nucleotide-releasing factor RalGPS2			TRUE	11745.6	0	1055.23	0	0	68.0281	0	0	133.506
microPOTS_TMT_200x200_tipIMAC_3_4Mar22_Oak_WBEH-22-01-08.02447.02447.2	interact-microPOTS_TMT_200x200_tipIMAC_3_4Mar22_Oak_WBEH-22-01-08.mod.pep.xml	ALPSLNTGSSSPR	n[305]ALPSLNT[181]GSSSPR	R	G	13	2	3326.31	1669.85	1669.84	835.93	835.927	1669.84	835.925	0.003	1.7415	12.765	12.765	0.8485	2	0	317	329	0	7T(79.9663), N-term(304.2072)				ALPS(0.038)LNT(0.241)GS(0.241)S(0.241)S(0.241)PR	0.241	1	TRUE	sp|O14545|TRAD1_HUMAN	O14545	TRAD1_HUMAN	TRAFD1	TRAF-type zinc finger domain-containing protein 1			TRUE	11382.3	0	515.813	0	0	0	0	0	423.152
microPOTS_TMT_200x200_tipIMAC_3_4Mar22_Oak_WBEH-22-01-08.01744.01744.2	interact-microPOTS_TMT_200x200_tipIMAC_3_4Mar22_Oak_WBEH-22-01-08.mod.pep.xml	YFQSPSR	n[305]YFQS[167]PSR	R	S	7	2	2141.17	1267.6	1267.59	634.806	634.803	1267.59	634.803	0.0002	1.33891	11.993	10.659	0.9528	2	0	189	195	0	4S(79.9663), N-term(304.2072)				Y(0.036)FQS(0.922)PS(0.042)R	0.922	1	TRUE	sp|Q16629|SRSF7_HUMAN	Q16629	SRSF7_HUMAN	SRSF7	Serine/arginine-rich splicing factor 7			TRUE	11918	0	671.743	0	0	0	0	0	302.302
microPOTS_TMT_200x200_tipIMAC_3_4Mar22_Oak_WBEH-22-01-08.03415.03415.3	interact-microPOTS_TMT_200x200_tipIMAC_3_4Mar22_Oak_WBEH-22-01-08.mod.pep.xml	AAGGIILTASHCPGGPGGEFGVK	n[305]AAGGIILTAS[167]HCPGGPGGEFGVK	K	F	23	3	4881.61	2841.46	2841.45	948.162	948.157	2840.45	947.825	0.9948	4.84e-11	26.895	24.75	1	2	0	113	135	0	10S(79.9663), 12C(57.0215), 23K(304.2072), N-term(304.2072)				AAGGIILT(0.421)AS(0.579)HCPGGPGGEFGVK	0.579	1	TRUE	sp|Q15124|PGM5_HUMAN	Q15124	PGM5_HUMAN	PGM5	Phosphoglucomutase-like protein 5			TRUE	13880.2	0	918.13	0	0	0	0	0	80.9719
microPOTS_TMT_200x200_tipIMAC_3_4Mar22_Oak_WBEH-22-01-08.00703.00703.3	interact-microPOTS_TMT_200x200_tipIMAC_3_4Mar22_Oak_WBEH-22-01-08.mod.pep.xml	NEEDEGHSNSSPR	n[305]NEEDEGHS[167]NSSPR	K	H	13	3	410.921	1840.77	1840.77	614.596	614.596	1840.75	614.592	0.0112	2.48038e-05	19.099	17.917	0.9997	2	0	73	85	0	8S(79.9663), N-term(304.2072)				NEEDEGHS(0.756)NS(0.122)S(0.122)PR	0.756	0.98	TRUE	sp|Q14103|HNRPD_HUMAN	Q14103	HNRPD_HUMAN	HNRNPD	Heterogeneous nuclear ribonucleoprotein D0			TRUE	13221.3	0	684.33	0	0	0	0	0	120.848
microPOTS_TMT_200x200_tipIMAC_3_4Mar22_Oak_WBEH-22-01-08.02252.02252.3	interact-microPOTS_TMT_200x200_tipIMAC_3_4Mar22_Oak_WBEH-22-01-08.mod.pep.xml	RNSFTPLSSSNTIR	n[305]RNS[167]FTPLSSSNTIR	R	R	14	3	2996.79	1962.99	1962.98	655.338	655.335	1962.98	655.336	-0.0014	0.000748403	22.769	20.504	0.9997	2	1	464	477	0	3S(79.9663), N-term(304.2072)				RNS(0.846)FT(0.082)PLS(0.017)S(0.016)S(0.020)NT(0.018)IR	0.846	1	TRUE	sp|O60825|F262_HUMAN	O60825	F262_HUMAN	PFKFB2	6-phosphofructo-2-kinase/fructose-2,6-bisphosphatase 2			TRUE	11142.9	0	886.525	0	81.0103	0	0	0	266.838
microPOTS_TMT_200x200_tipIMAC_3_4Mar22_Oak_WBEH-22-01-08.02685.02685.3	interact-microPOTS_TMT_200x200_tipIMAC_3_4Mar22_Oak_WBEH-22-01-08.mod.pep.xml	YSGAYGASVSDEELK	n[305]YS[167]GAYGASVSDEELK	R	R	15	3	3727.56	2263.11	2263.1	755.376	755.374	2263.09	755.371	0.009	0.103139	22.383	20.606	0.9991	2	0	49	63	0	15K(304.2072), 2S(79.9663), N-term(304.2072)				Y(0.039)S(0.909)GAY(0.019)GAS(0.017)VS(0.017)DEELK	0.909	1	TRUE	sp|Q9NX63|MIC19_HUMAN	Q9NX63	MIC19_HUMAN	CHCHD3	MIC			TRUE	13010.5	0	624.049	0	0	0	67.7613	0	156.326
microPOTS_TMT_200x200_tipIMAC_3_4Mar22_Oak_WBEH-22-01-08.00908.00908.4	interact-microPOTS_TMT_200x200_tipIMAC_3_4Mar22_Oak_WBEH-22-01-08.mod.pep.xml	MGPSGGEGMEPERRDSQDGSSYR	n[305]M[147]GPSGGEGM[147]EPERRDS[167]QDGSSYR	R	R	23	4	738.692	2901.22	2901.21	726.311	726.311	2900.2	726.058	1.0107	9.04264e-06	17.043	15.764	0.9952	2	2	131	153	41010.1	16S(79.9663), 1M(15.9949), 9M(15.9949), N-term(304.2072)		M(1.000)GPSGGEGM(1.000)EPERRDSQDGSSYR	1	MGPS(0.316)GGEGMEPERRDS(0.642)QDGS(0.014)S(0.014)Y(0.014)R	0.642	0.81	TRUE	sp|Q14847|LASP1_HUMAN	Q14847	LASP1_HUMAN	LASP1	LIM and SH3 domain protein 1			TRUE	11003.8	0	700.174	0	0	0	0	0	831.728
microPOTS_TMT_200x200_tipIMAC_3_4Mar22_Oak_WBEH-22-01-08.02749.02749.3	interact-microPOTS_TMT_200x200_tipIMAC_3_4Mar22_Oak_WBEH-22-01-08.mod.pep.xml	ALSTDCTPSGDLSPLSR	n[305]ALSTDCT[181]PSGDLSPLSR	R	E	17	3	3824.24	2160.02	2160.01	721.014	721.011	2160.01	721.01	0.0014	3.55393e-07	23.716	22.503	1	2	0	806	822	0	6C(57.0215), 7T(79.9663), N-term(304.2072)				ALS(0.096)T(0.096)DCT(0.777)PS(0.011)GDLS(0.010)PLS(0.010)R	0.777	1	TRUE	sp|Q99490|AGAP2_HUMAN	Q99490	AGAP2_HUMAN	AGAP2	Arf-GAP with GTPase, ANK repeat and PH domain-containing protein 2			TRUE	11283.2	0	613.347	0	0	0	0	0	371.202
microPOTS_TMT_200x200_tipIMAC_3_4Mar22_Oak_WBEH-22-01-08.01346.01346.3	interact-microPOTS_TMT_200x200_tipIMAC_3_4Mar22_Oak_WBEH-22-01-08.mod.pep.xml	MFGGPGTASRPSSSR	n[305]M[147]FGGPGT[181]ASRPSSSR	R	S	15	3	1466.78	1893.87	1893.87	632.298	632.297	1893.87	632.298	-0.0031	1.9182	12.057	12.057	0.8547	2	0	14	28	153806	1M(15.9949), 7T(79.9663), N-term(304.2072)		M(1.000)FGGPGTASRPSSSR	1	MFGGPGT(0.301)AS(0.301)RPS(0.301)S(0.084)S(0.014)R	0.301	1	TRUE	sp|P08670|VIME_HUMAN	P08670	VIME_HUMAN	VIM	Vimentin			TRUE	8236.25	0	594.059	0	0	0	0	0	839.965
microPOTS_TMT_200x200_tipIMAC_3_4Mar22_Oak_WBEH-22-01-08.01738.01738.3	interact-microPOTS_TMT_200x200_tipIMAC_3_4Mar22_Oak_WBEH-22-01-08.mod.pep.xml	SSYSSPTSLSPR	n[305]SSYS[167]SPTSLSPR	R	A	12	3	2129.98	1651.79	1651.78	551.603	551.599	1651.78	551.6	-0.0013	2.43256	14.437	14.437	0.9908	2	0	120	131	0	4S(79.9663), N-term(304.2072)				S(0.012)S(0.013)Y(0.061)S(0.430)S(0.430)PT(0.021)S(0.012)LS(0.021)PR	0.43	1	TRUE	sp|Q96JY6|PDLI2_HUMAN	Q96JY6	PDLI2_HUMAN	PDLIM2	PDZ and LIM domain protein 2			TRUE	10348.9	101.941	784.563	0	0	0	68.0968	0	557.401
microPOTS_TMT_200x200_tipIMAC_3_4Mar22_Oak_WBEH-22-01-08.03876.03876.3	interact-microPOTS_TMT_200x200_tipIMAC_3_4Mar22_Oak_WBEH-22-01-08.mod.pep.xml	QLSLEGSGLGVEDLK	n[305]QLS[167]LEGSGLGVEDLK	R	D	15	3	5520.59	2232.2	2232.19	745.074	745.07	2232.19	745.071	-0.0012	0.0626594	17.102	17.102	0.9856	2	0	750	764	0	15K(304.2072), 3S(79.9663), N-term(304.2072)				QLS(0.500)LEGS(0.500)GLGVEDLK	0.5	1	TRUE	sp|Q9UMZ2|SYNRG_HUMAN	Q9UMZ2	SYNRG_HUMAN	SYNRG	Synergin gamma			TRUE	9512.07	0	620.327	0	0	0	0	0	374.934
microPOTS_TMT_200x200_tipIMAC_3_4Mar22_Oak_WBEH-22-01-08.04083.04083.3	interact-microPOTS_TMT_200x200_tipIMAC_3_4Mar22_Oak_WBEH-22-01-08.mod.pep.xml	SYSLSELSVLQAK	n[305]SYS[167]LSELSVLQAK	R	S	13	3	5798.97	2113.16	2113.15	705.393	705.389	2112.14	705.053	1.0095	2.96564	15.306	14.022	0.9893	2	0	244	256	0	13K(304.2072), 3S(79.9663), N-term(304.2072)				S(0.014)Y(0.014)S(0.364)LS(0.303)ELS(0.303)VLQAK	0.364	1	TRUE	sp|Q9P0V3|SH3B4_HUMAN	Q9P0V3	SH3B4_HUMAN	SH3BP4	SH3 domain-binding protein 4			TRUE	14076.3	0	1310.16	0	0	0	0	0	65.1008
microPOTS_TMT_200x200_tipIMAC_3_4Mar22_Oak_WBEH-22-01-08.03160.03160.2	interact-microPOTS_TMT_200x200_tipIMAC_3_4Mar22_Oak_WBEH-22-01-08.mod.pep.xml	ALLLQGPSQSSSEA	n[305]ALLLQGPSQS[167]SSEA	R	-	14	2	4490.88	1770.88	1770.87	886.448	886.441	1770.87	886.443	-0.0052	0.0951152	14.587	14.587	0.9861	2	0	204	217	21219.5	10S(79.9663), N-term(304.2072)				ALLLQGPS(0.059)QS(0.314)S(0.314)S(0.314)EA	0.314	1	TRUE	sp|P49795|RGS19_HUMAN	P49795	RGS19_HUMAN	RGS19	Regulator of G-protein signaling 19			TRUE	11402.5	0	484.316	0	0	0	0	0	311.586
microPOTS_TMT_200x200_tipIMAC_3_4Mar22_Oak_WBEH-22-01-08.04371.04371.4	interact-microPOTS_TMT_200x200_tipIMAC_3_4Mar22_Oak_WBEH-22-01-08.mod.pep.xml	EGEELGEGERPEEDAAALELSSDEAVEVEEVIEESR	n[305]EGEELGEGERPEEDAAALELSS[167]DEAVEVEEVIEESR	K	A	36	4	6188.35	4315.98	4315.96	1080	1080	4313.94	1079.49	2.0224	3e-14	35.157	35.157	1	2	0	182	217	0	22S(79.9663), N-term(304.2072)				EGEELGEGERPEEDAAALELS(0.162)S(0.812)DEAVEVEEVIEES(0.026)R	0.812	1	TRUE	sp|Q6NZI2|CAVN1_HUMAN	Q6NZI2	CAVN1_HUMAN	CAVIN1	Caveolae-associated protein 1			TRUE	9645.76	0	1247.42	73.9539	0	0	0	0	268.461
microPOTS_TMT_200x200_tipIMAC_3_4Mar22_Oak_WBEH-22-01-08.01906.01906.3	interact-microPOTS_TMT_200x200_tipIMAC_3_4Mar22_Oak_WBEH-22-01-08.mod.pep.xml	GISSSNEGVEEPSK	n[305]GISS[167]SNEGVEEPSK	R	K	14	3	2411.58	2107.03	2107.03	703.352	703.349	2107.03	703.352	-0.008	0.0924831	15.193	15.193	0.9746	2	0	129	142	0	14K(304.2072), 4S(79.9663), N-term(304.2072)				GIS(0.121)S(0.433)S(0.433)NEGVEEPS(0.013)K	0.433	1	TRUE	sp|Q9NXV6|CARF_HUMAN	Q9NXV6	CARF_HUMAN	CDKN2AIP	CDKN2A-interacting protein			TRUE	9527.08	0	818.725	0	0	0	0	0	460.953
microPOTS_TMT_200x200_tipIMAC_3_4Mar22_Oak_WBEH-22-01-08.02621.02621.3	interact-microPOTS_TMT_200x200_tipIMAC_3_4Mar22_Oak_WBEH-22-01-08.mod.pep.xml	SQATSPGQTNGDSSLEVLATR	n[305]SQATSPGQT[181]NGDSSLEVLATR	R	F	21	3	3618.83	2504.19	2504.18	835.738	835.733	2502.19	835.071	1.9851	0	34.442	32.763	1	2	0	83	103	0	9T(79.9663), N-term(304.2072)				S(0.009)QAT(0.022)S(0.158)PGQT(0.784)NGDS(0.009)S(0.009)LEVLAT(0.009)R	0.784	0.67	TRUE	sp|Q96JY6|PDLI2_HUMAN	Q96JY6	PDLI2_HUMAN	PDLIM2	PDZ and LIM domain protein 2			TRUE	11689.7	0	810.371	0	0	0	0	0	363.113
microPOTS_TMT_200x200_tipIMAC_3_4Mar22_Oak_WBEH-22-01-08.04282.04282.3	interact-microPOTS_TMT_200x200_tipIMAC_3_4Mar22_Oak_WBEH-22-01-08.mod.pep.xml	TEMMYTINSQLEFK	n[305]TEMMY[243]T[181]INSQLEFK	R	I	14	3	6061.89	2502.16	2502.15	835.06	835.056	2502.15	835.056	-0.0019	1.44711	8.858	8.858	0.9594	2	0	630	643	227943	14K(304.2072), 5Y(79.9663), 6T(79.9663), N-term(304.2072)				T(0.268)EMMY(0.577)T(0.577)INS(0.577)QLEFK	0.577	0.76	TRUE	sp|Q96DR7|ARHGQ_HUMAN	Q96DR7	ARHGQ_HUMAN	ARHGEF26	Rho guanine nucleotide exchange factor 26			TRUE	14153.8	0	462.661	0	0	0	0	0	91.175
microPOTS_TMT_200x200_tipIMAC_3_4Mar22_Oak_WBEH-22-01-08.03132.03132.2	interact-microPOTS_TMT_200x200_tipIMAC_3_4Mar22_Oak_WBEH-22-01-08.mod.pep.xml	ENSFGSPLEFR	n[305]ENSFGS[167]PLEFR	R	N	11	2	4447.31	1665.78	1665.77	833.895	833.893	1665.77	833.893	-0.0017	0.0516714	15.647	12.409	0.9974	2	0	1324	1334	0	6S(79.9663), N-term(304.2072)				ENS(0.090)FGS(0.910)PLEFR	0.91	1	TRUE	sp|Q9UQ35|SRRM2_HUMAN	Q9UQ35	SRRM2_HUMAN	SRRM2	Serine/arginine repetitive matrix protein 2			TRUE	11748.6	0	529.188	0	0	0	0	0	143.464
microPOTS_TMT_200x200_tipIMAC_3_4Mar22_Oak_WBEH-22-01-08.03199.03199.4	interact-microPOTS_TMT_200x200_tipIMAC_3_4Mar22_Oak_WBEH-22-01-08.mod.pep.xml	MDSNIQGIENPGFEASPPAQGIPEAK	n[305]M[147]DS[167]NIQGIENPGFEASPPAQGIPEAK	R	V	26	4	4550.59	3400.65	3400.64	851.17	851.166	3400.65	851.17	-0.0151	7.37754e-09	24.001	13.272	0.9999	2	0	233	258	0	1M(15.9949), 26K(304.2072), 3S(79.9663), N-term(304.2072)		M(1.000)DSNIQGIENPGFEASPPAQGIPEAK	1	MDS(0.941)NIQGIENPGFEAS(0.059)PPAQGIPEAK	0.941	0	TRUE	sp|Q9H7M9|VISTA_HUMAN	Q9H7M9	VISTA_HUMAN	VSIR	V-type immunoglobulin domain-containing suppressor of T-cell activation			FALSE	12372	0	650.885	0	0	0	0	0	131.465
microPOTS_TMT_200x200_tipIMAC_3_4Mar22_Oak_WBEH-22-01-08.04429.04429.3	interact-microPOTS_TMT_200x200_tipIMAC_3_4Mar22_Oak_WBEH-22-01-08.mod.pep.xml	LEDVLWLQEVSNLSEWLSPSPGP	n[305]LEDVLWLQEVS[167]NLSEWLSPSPGP	R	-	23	3	6281.97	2981.46	2981.45	994.828	994.823	2978.46	993.829	2.9826	0.0507117	14.059	14.059	0.9446	2	0	555	577	0	11S(79.9663), N-term(304.2072)				LEDVLWLQEVS(0.425)NLS(0.425)EWLS(0.121)PS(0.030)PGP	0.425	1	TRUE	sp|Q8N6T0|TO6BL_HUMAN	Q8N6T0	TO6BL_HUMAN	TOP6BL	Type 2 DNA topoisomerase 6 subunit B-like			TRUE	9668.7	0	890.873	0	0	0	0	0	482.87
microPOTS_TMT_200x200_tipIMAC_3_4Mar22_Oak_WBEH-22-01-08.02346.02346.2	interact-microPOTS_TMT_200x200_tipIMAC_3_4Mar22_Oak_WBEH-22-01-08.mod.pep.xml	RSPPWEP	n[305]RS[167]PPWEP	R	-	7	2	3155.71	1251.6	1251.6	626.809	626.806	1251.6	626.806	-0.0003	0.108643	11.356	0	0.9613	2	1	622	628	45943.8	2S(79.9663), N-term(304.2072)				RS(1.000)PPWEP	1	1	TRUE	sp|Q9UBL3|ASH2L_HUMAN	Q9UBL3	ASH2L_HUMAN	ASH2L	Set1/Ash2 histone methyltransferase complex subunit ASH2			TRUE	9836.4	54.2825	724.466	0	0	0	0	0	464.572
microPOTS_TMT_200x200_tipIMAC_3_4Mar22_Oak_WBEH-22-01-08.02250.02250.3	interact-microPOTS_TMT_200x200_tipIMAC_3_4Mar22_Oak_WBEH-22-01-08.mod.pep.xml	TTNSSLEEIMDK	n[305]TTNS[167]SLEEIM[147]DK	K	A	12	3	2992.45	2071.02	2071.01	691.347	691.344	2071	691.342	0.0056	1.29288	14.31	14.31	0.9888	2	0	733	744	0	10M(15.9949), 12K(304.2072), 4S(79.9663), N-term(304.2072)		TTNSSLEEIM(1.000)DK	1	T(0.016)T(0.016)NS(0.484)S(0.484)LEEIMDK	0.484	0.5	TRUE	sp|Q709C8|VP13C_HUMAN	Q709C8	VP13C_HUMAN	VPS13C	Vacuolar protein sorting-associated protein 13C			TRUE	10303.3	0	736.508	0	0	0	0	0	371.046
microPOTS_TMT_200x200_tipIMAC_3_4Mar22_Oak_WBEH-22-01-08.03222.03222.3	interact-microPOTS_TMT_200x200_tipIMAC_3_4Mar22_Oak_WBEH-22-01-08.mod.pep.xml	AFVEDSEDEDGAGEGGSSLLQK	n[305]AFVEDS[167]EDEDGAGEGGSSLLQK	R	R	22	3	4585.29	2927.37	2927.35	976.796	976.792	2927.36	976.793	-0.0039	0.000664891	25.209	21.335	1	2	0	166	187	0	22K(304.2072), 6S(79.9663), N-term(304.2072)				AFVEDS(0.882)EDEDGAGEGGS(0.075)S(0.043)LLQK	0.882	1	TRUE	sp|Q8N9T8|KRI1_HUMAN	Q8N9T8	KRI1_HUMAN	KRI1	Protein KRI1 homolog			TRUE	10501.2	0	657.374	0	0	0	0	0	65.9734
microPOTS_TMT_200x200_tipIMAC_3_4Mar22_Oak_WBEH-22-01-08.01271.01271.2	interact-microPOTS_TMT_200x200_tipIMAC_3_4Mar22_Oak_WBEH-22-01-08.mod.pep.xml	SVSPCSNVESR	n[305]SVS[167]PCSNVESR	R	L	11	2	1339.13	1604.72	1604.72	803.368	803.367	1604.72	803.367	0.0003	0.191756	15.369	11.881	0.9989	2	0	952	962	0	3S(79.9663), 5C(57.0215), N-term(304.2072)				S(0.038)VS(0.916)PCS(0.026)NVES(0.021)R	0.916	1	TRUE	sp|Q9UQ35|SRRM2_HUMAN	Q9UQ35	SRRM2_HUMAN	SRRM2	Serine/arginine repetitive matrix protein 2			TRUE	10193.9	0	612.278	0	0	0	0	0	309.723
microPOTS_TMT_200x200_tipIMAC_3_4Mar22_Oak_WBEH-22-01-08.03426.03426.3	interact-microPOTS_TMT_200x200_tipIMAC_3_4Mar22_Oak_WBEH-22-01-08.mod.pep.xml	QLSLGQGSYTVVQPGDSLEQG	n[305]QLS[167]LGQGSYTVVQPGDSLEQG	R	-	21	3	4899.54	2547.24	2547.22	850.086	850.082	2546.22	849.748	1.0007	0.13329	15.06	13.221	0.9878	2	0	444	464	0	3S(79.9663), N-term(304.2072)				QLS(0.897)LGQGS(0.024)Y(0.029)T(0.028)VVQPGDS(0.022)LEQG	0.897	0.95	TRUE	sp|Q9BZ67|FRMD8_HUMAN	Q9BZ67	FRMD8_HUMAN	FRMD8	FERM domain-containing protein 8			TRUE	9101.89	68.4204	897.33	0	0	0	0	0	496.77
microPOTS_TMT_200x200_tipIMAC_3_4Mar22_Oak_WBEH-22-01-08.03301.03301.3	interact-microPOTS_TMT_200x200_tipIMAC_3_4Mar22_Oak_WBEH-22-01-08.mod.pep.xml	DVTNFTVGGFAPMSPR	n[305]DVTNFTVGGFAPM[147]S[167]PR	R	I	16	3	4702.77	2094.98	2094.97	699.336	699.332	2094.98	699.333	-0.0019	0.00100171	19.082	17.883	0.9986	2	0	653	668	0	13M(15.9949), 14S(79.9663), N-term(304.2072)		DVTNFTVGGFAPM(1.000)SPR	1	DVT(0.030)NFT(0.116)VGGFAPMS(0.853)PR	0.853	1	TRUE	sp|O00267|SPT5H_HUMAN	O00267	SPT5H_HUMAN	SUPT5H	Transcription elongation factor SPT5			TRUE	9343.23	0	638.342	0	0	0	0	0	582.923
microPOTS_TMT_200x200_tipIMAC_3_4Mar22_Oak_WBEH-22-01-08.03197.03197.3	interact-microPOTS_TMT_200x200_tipIMAC_3_4Mar22_Oak_WBEH-22-01-08.mod.pep.xml	SDSASSEPVGIYQGFEK	n[305]SDS[167]ASSEPVGIYQGFEK	R	K	17	3	4548.07	2488.22	2488.2	830.413	830.409	2488.2	830.408	0.0022	0.0431675	16.566	16.566	0.9928	2	0	302	318	0	17K(304.2072), 3S(79.9663), N-term(304.2072)				S(0.048)DS(0.308)AS(0.308)S(0.308)EPVGIY(0.028)QGFEK	0.308	1	TRUE	sp|Q05655|KPCD_HUMAN	Q05655	KPCD_HUMAN	PRKCD	Protein kinase C delta type			TRUE	11642.1	0	654.651	0	0	0	0	0	303.949
microPOTS_TMT_200x200_tipIMAC_3_4Mar22_Oak_WBEH-22-01-08.02763.02763.2	interact-microPOTS_TMT_200x200_tipIMAC_3_4Mar22_Oak_WBEH-22-01-08.mod.pep.xml	SLSVLSPR	n[305]SLS[167]VLSPR	R	Q	8	2	3847	1241.67	1241.67	621.845	621.844	1241.67	621.842	0.0022	0.00900402	14.437	10.065	0.9959	2	0	299	306	0	3S(79.9663), N-term(304.2072)				S(0.057)LS(0.878)VLS(0.065)PR	0.878	1	TRUE	sp|P53814|SMTN_HUMAN	P53814	SMTN_HUMAN	SMTN	Smoothelin			TRUE	7853.86	0	454.018	56.384	74.3909	0	60.0722	82.2046	903.866
microPOTS_TMT_200x200_tipIMAC_3_4Mar22_Oak_WBEH-22-01-08.00938.00938.3	interact-microPOTS_TMT_200x200_tipIMAC_3_4Mar22_Oak_WBEH-22-01-08.mod.pep.xml	SSLGPTER	n[305]S[167]SLGPTER	R	T	8	3	788.387	1229.61	1229.61	410.878	410.877	1229.6	410.873	0.0123	12.8196	10.339	10.339	0.8832	2	0	29	36	0	1S(79.9663), N-term(304.2072)				S(0.461)S(0.461)LGPT(0.078)ER	0.461	0	TRUE	sp|P08235|MCR_HUMAN	P08235	MCR_HUMAN	NR3C2	Mineralocorticoid receptor			FALSE	8116.63	0	562.398	76.5097	88.2139	53.2358	0	40.9983	297.67
microPOTS_TMT_200x200_tipIMAC_3_4Mar22_Oak_WBEH-22-01-08.01596.01596.3	interact-microPOTS_TMT_200x200_tipIMAC_3_4Mar22_Oak_WBEH-22-01-08.mod.pep.xml	TASGSSVTSLDGTR	n[305]TASGSS[167]VTSLDGTR	R	S	14	3	1888.25	1721.82	1721.82	574.948	574.946	1721.82	574.946	0.0017	0.00021331	23.024	21.339	0.9998	2	0	328	341	0	6S(79.9663), N-term(304.2072)				T(0.010)AS(0.011)GS(0.115)S(0.830)VT(0.013)S(0.011)LDGT(0.009)R	0.83	0.77	TRUE	sp|Q92597|NDRG1_HUMAN	Q92597	NDRG1_HUMAN	NDRG1	Protein NDRG1			TRUE	8318.62	59.7382	646.485	0	0	0	53.4686	79.3417	401.513
microPOTS_TMT_200x200_tipIMAC_3_4Mar22_Oak_WBEH-22-01-08.02741.02741.3	interact-microPOTS_TMT_200x200_tipIMAC_3_4Mar22_Oak_WBEH-22-01-08.mod.pep.xml	TGSNISGASSDISLDEQYK	n[305]TGSNIS[167]GASSDISLDEQYK	R	H	19	3	3812.63	2659.3	2659.29	887.44	887.437	2659.29	887.436	0.0026	8.08875e-06	22.85	22.85	0.9996	2	0	377	395	0	19K(304.2072), 6S(79.9663), N-term(304.2072)				T(0.006)GS(0.006)NIS(0.308)GAS(0.308)S(0.308)DIS(0.057)LDEQY(0.006)K	0.308	1	TRUE	sp|P22059|OSBP1_HUMAN	P22059	OSBP1_HUMAN	OSBP	Oxysterol-binding protein 1			TRUE	9935.82	0	628.745	0	0	0	0	0	406.331
microPOTS_TMT_200x200_tipIMAC_3_4Mar22_Oak_WBEH-22-01-08.03540.03540.3	interact-microPOTS_TMT_200x200_tipIMAC_3_4Mar22_Oak_WBEH-22-01-08.mod.pep.xml	GISQTNLITTVTPEK	n[305]GISQT[181]NLITTVTPEK	K	K	15	3	5066.38	2290.27	2290.26	764.429	764.427	2289.25	764.09	1.0097	0.0230503	17.267	17.267	0.9554	2	0	458	472	20795.9	15K(304.2072), 5T(79.9663), N-term(304.2072)				GIS(0.121)QT(0.828)NLIT(0.016)T(0.016)VT(0.018)PEK	0.828	0.72	TRUE	sp|Q9Y2J2|E41L3_HUMAN	Q9Y2J2	E41L3_HUMAN	EPB41L3	Band 4.1-like protein 3			TRUE	10130	0	608.082	0	0	0	0	0	103.27
microPOTS_TMT_200x200_tipIMAC_3_4Mar22_Oak_WBEH-22-01-08.02100.02100.3	interact-microPOTS_TMT_200x200_tipIMAC_3_4Mar22_Oak_WBEH-22-01-08.mod.pep.xml	LQLHESQK	n[305]LQLHES[167]QK	K	D	8	3	2738	1669.91	1669.91	557.645	557.643	1669.9	557.642	0.0033	1.10449	12.131	12.131	0.814	2	0	256	263	0	6S(79.9663), 8K(304.2072), N-term(304.2072)				LQLHES(1.000)QK	1	1	TRUE	sp|Q14247|SRC8_HUMAN	Q14247	SRC8_HUMAN	CTTN	Src substrate cortactin			TRUE	8251.38	109.617	620.483	0	0	0	0	0	563.522
microPOTS_TMT_200x200_tipIMAC_3_4Mar22_Oak_WBEH-22-01-08.03176.03176.3	interact-microPOTS_TMT_200x200_tipIMAC_3_4Mar22_Oak_WBEH-22-01-08.mod.pep.xml	SISLTRPGSSSLSSGPNSILCR	n[305]SIS[167]LTRPGSSSLSSGPNSILCR	R	G	22	3	4513.75	2661.36	2661.34	888.126	888.122	2659.33	887.451	2.0107	1.92502	13.111	13.111	0.9277	2	0	312	333	0	21C(57.0215), 3S(79.9663), N-term(304.2072)				S(0.027)IS(0.443)LT(0.443)RPGS(0.015)S(0.015)S(0.015)LS(0.012)S(0.011)GPNS(0.022)ILCR	0.443	1	TRUE	sp|Q9HB19|PKHA2_HUMAN	Q9HB19	PKHA2_HUMAN	PLEKHA2	Pleckstrin homology domain-containing family A member 2			TRUE	7634.71	0	834.273	0	0	0	0	0	442.538
microPOTS_TMT_200x200_tipIMAC_3_4Mar22_Oak_WBEH-22-01-08.03597.03597.3	interact-microPOTS_TMT_200x200_tipIMAC_3_4Mar22_Oak_WBEH-22-01-08.mod.pep.xml	NLESIDPQFTIR	n[305]NLESIDPQFT[181]IR	R	R	12	3	5153.45	1815.92	1815.91	606.313	606.312	1815.91	606.31	0.0034	0.0132817	19.011	17.135	0.9991	2	0	559	570	46340.3	10T(79.9663), N-term(304.2072)				NLES(0.403)IDPQFT(0.597)IR	0.597	0.86	TRUE	sp|Q9Y2L9|LRCH1_HUMAN	Q9Y2L9	LRCH1_HUMAN	LRCH1	Leucine-rich repeat and calponin homology domain-containing protein 1			TRUE	9016.32	0	487.664	0	0	0	0	0	402.201
microPOTS_TMT_200x200_tipIMAC_3_4Mar22_Oak_WBEH-22-01-08.03433.03433.4	interact-microPOTS_TMT_200x200_tipIMAC_3_4Mar22_Oak_WBEH-22-01-08.mod.pep.xml	DMDEPSPVPNVEEVTLPK	n[305]DM[147]DEPSPVPNVEEVT[181]LPK	K	T	18	4	4911.22	2700.35	2700.33	676.094	676.09	2699.33	675.839	1.0063	9.01118e-05	16.593	15.093	0.9976	2	0	342	359	0	15T(79.9663), 18K(304.2072), 2M(15.9949), N-term(304.2072)		DM(1.000)DEPSPVPNVEEVTLPK	1	DMDEPS(0.269)PVPNVEEVT(0.731)LPK	0.731	1	TRUE	sp|Q8TAQ2|SMRC2_HUMAN	Q8TAQ2	SMRC2_HUMAN	SMARCC2	SWI/SNF complex subunit SMARCC2			TRUE	11396.2	0	821.764	0	0	0	0	0	96.0651
microPOTS_TMT_200x200_tipIMAC_3_4Mar22_Oak_WBEH-22-01-08.03330.03330.3	interact-microPOTS_TMT_200x200_tipIMAC_3_4Mar22_Oak_WBEH-22-01-08.mod.pep.xml	GNSDGYIIPINK	n[305]GNS[167]DGYIIPINK	R	E	12	3	4750.47	1979.05	1979.05	660.692	660.689	1978.04	660.355	1.0031	0.00161817	16.705	15.045	0.998	2	0	1428	1439	0	12K(304.2072), 3S(79.9663), N-term(304.2072)				GNS(0.747)DGY(0.253)IIPINK	0.747	0.54	TRUE	sp|O95490|AGRL2_HUMAN	O95490	AGRL2_HUMAN	ADGRL2	Adhesion G protein-coupled receptor L2			TRUE	6116.9	64.5916	556.758	143.13	0	0	298.674	0	328.247
microPOTS_TMT_200x200_tipIMAC_3_4Mar22_Oak_WBEH-22-01-08.02875.02875.3	interact-microPOTS_TMT_200x200_tipIMAC_3_4Mar22_Oak_WBEH-22-01-08.mod.pep.xml	LDVSRSPPLMVK	n[305]LDVSRS[167]PPLM[147]VK	K	K	12	3	4032.77	2045.13	2045.12	682.719	682.715	2045.12	682.715	0	1.22297	10.313	8.857	0.9267	2	1	410	421	0	10M(15.9949), 12K(304.2072), 6S(79.9663), N-term(304.2072)		LDVSRSPPLM(1.000)VK	1	LDVS(0.286)RS(0.714)PPLMVK	0.714	1	TRUE	sp|Q8N264|RHG24_HUMAN	Q8N264	RHG24_HUMAN	ARHGAP24	Rho GTPase-activating protein 24			TRUE	8998.9	0	799.45	0	0	0	0	0	263.391
microPOTS_TMT_200x200_tipIMAC_3_4Mar22_Oak_WBEH-22-01-08.02513.02513.2	interact-microPOTS_TMT_200x200_tipIMAC_3_4Mar22_Oak_WBEH-22-01-08.mod.pep.xml	VPSPLEGSEGDGDTD	n[305]VPSPLEGS[167]EGDGDTD	K	-	15	2	3437.22	1857.8	1857.79	929.906	929.902	1857.78	929.899	0.0054	1.93865	8.35	8.35	0.8954	2	0	413	427	0	8S(79.9663), N-term(304.2072)				VPS(0.021)PLEGS(0.489)EGDGDT(0.489)D	0.489	1	TRUE	sp|Q9Y606|TRUA_HUMAN	Q9Y606	TRUA_HUMAN	PUS1	tRNA pseudouridine synthase A			TRUE	9534.5	0	869.873	0	0	0	0	0	0
microPOTS_TMT_200x200_tipIMAC_3_4Mar22_Oak_WBEH-22-01-08.03417.03417.3	interact-microPOTS_TMT_200x200_tipIMAC_3_4Mar22_Oak_WBEH-22-01-08.mod.pep.xml	YTFAPSVSLNK	n[305]YTFAPS[167]VSLNK	R	T	11	3	4883.96	1915.02	1915.01	639.348	639.345	1914.01	639.012	0.9974	0.715685	14.765	14.765	0.859	2	0	104	114	0	11K(304.2072), 6S(79.9663), N-term(304.2072)				Y(0.014)T(0.014)FAPS(0.486)VS(0.486)LNK	0.486	1	TRUE	sp|Q9NR12|PDLI7_HUMAN	Q9NR12	PDLI7_HUMAN	PDLIM7	PDZ and LIM domain protein 7			TRUE	7469.93	0	590.205	0	0	0	0	70.9608	367.163
microPOTS_TMT_200x200_tipIMAC_3_4Mar22_Oak_WBEH-22-01-08.03462.03462.3	interact-microPOTS_TMT_200x200_tipIMAC_3_4Mar22_Oak_WBEH-22-01-08.mod.pep.xml	SVSPTFLNPSDENLK	n[305]SVS[167]PTFLNPSDENLK	R	T	15	3	4957.14	2335.21	2335.2	779.41	779.406	2335.2	779.406	0.0009	0.000595928	16.764	16.761	0.9995	2	0	1240	1254	0	15K(304.2072), 3S(79.9663), N-term(304.2072)				S(0.017)VS(0.479)PT(0.453)FLNPS(0.050)DENLK	0.479	1	TRUE	sp|Q9UKA4|AKA11_HUMAN	Q9UKA4	AKA11_HUMAN	AKAP11	A-kinase anchor protein 11			TRUE	8652.19	0	657.615	0	0	0	0	0	384.254
microPOTS_TMT_200x200_tipIMAC_3_4Mar22_Oak_WBEH-22-01-08.02218.02218.3	interact-microPOTS_TMT_200x200_tipIMAC_3_4Mar22_Oak_WBEH-22-01-08.mod.pep.xml	IASDEEIQGTK	n[305]IAS[167]DEEIQGTK	R	D	11	3	2938.05	1877.97	1877.96	626.996	626.994	1877.96	626.995	-0.003	0.0359842	17.242	11.479	0.9904	2	0	891	901	0	11K(304.2072), 3S(79.9663), N-term(304.2072)				IAS(0.937)DEEIQGT(0.063)K	0.937	1	TRUE	sp|Q8WX93|PALLD_HUMAN	Q8WX93	PALLD_HUMAN	PALLD	Palladin			TRUE	8039.95	60.7955	617.533	0	0	0	0	0	292.5
microPOTS_TMT_200x200_tipIMAC_3_4Mar22_Oak_WBEH-22-01-08.04521.04521.3	interact-microPOTS_TMT_200x200_tipIMAC_3_4Mar22_Oak_WBEH-22-01-08.mod.pep.xml	LFIMNLDQNEFAGFSYTNPEFVINV	n[305]LFIM[147]NLDQNEFAGFS[167]YTNPEFVINV	K	-	25	3	6421.29	3323.58	3323.57	1108.87	1108.87	3321.56	1108.19	2.0117	8.84029e-05	23.826	23.826	0.9997	2	0	647	671	0	15S(79.9663), 4M(15.9949), N-term(304.2072)		LFIM(1.000)NLDQNEFAGFSYTNPEFVINV	1	LFIMNLDQNEFAGFS(0.333)Y(0.333)T(0.333)NPEFVINV	0.333	1	TRUE	sp|P05771|KPCB_HUMAN	P05771	KPCB_HUMAN	PRKCB	Protein kinase C beta type			TRUE	11237.2	0	1100.7	0	0	0	0	0	0
microPOTS_TMT_200x200_tipIMAC_3_4Mar22_Oak_WBEH-22-01-08.01766.01766.3	interact-microPOTS_TMT_200x200_tipIMAC_3_4Mar22_Oak_WBEH-22-01-08.mod.pep.xml	IAYYASK	n[305]IAY[243]YASK	R	G	7	3	2175.42	1504.82	1504.81	502.613	502.611	1502.8	501.942	2.0087	1.29184	9.376	9.376	0.9396	2	0	99	105	0	3Y(79.9663), 7K(304.2072), N-term(304.2072)				IAY(0.487)Y(0.487)AS(0.026)K	0.487	1	TRUE	sp|Q96A57|TM230_HUMAN	Q96A57	TM230_HUMAN	TMEM230	Transmembrane protein 230			TRUE	5958.05	0	472.375	77.8782	0	0	0	0	368.929
microPOTS_TMT_200x200_tipIMAC_3_4Mar22_Oak_WBEH-22-01-08.04295.04295.2	interact-microPOTS_TMT_200x200_tipIMAC_3_4Mar22_Oak_WBEH-22-01-08.mod.pep.xml	LLVVYPWTQR	n[305]LLVVY[243]PWTQR	R	F	10	2	6084.3	1658.9	1658.89	830.456	830.452	1657.89	829.953	0.9968	0.000824571	17.453	14.269	0.9963	2	0	32	41	0	5Y(79.9663), N-term(304.2072)				LLVVY(0.917)PWT(0.083)QR	0.917	1	FALSE	contam_sp|P68871|HBB_HUMAN	contam_sp|P68871|HBB_HUMAN Hemoglobin subunit beta OS=Homo sapiens GN=HBB PE=1 SV=2	contam_sp|P68871|HBB_HUMAN Hemoglobin subunit beta OS=Homo sapiens GN=HBB PE=1 SV=2		Hemoglobin	HBD, HBE1, HBG1, HBG2	sp|P02042|HBD_HUMAN, sp|P02100|HBE_HUMAN, sp|P69891|HBG1_HUMAN, sp|P69892|HBG2_HUMAN	TRUE	9888.61	60.777	1194.6	0	0	0	0	0	165.091
microPOTS_TMT_200x200_tipIMAC_3_4Mar22_Oak_WBEH-22-01-08.03313.03313.3	interact-microPOTS_TMT_200x200_tipIMAC_3_4Mar22_Oak_WBEH-22-01-08.mod.pep.xml	MSSLVGPTQSFFMR	n[305]M[147]SS[167]LVGPTQSFFM[147]R	R	E	14	3	4723.17	2002.93	2002.92	668.652	668.648	2002.92	668.648	-0.0009	0.00596476	22.659	21.292	0.9999	2	0	34	47	0	13M(15.9949), 1M(15.9949), 3S(79.9663), N-term(304.2072)		M(1.000)SSLVGPTQSFFM(1.000)R	1	MS(0.039)S(0.895)LVGPT(0.044)QS(0.023)FFMR	0.895	1	TRUE	sp|P11836|CD20_HUMAN	P11836	CD20_HUMAN	MS4A1	B-lymphocyte antigen CD20			TRUE	9588.86	0	709.489	0	0	0	0	0	64.8036
microPOTS_TMT_200x200_tipIMAC_3_4Mar22_Oak_WBEH-22-01-08.03401.03401.4	interact-microPOTS_TMT_200x200_tipIMAC_3_4Mar22_Oak_WBEH-22-01-08.mod.pep.xml	DELHIVEAEAMNYEGSPIK	n[305]DELHIVEAEAM[147]NY[243]EGSPIK	K	V	19	4	4860.63	2849.4	2849.39	713.357	713.354	2848.39	713.104	1.0009	8.76456e-08	28.6	28.6	1	2	0	55	73	0	11M(15.9949), 13Y(79.9663), 19K(304.2072), N-term(304.2072)		DELHIVEAEAM(1.000)NYEGSPIK	1	DELHIVEAEAMNY(0.500)EGS(0.500)PIK	0.5	1	TRUE	sp|P06748|NPM_HUMAN	P06748	NPM_HUMAN	NPM1	Nucleophosmin			TRUE	10569.8	76.2925	830.987	0	0	0	0	0	107.441
microPOTS_TMT_200x200_tipIMAC_3_4Mar22_Oak_WBEH-22-01-08.03711.03711.3	interact-microPOTS_TMT_200x200_tipIMAC_3_4Mar22_Oak_WBEH-22-01-08.mod.pep.xml	YQDEVFGGFVTEPQEESEEEVEEPEER	n[305]YQDEVFGGFVT[181]EPQEESEEEVEEPEER	R	Q	27	3	5331.84	3600.55	3600.55	1201.19	1201.19	3599.53	1200.85	1.0161	2.76e-12	40.152	40.152	1	2	0	133	159	0	11T(79.9663), N-term(304.2072)				Y(0.019)QDEVFGGFVT(0.632)EPQEES(0.349)EEEVEEPEER	0.632	0.75	TRUE	sp|Q13283|G3BP1_HUMAN	Q13283	G3BP1_HUMAN	G3BP1	Ras GTPase-activating protein-binding protein 1			TRUE	11799.6	0	536.629	0	0	0	0	0	103.943
microPOTS_TMT_200x200_tipIMAC_3_4Mar22_Oak_WBEH-22-01-08.03048.03048.3	interact-microPOTS_TMT_200x200_tipIMAC_3_4Mar22_Oak_WBEH-22-01-08.mod.pep.xml	QQSVESLAEEVK	n[305]QQS[167]VESLAEEVK	R	D	12	3	4308.27	2034.06	2034.05	679.027	679.025	2034.05	679.025	-0.0006	0.0239659	17.019	15.779	0.9965	2	0	2779	2790	0	12K(304.2072), 3S(79.9663), N-term(304.2072)				QQS(0.686)VES(0.314)LAEEVK	0.686	1	TRUE	sp|Q8WXH0|SYNE2_HUMAN	Q8WXH0	SYNE2_HUMAN	SYNE2	Nesprin-2			TRUE	9530.62	0	844.95	0	0	0	0	0	244.741
microPOTS_TMT_200x200_tipIMAC_3_4Mar22_Oak_WBEH-22-01-08.02345.02345.3	interact-microPOTS_TMT_200x200_tipIMAC_3_4Mar22_Oak_WBEH-22-01-08.mod.pep.xml	AEPYVASEYK	n[305]AEPYVAS[167]EYK	K	T	10	3	3153.4	1843.94	1843.93	615.652	615.65	1843.93	615.649	0.0035	3.72887	14.284	13.073	0.9217	2	0	921	930	0	10K(304.2072), 7S(79.9663), N-term(304.2072)				AEPY(0.035)VAS(0.917)EY(0.048)K	0.917	1	TRUE	sp|Q9BZ29|DOCK9_HUMAN	Q9BZ29	DOCK9_HUMAN	DOCK9	Dedicator of cytokinesis protein 9			TRUE	7850.44	58.0903	551.28	0	0	0	51.3838	0	232.06
microPOTS_TMT_200x200_tipIMAC_3_4Mar22_Oak_WBEH-22-01-08.00981.00981.3	interact-microPOTS_TMT_200x200_tipIMAC_3_4Mar22_Oak_WBEH-22-01-08.mod.pep.xml	RPEGPGAQAPSSPR	n[305]RPEGPGAQAPS[167]SPR	R	V	14	3	848.955	1789.88	1789.88	597.635	597.635	1789.88	597.634	0.0052	1.16775	12.345	12.345	0.9707	2	0	504	517	0	11S(79.9663), N-term(304.2072)				RPEGPGAQAPS(0.500)S(0.500)PR	0.5	0	TRUE	sp|P40222|TXLNA_HUMAN	P40222	TXLNA_HUMAN	TXLNA	Alpha-taxilin			FALSE	8238.55	0	651.287	0	0	0	0	0	282.165
microPOTS_TMT_200x200_tipIMAC_3_4Mar22_Oak_WBEH-22-01-08.02503.02503.3	interact-microPOTS_TMT_200x200_tipIMAC_3_4Mar22_Oak_WBEH-22-01-08.mod.pep.xml	QGSFSEDVISHK	n[305]QGS[167]FSEDVISHK	R	G	12	3	3419.33	2021.02	2021.01	674.68	674.677	2021.01	674.678	-0.0028	1.49328	11.279	11.279	0.9311	2	0	3925	3936	0	12K(304.2072), 3S(79.9663), N-term(304.2072)				QGS(0.482)FS(0.482)EDVIS(0.037)HK	0.482	0	TRUE	sp|Q9UPN3|MACF1_HUMAN	Q9UPN3	MACF1_HUMAN	MACF1	Microtubule-actin cross-linking factor 1, isoforms 1/2/3/5			FALSE	8252.22	66.6906	844.01	0	0	0	0	0	341.757
microPOTS_TMT_200x200_tipIMAC_3_4Mar22_Oak_WBEH-22-01-08.04346.04346.3	interact-microPOTS_TMT_200x200_tipIMAC_3_4Mar22_Oak_WBEH-22-01-08.mod.pep.xml	EPTPSIASDISLPIATQELR	n[305]EPTPSIASDIS[167]LPIATQELR	K	Q	20	3	6147.35	2523.32	2523.3	842.113	842.109	2521.3	841.441	2.0041	4.0623e-10	31.128	29.276	1	2	0	751	770	0	11S(79.9663), N-term(304.2072)				EPT(0.013)PS(0.014)IAS(0.070)DIS(0.889)LPIAT(0.013)QELR	0.889	0.69	TRUE	sp|A0FGR8|ESYT2_HUMAN	A0FGR8	ESYT2_HUMAN	ESYT2	Extended synaptotagmin-2			TRUE	8130	87.3755	936.643	0	77.4333	0	0	0	352.924
microPOTS_TMT_200x200_tipIMAC_3_4Mar22_Oak_WBEH-22-01-08.01085.01085.3	interact-microPOTS_TMT_200x200_tipIMAC_3_4Mar22_Oak_WBEH-22-01-08.mod.pep.xml	ETTGSESDGGDSSSTK	n[305]ETTGSES[167]DGGDSSSTK	R	S	16	3	1024.78	2232	2232	745.006	745.007	2231.99	745.005	0.0061	2.36479e-06	20.849	19.131	0.9997	2	0	177	192	0	16K(304.2072), 7S(79.9663), N-term(304.2072)				ET(0.010)T(0.011)GS(0.021)ES(0.842)DGGDS(0.073)S(0.018)S(0.013)T(0.011)K	0.842	1	TRUE	sp|Q96B97|SH3K1_HUMAN	Q96B97	SH3K1_HUMAN	SH3KBP1	SH3 domain-containing kinase-binding protein 1			TRUE	9098.75	0	610.122	0	0	0	0	0	137.11
microPOTS_TMT_200x200_tipIMAC_3_4Mar22_Oak_WBEH-22-01-08.03590.03590.2	interact-microPOTS_TMT_200x200_tipIMAC_3_4Mar22_Oak_WBEH-22-01-08.mod.pep.xml	SQSLPTTLLSPVR	n[305]SQS[167]LPTTLLSPVR	R	V	13	2	5145.99	1782.97	1782.96	892.493	892.489	1781.96	891.988	1.0014	1.16883	10.229	0	0.8607	2	0	737	749	0	3S(79.9663), N-term(304.2072)				S(0.059)QS(0.757)LPT(0.073)T(0.073)LLS(0.039)PVR	0.757	1	TRUE	sp|P28290|ITPI2_HUMAN	P28290	ITPI2_HUMAN	ITPRID2	Protein ITPRID2			TRUE	9049.66	67.5644	1112.48	0	0	0	0	0	104.733
microPOTS_TMT_200x200_tipIMAC_3_4Mar22_Oak_WBEH-22-01-08.04094.04094.3	interact-microPOTS_TMT_200x200_tipIMAC_3_4Mar22_Oak_WBEH-22-01-08.mod.pep.xml	TALPTSGSSAGELELLAGEVPAR	n[305]TALPTSGSS[167]AGELELLAGEVPAR	R	S	23	3	5815.39	2611.35	2611.33	871.457	871.451	2609.33	870.783	2.0034	0	44.958	42.849	1	2	0	412	434	51601.5	9S(79.9663), N-term(304.2072)				T(0.013)ALPT(0.014)S(0.014)GS(0.047)S(0.912)AGELELLAGEVPAR	0.912	0.61	TRUE	sp|Q9Y6I3|EPN1_HUMAN	Q9Y6I3	EPN1_HUMAN	EPN1	Epsin-1			TRUE	8421.72	0	996.3	0	0	0	0	0	310.079
microPOTS_TMT_200x200_tipIMAC_3_4Mar22_Oak_WBEH-22-01-08.02202.02202.3	interact-microPOTS_TMT_200x200_tipIMAC_3_4Mar22_Oak_WBEH-22-01-08.mod.pep.xml	ETSSPGTDDVFTPAPSDSPSSQR	n[305]ETSSPGTDDVFTPAPS[167]DSPSSQR	K	I	23	3	2910.82	2749.22	2749.21	917.414	917.411	2748.21	917.077	1.0036	0	32.926	32.916	1	2	0	768	790	0	16S(79.9663), N-term(304.2072)				ET(0.011)S(0.011)S(0.013)PGT(0.031)DDVFT(0.346)PAPS(0.558)DS(0.016)PS(0.007)S(0.007)QR	0.558	1	TRUE	sp|P19634|SL9A1_HUMAN	P19634	SL9A1_HUMAN	SLC9A1	Sodium/hydrogen exchanger 1			TRUE	8550.8	0	618.103	0	0	0	0	0	162.959
microPOTS_TMT_200x200_tipIMAC_3_4Mar22_Oak_WBEH-22-01-08.02940.02940.3	interact-microPOTS_TMT_200x200_tipIMAC_3_4Mar22_Oak_WBEH-22-01-08.mod.pep.xml	GLVAAYSGDSDNEEELVER	n[305]GLVAAYSGDS[167]DNEEELVER	R	L	19	3	4135.02	2437.11	2437.1	813.377	813.374	2436.1	813.041	0.9982	7.038e-11	33.381	31.401	1	2	0	615	633	0	10S(79.9663), N-term(304.2072)				GLVAAY(0.041)S(0.163)GDS(0.796)DNEEELVER	0.796	1	TRUE	sp|P52756|RBM5_HUMAN	P52756	RBM5_HUMAN	RBM5	RNA-binding protein 5			TRUE	7713.46	69.2889	714.029	0	0	0	0	0	117.145
microPOTS_TMT_200x200_tipIMAC_3_4Mar22_Oak_WBEH-22-01-08.02342.02342.3	interact-microPOTS_TMT_200x200_tipIMAC_3_4Mar22_Oak_WBEH-22-01-08.mod.pep.xml	LDPYDSSEDDK	n[305]LDPYDS[167]SEDDK	K	E	11	3	3148.86	1970.91	1970.9	657.977	657.975	1970.9	657.974	0.0039	0.132282	15.014	15.014	0.9869	2	0	112	122	0	11K(304.2072), 6S(79.9663), N-term(304.2072)				LDPY(0.138)DS(0.431)S(0.431)EDDK	0.431	0.58	TRUE	sp|O43236|SEPT4_HUMAN	O43236	SEPT4_HUMAN	SEPTIN4	Septin-4			TRUE	7008.45	0	648.493	0	58.9165	0	0	0	268.472
microPOTS_TMT_200x200_tipIMAC_3_4Mar22_Oak_WBEH-22-01-08.03014.03014.2	interact-microPOTS_TMT_200x200_tipIMAC_3_4Mar22_Oak_WBEH-22-01-08.mod.pep.xml	FGSNINLEADES	n[305]FGS[167]NINLEADES	K	-	12	2	4255.51	1678.75	1678.74	840.38	840.376	1678.74	840.378	-0.0029	0.455775	10.865	8.141	0.9509	2	0	123	134	0	3S(79.9663), N-term(304.2072)				FGS(0.543)NINLEADES(0.457)	0.543	1	TRUE	sp|Q9NQP4|PFD4_HUMAN	Q9NQP4	PFD4_HUMAN	PFDN4	Prefoldin subunit 4			TRUE	8863.09	0	476.332	0	0	0	0	0	73.1548
microPOTS_TMT_200x200_tipIMAC_3_4Mar22_Oak_WBEH-22-01-08.02992.02992.3	interact-microPOTS_TMT_200x200_tipIMAC_3_4Mar22_Oak_WBEH-22-01-08.mod.pep.xml	YESQEPLAGQESPLPLATR	n[305]YESQEPLAGQES[167]PLPLATR	R	E	19	3	4219.21	2470.23	2470.22	824.416	824.412	2469.21	824.078	1.0039	0.000140567	26.994	26.909	1	2	0	590	608	0	12S(79.9663), N-term(304.2072)				Y(0.029)ES(0.040)QEPLAGQES(0.913)PLPLAT(0.018)R	0.913	0.79	TRUE	sp|Q9C0C2|TB182_HUMAN	Q9C0C2	TB182_HUMAN	TNKS1BP1	182 kDa tankyrase-1-binding protein			TRUE	8627.03	0	576.808	0	0	0	0	0	496.86
microPOTS_TMT_200x200_tipIMAC_3_4Mar22_Oak_WBEH-22-01-08.03020.03020.4	interact-microPOTS_TMT_200x200_tipIMAC_3_4Mar22_Oak_WBEH-22-01-08.mod.pep.xml	LQAALDDEEAGGRPAMEPGNGSLDLGGDSAGR	n[305]LQAALDDEEAGGRPAM[147]EPGNGS[167]LDLGGDSAGR	R	S	32	4	4264.71	3527.61	3527.59	882.909	882.905	3525.6	882.407	1.9909	4.7e-13	37.993	23.047	1	2	0	38	69	0	16M(15.9949), 22S(79.9663), N-term(304.2072)		LQAALDDEEAGGRPAM(1.000)EPGNGSLDLGGDSAGR	1	LQAALDDEEAGGRPAMEPGNGS(0.948)LDLGGDS(0.052)AGR	0.948	1	TRUE	sp|Q00839|HNRPU_HUMAN	Q00839	HNRPU_HUMAN	HNRNPU	Heterogeneous nuclear ribonucleoprotein U			TRUE	5028.74	0	450.279	0	0	0	0	0	568.769
microPOTS_TMT_200x200_tipIMAC_3_4Mar22_Oak_WBEH-22-01-08.02507.02507.3	interact-microPOTS_TMT_200x200_tipIMAC_3_4Mar22_Oak_WBEH-22-01-08.mod.pep.xml	APIDTSDVEEK	n[305]APIDT[181]SDVEEK	K	A	11	3	3426.19	1890.96	1890.96	631.327	631.326	1890.95	631.323	0.0081	0.165863	15.621	15.621	0.9274	2	0	301	311	0	11K(304.2072), 5T(79.9663), N-term(304.2072)				APIDT(0.500)S(0.500)DVEEK	0.5	1	TRUE	sp|Q06265|EXOS9_HUMAN	Q06265	EXOS9_HUMAN	EXOSC9	Exosome complex component RRP45			TRUE	6955.83	0	521.324	0	0	0	100.128	0	302.55
microPOTS_TMT_200x200_tipIMAC_3_4Mar22_Oak_WBEH-22-01-08.02679.02679.3	interact-microPOTS_TMT_200x200_tipIMAC_3_4Mar22_Oak_WBEH-22-01-08.mod.pep.xml	RESVVNLENFR	n[305]RES[167]VVNLENFR	R	K	11	3	3718.19	1745.89	1745.88	582.97	582.967	1745.88	582.967	0.0003	0.263178	11.819	0	0.9415	2	1	297	307	0	3S(79.9663), N-term(304.2072)				RES(1.000)VVNLENFR	1	0.51	TRUE	sp|Q9UIK4|DAPK2_HUMAN	Q9UIK4	DAPK2_HUMAN	DAPK2	Death-associated protein kinase 2			TRUE	6184.49	0	635.067	0	0	0	0	0	208.187
microPOTS_TMT_200x200_tipIMAC_3_4Mar22_Oak_WBEH-22-01-08.02701.02701.3	interact-microPOTS_TMT_200x200_tipIMAC_3_4Mar22_Oak_WBEH-22-01-08.mod.pep.xml	ENVEYIEREESDGEYDEFGR	n[305]ENVEYIEREES[167]DGEYDEFGR	R	K	20	3	3754.67	2849.22	2849.21	950.747	950.745	2848.2	950.409	1.0092	0.00668729	18.199	16.72	0.9943	2	1	110	129	0	11S(79.9663), N-term(304.2072)				ENVEY(0.223)IEREES(0.733)DGEY(0.044)DEFGR	0.733	0	TRUE	sp|O95218|ZRAB2_HUMAN	O95218	ZRAB2_HUMAN	ZRANB2	Zinc finger Ran-binding domain-containing protein 2			FALSE	8142.1	0	527.106	0	0	0	0	0	73.7462
microPOTS_TMT_200x200_tipIMAC_3_4Mar22_Oak_WBEH-22-01-08.04140.04140.3	interact-microPOTS_TMT_200x200_tipIMAC_3_4Mar22_Oak_WBEH-22-01-08.mod.pep.xml	SLDSDLSDGPVTVQEFMEVK	n[305]S[167]LDSDLSDGPVTVQEFM[147]EVK	K	N	20	3	5884.95	2901.43	2901.42	968.151	968.146	2899.41	967.476	2.0102	0.286126	13.46	13.46	0.9767	2	0	415	434	0	17M(15.9949), 1S(79.9663), 20K(304.2072), N-term(304.2072)		SLDSDLSDGPVTVQEFM(1.000)EVK	1	S(0.469)LDS(0.469)DLS(0.034)DGPVT(0.028)VQEFMEVK	0.469	1	TRUE	sp|Q14161|GIT2_HUMAN	Q14161	GIT2_HUMAN	GIT2	ARF GTPase-activating protein GIT2			TRUE	7560.32	70.8323	1089.16	0	0	0	0	0	64.0781
microPOTS_TMT_200x200_tipIMAC_3_4Mar22_Oak_WBEH-22-01-08.02868.02868.3	interact-microPOTS_TMT_200x200_tipIMAC_3_4Mar22_Oak_WBEH-22-01-08.mod.pep.xml	TSLDIEEYSDTEVQK	n[305]TSLDIEEY[243]SDTEVQK	R	N	15	3	4021.36	2444.19	2444.18	815.739	815.736	2444.19	815.736	-0.0004	8.57104e-05	22.797	22.797	0.9998	2	0	6	20	0	15K(304.2072), 8Y(79.9663), N-term(304.2072)				T(0.008)S(0.008)LDIEEY(0.328)S(0.328)DT(0.328)EVQK	0.328	0	TRUE	sp|P51580|TPMT_HUMAN	P51580	TPMT_HUMAN	TPMT	Thiopurine S-methyltransferase			FALSE	7748.91	0	472.628	0	0	0	0	0	125.008
microPOTS_TMT_200x200_tipIMAC_3_4Mar22_Oak_WBEH-22-01-08.03922.03922.3	interact-microPOTS_TMT_200x200_tipIMAC_3_4Mar22_Oak_WBEH-22-01-08.mod.pep.xml	QASEDSNDLTPTLPETPVPLPR	n[305]QAS[167]EDSNDLTPTLPETPVPLPR	K	K	22	3	5576.56	2761.37	2761.35	921.463	921.457	2760.35	921.125	0.9948	6.006e-11	31.857	31.823	1	2	0	1039	1060	0	3S(79.9663), N-term(304.2072)				QAS(0.547)EDS(0.171)NDLT(0.255)PT(0.016)LPET(0.012)PVPLPR	0.547	1	TRUE	sp|Q9ULH1|ASAP1_HUMAN	Q9ULH1	ASAP1_HUMAN	ASAP1	Arf-GAP with SH3 domain, ANK repeat and PH domain-containing protein 1			TRUE	4806.94	0	448.909	0	0	0	0	0	506.743
microPOTS_TMT_200x200_tipIMAC_3_4Mar22_Oak_WBEH-22-01-08.03497.03497.3	interact-microPOTS_TMT_200x200_tipIMAC_3_4Mar22_Oak_WBEH-22-01-08.mod.pep.xml	IYQFPDCDSDEDEDFK	n[305]IYQFPDCDS[167]DEDEDFK	K	L	16	3	5010.14	2712.18	2712.16	905.067	905.062	2710.16	904.395	2.0007	0.0100751	17.363	11.477	0.9764	2	0	317	332	0	16K(304.2072), 7C(57.0215), 9S(79.9663), N-term(304.2072)				IY(0.064)QFPDCDS(0.936)DEDEDFK	0.936	0	TRUE	sp|O43236|SEPT4_HUMAN	O43236	SEPT4_HUMAN	SEPTIN4	Septin-4			FALSE	7234.6	0	885.189	0	0	0	0	0	91.4914
microPOTS_TMT_200x200_tipIMAC_3_4Mar22_Oak_WBEH-22-01-08.04467.04467.4	interact-microPOTS_TMT_200x200_tipIMAC_3_4Mar22_Oak_WBEH-22-01-08.mod.pep.xml	LLQDSVDFSLADAINTEFK	n[305]LLQDS[167]VDFSLADAINTEFK	R	N	19	4	6347.75	2814.46	2814.44	704.621	704.617	2813.44	704.367	1.0019	0.333618	12.407	12.407	0.9583	2	0	79	97	0	19K(304.2072), 5S(79.9663), N-term(304.2072)				LLQDS(0.333)VDFS(0.333)LADAINT(0.333)EFK	0.333	0.8	TRUE	sp|P08670|VIME_HUMAN	P08670	VIME_HUMAN	VIM	Vimentin			TRUE	5650.18	168.698	546.941	0	0	0	0	0	299.524
microPOTS_TMT_200x200_tipIMAC_3_4Mar22_Oak_WBEH-22-01-08.03372.03372.2	interact-microPOTS_TMT_200x200_tipIMAC_3_4Mar22_Oak_WBEH-22-01-08.mod.pep.xml	NFSYVSPELQP	n[305]NFS[167]YVSPELQP	R	-	11	2	4814.89	1664.79	1664.78	833.404	833.398	1663.78	832.898	1.0001	1.63558	11.351	11.351	0.9585	2	0	673	683	0	3S(79.9663), N-term(304.2072)				NFS(0.333)Y(0.333)VS(0.333)PELQP	0.333	1	TRUE	sp|P24723|KPCL_HUMAN	P24723	KPCL_HUMAN	PRKCH	Protein kinase C eta type			TRUE	7246.21	0	778.728	0	0	0	0	0	214.019
microPOTS_TMT_200x200_tipIMAC_3_4Mar22_Oak_WBEH-22-01-08.04232.04232.3	interact-microPOTS_TMT_200x200_tipIMAC_3_4Mar22_Oak_WBEH-22-01-08.mod.pep.xml	LVSPGSANETSSILVESVTR	n[305]LVSPGS[167]ANETSSILVESVTR	R	S	20	3	5993.32	2430.25	2430.24	811.092	811.087	2429.24	810.753	1.0017	3.9e-13	30.815	29.947	1	2	0	2476	2495	24242.4	6S(79.9663), N-term(304.2072)				LVS(0.059)PGS(0.888)ANET(0.014)S(0.011)S(0.010)ILVES(0.009)VT(0.009)R	0.888	0.64	TRUE	sp|O75369|FLNB_HUMAN	O75369	FLNB_HUMAN	FLNB	Filamin-B			TRUE	5919.66	0	639.172	0	0	0	0	0	96.8317
microPOTS_TMT_200x200_tipIMAC_3_4Mar22_Oak_WBEH-22-01-08.03223.03223.3	interact-microPOTS_TMT_200x200_tipIMAC_3_4Mar22_Oak_WBEH-22-01-08.mod.pep.xml	QVSASELHTSGILGPETLR	n[305]QVS[167]ASELHTSGILGPETLR	R	D	19	3	4587.32	2379.23	2379.22	794.084	794.08	2378.22	793.746	1.0004	0.000447971	23.895	23.895	0.9991	2	0	2716	2734	0	3S(79.9663), N-term(304.2072)				QVS(0.481)AS(0.481)ELHT(0.013)S(0.012)GILGPET(0.011)LR	0.481	1	TRUE	sp|P58107|EPIPL_HUMAN	P58107	EPIPL_HUMAN	EPPK1	Epiplakin			TRUE	6047.91	0	618.578	0	0	0	0	0	406.177
microPOTS_TMT_200x200_tipIMAC_3_4Mar22_Oak_WBEH-22-01-08.02551.02551.3	interact-microPOTS_TMT_200x200_tipIMAC_3_4Mar22_Oak_WBEH-22-01-08.mod.pep.xml	ADDPTMGEGPDK	n[305]ADDPT[181]M[147]GEGPDK	K	A	12	3	3501.09	1936.89	1936.89	646.637	646.636	1935.88	646.3	1.009	1.91646	9.37	0	0.9071	2	0	214	225	0	12K(304.2072), 5T(79.9663), 6M(15.9949), N-term(304.2072)		ADDPTM(1.000)GEGPDK	1	ADDPT(1.000)MGEGPDK	1	0	TRUE	sp|P61764|STXB1_HUMAN	P61764	STXB1_HUMAN	STXBP1	Syntaxin-binding protein 1			FALSE	4670.15	0	388.971	487.846	62.9411	0	95.483	75.2299	344.769
microPOTS_TMT_200x200_tipIMAC_3_4Mar22_Oak_WBEH-22-01-08.03523.03523.3	interact-microPOTS_TMT_200x200_tipIMAC_3_4Mar22_Oak_WBEH-22-01-08.mod.pep.xml	TATVSSPLTSPTSPSTLSLK	n[305]TATVSSPLT[181]SPTSPSTLSLK	R	S	20	3	5053.33	2662.45	2662.43	888.489	888.484	2662.43	888.485	-0.0017	0.00027671	27.162	27.162	1	2	0	268	287	0	20K(304.2072), 9T(79.9663), N-term(304.2072)				T(0.004)AT(0.004)VS(0.004)S(0.005)PLT(0.241)S(0.241)PT(0.241)S(0.241)PS(0.009)T(0.007)LS(0.004)LK	0.241	1	TRUE	sp|Q9UBW5|BIN2_HUMAN	Q9UBW5	BIN2_HUMAN	BIN2	Bridging integrator 2			TRUE	7422.19	0	356.69	0	0	68.1776	0	0	122.918
microPOTS_TMT_200x200_tipIMAC_3_4Mar22_Oak_WBEH-22-01-08.03200.03200.3	interact-microPOTS_TMT_200x200_tipIMAC_3_4Mar22_Oak_WBEH-22-01-08.mod.pep.xml	LHVSTINLQK	n[305]LHVS[167]TINLQK	K	A	10	3	4552.62	1840.06	1840.05	614.359	614.356	1840.05	614.356	0.0003	0.606042	13.766	13.766	0.9553	2	0	1258	1267	0	10K(304.2072), 4S(79.9663), N-term(304.2072)				LHVS(0.500)T(0.500)INLQK	0.5	1	TRUE	sp|P42345|MTOR_HUMAN	P42345	MTOR_HUMAN	MTOR	Serine/threonine-protein kinase mTOR			TRUE	7553.68	0	633.541	0	0	0	0	0	0
microPOTS_TMT_200x200_tipIMAC_3_4Mar22_Oak_WBEH-22-01-08.02379.02379.2	interact-microPOTS_TMT_200x200_tipIMAC_3_4Mar22_Oak_WBEH-22-01-08.mod.pep.xml	LPLQESEEEER	n[305]LPLQES[167]EEEER	K	E	11	2	3210.4	1741.82	1741.81	871.915	871.913	1741.81	871.912	0.0009	1.07647	10.372	10.312	0.8937	2	0	152	162	0	6S(79.9663), N-term(304.2072)				LPLQES(1.000)EEEER	1	0	TRUE	sp|P23497|SP100_HUMAN	P23497	SP100_HUMAN	SP100	Nuclear autoantigen Sp-100			FALSE	5943.18	0	366.045	0	0	0	0	0	291.63
microPOTS_TMT_200x200_tipIMAC_3_4Mar22_Oak_WBEH-22-01-08.03112.03112.3	interact-microPOTS_TMT_200x200_tipIMAC_3_4Mar22_Oak_WBEH-22-01-08.mod.pep.xml	NLGSINTELQDVQR	n[305]NLGS[167]INTELQDVQR	R	I	14	3	4415.17	1969.99	1969.98	657.669	657.667	1969.98	657.667	-0.0006	4.51891e-05	18.775	18.775	0.9966	2	0	134	147	0	4S(79.9663), N-term(304.2072)				NLGS(0.500)INT(0.500)ELQDVQR	0.5	1	TRUE	sp|O75396|SC22B_HUMAN	O75396	SC22B_HUMAN	SEC22B	Vesicle-trafficking protein SEC22b			TRUE	4362.78	0	316.374	0	0	0	48.9231	0	231.732
microPOTS_TMT_200x200_tipIMAC_3_4Mar22_Oak_WBEH-22-01-08.03732.03732.2	interact-microPOTS_TMT_200x200_tipIMAC_3_4Mar22_Oak_WBEH-22-01-08.mod.pep.xml	AGSISTLDSLDFAR	n[305]AGSIS[167]TLDSLDFAR	R	Y	14	2	5363.9	1836.91	1836.9	919.462	919.457	1835.9	918.957	1.0007	0.198039	13.313	13.313	0.9519	2	0	178	191	0	5S(79.9663), N-term(304.2072)				AGS(0.107)IS(0.436)T(0.436)LDS(0.020)LDFAR	0.436	1	TRUE	sp|Q9P260|RELCH_HUMAN	Q9P260	RELCH_HUMAN	RELCH	RAB11-binding protein RELCH			TRUE	5137.72	0	263.374	0	0	0	0	0	342.906
microPOTS_TMT_200x200_tipIMAC_3_4Mar22_Oak_WBEH-22-01-08.04046.04046.3	interact-microPOTS_TMT_200x200_tipIMAC_3_4Mar22_Oak_WBEH-22-01-08.mod.pep.xml	EALGLGPPAAQLTPPPAPVGLR	n[305]EALGLGPPAAQLT[181]PPPAPVGLR	R	G	22	3	5743.91	2507.39	2507.37	836.804	836.799	2505.37	836.13	2.0058	9.34e-12	31.111	13.155	1	2	0	451	472	0	13T(79.9663), N-term(304.2072)				EALGLGPPAAQLT(1.000)PPPAPVGLR	1	1	TRUE	sp|Q8IY67|RAVR1_HUMAN	Q8IY67	RAVR1_HUMAN	RAVER1	Ribonucleoprotein PTB-binding 1			TRUE	5990.04	0	667.275	0	0	0	0	0	0
microPOTS_TMT_200x200_tipIMAC_3_4Mar22_Oak_WBEH-22-01-08.03314.03314.3	interact-microPOTS_TMT_200x200_tipIMAC_3_4Mar22_Oak_WBEH-22-01-08.mod.pep.xml	GSPHYFSPFRPY	n[305]GS[167]PHYFSPFRPY	R	-	12	3	4725.48	1838.86	1838.86	613.962	613.959	1837.85	613.624	1.0037	2.5426e-09	16.981	13.591	0.9998	2	0	210	221	65385.8	2S(79.9663), N-term(304.2072)				GS(0.518)PHY(0.341)FS(0.091)PFRPY(0.051)	0.518	1	TRUE	sp|Q13242|SRSF9_HUMAN	Q13242	SRSF9_HUMAN	SRSF9	Serine/arginine-rich splicing factor 9			TRUE	6800.82	0	649.966	76.0414	0	0	0	0	0
microPOTS_TMT_200x200_tipIMAC_3_4Mar22_Oak_WBEH-22-01-08.02848.02848.4	interact-microPOTS_TMT_200x200_tipIMAC_3_4Mar22_Oak_WBEH-22-01-08.mod.pep.xml	AAASEAPQDVTYAQLHSLTLRR	n[305]AAASEAPQDVT[181]YAQLHSLTLRR	R	E	22	4	3989.42	2783.43	2783.42	696.864	696.861	2781.41	696.361	2.0017	0.00020408	15.453	15.453	0.9844	2	1	543	564	0	11T(79.9663), N-term(304.2072)				AAAS(0.006)EAPQDVT(0.248)Y(0.248)AQLHS(0.248)LT(0.248)LRR	0.248	1	FALSE	sp|O75023|LIRB5_HUMAN	O75023	LIRB5_HUMAN	LILRB5	Leukocyte immunoglobulin-like receptor subfamily B member 5	LILRB2	sp|Q8N423|LIRB2_HUMAN	TRUE	5446.04	0	335.909	0	0	0	0	0	263.697
microPOTS_TMT_200x200_tipIMAC_3_4Mar22_Oak_WBEH-22-01-08.02012.02012.3	interact-microPOTS_TMT_200x200_tipIMAC_3_4Mar22_Oak_WBEH-22-01-08.mod.pep.xml	VEEEQEADEEDVSEEEAESK	n[305]VEEEQEADEEDVS[167]EEEAESK	K	E	20	3	2588.96	2999.31	2999.3	1000.78	1000.77	2997.3	1000.11	2.0017	6.49043e-05	26.692	20.469	1	2	0	235	254	0	13S(79.9663), 20K(304.2072), N-term(304.2072)				VEEEQEADEEDVS(0.940)EEEAES(0.060)K	0.94	1	TRUE	sp|Q9H3N1|TMX1_HUMAN	Q9H3N1	TMX1_HUMAN	TMX1	Thioredoxin-related transmembrane protein 1			TRUE	6058.45	0	676.767	0	0	0	0	0	125.575
microPOTS_TMT_200x200_tipIMAC_3_4Mar22_Oak_WBEH-22-01-08.03098.03098.3	interact-microPOTS_TMT_200x200_tipIMAC_3_4Mar22_Oak_WBEH-22-01-08.mod.pep.xml	GLLSDSMTDVPVDTGVAAR	n[305]GLLSDS[167]M[147]TDVPVDTGVAAR	K	T	19	3	4392.1	2303.12	2303.11	768.712	768.709	2303.1	768.709	0.0014	5.8763e-08	25.004	25.004	1	2	0	16	34	0	6S(79.9663), 7M(15.9949), N-term(304.2072)		GLLSDSM(1.000)TDVPVDTGVAAR	1	GLLS(0.020)DS(0.483)MT(0.483)DVPVDT(0.014)GVAAR	0.483	1	TRUE	sp|O43399|TPD54_HUMAN	O43399	TPD54_HUMAN	TPD52L2	Tumor protein D54			TRUE	5202.86	0	450.83	0	0	0	0	78.3926	164.567
microPOTS_TMT_200x200_tipIMAC_3_4Mar22_Oak_WBEH-22-01-08.03740.03740.3	interact-microPOTS_TMT_200x200_tipIMAC_3_4Mar22_Oak_WBEH-22-01-08.mod.pep.xml	FFQGSQEFLASASASAER	n[305]FFQGS[167]QEFLASASASAER	R	S	18	3	5373.52	2316.09	2316.08	773.039	773.033	2316.07	773.032	0.0024	1.2e-13	31.676	20.782	1	2	0	253	270	0	5S(79.9663), N-term(304.2072)				FFQGS(0.943)QEFLAS(0.019)AS(0.019)AS(0.019)AER	0.943	1	TRUE	sp|Q7Z2W4|ZCCHV_HUMAN	Q7Z2W4	ZCCHV_HUMAN	ZC3HAV1	Zinc finger CCCH-type antiviral protein 1			TRUE	3497	0	138.861	67.6185	0	61.5482	88.5891	0	267.451
microPOTS_TMT_200x200_tipIMAC_3_4Mar22_Oak_WBEH-22-01-08.02693.02693.4	interact-microPOTS_TMT_200x200_tipIMAC_3_4Mar22_Oak_WBEH-22-01-08.mod.pep.xml	RSTQGVTLTDLQEAEK	n[305]RS[167]TQGVTLTDLQEAEK	R	T	16	4	3741.11	2463.3	2463.29	616.831	616.829	2463.29	616.829	-0.0004	0.479478	12.185	12.185	0.957	2	1	694	709	0	16K(304.2072), 2S(79.9663), N-term(304.2072)				RS(0.469)T(0.469)QGVT(0.031)LT(0.031)DLQEAEK	0.469	0	TRUE	sp|O14974|MYPT1_HUMAN	O14974	MYPT1_HUMAN	PPP1R12A	Protein phosphatase 1 regulatory subunit 12A			FALSE	4685.44	0	468.33	0	89.3856	0	0	75.1676	212.262
microPOTS_TMT_200x200_tipIMAC_3_4Mar22_Oak_WBEH-22-01-08.03513.03513.5	interact-microPOTS_TMT_200x200_tipIMAC_3_4Mar22_Oak_WBEH-22-01-08.mod.pep.xml	LGIAVIHGEAQDAESDLVDGRHSPPMVR	n[305]LGIAVIHGEAQDAES[167]DLVDGRHSPPM[147]VR	R	S	28	5	5037.38	3369.66	3369.65	674.939	674.937	3368.65	674.737	0.9987	0	40.464	37.777	1	2	1	205	232	36345.6	15S(79.9663), 26M(15.9949), N-term(304.2072)		LGIAVIHGEAQDAESDLVDGRHSPPM(1.000)VR	1	LGIAVIHGEAQDAES(0.584)DLVDGRHS(0.416)PPMVR	0.584	0.51	TRUE	sp|O60256|KPRB_HUMAN	O60256	KPRB_HUMAN	PRPSAP2	Phosphoribosyl pyrophosphate synthase-associated protein 2			TRUE	6490.34	0	611.754	0	0	0	0	0	0
microPOTS_TMT_200x200_tipIMAC_3_4Mar22_Oak_WBEH-22-01-08.03686.03686.4	interact-microPOTS_TMT_200x200_tipIMAC_3_4Mar22_Oak_WBEH-22-01-08.mod.pep.xml	STAPSAAASASASAAASSPAGGGAEALELLEHCGVCR	n[305]STAPSAAASASAS[167]AAASSPAGGGAEALELLEHCGVCR	R	E	37	4	5290.83	3826.79	3826.77	957.705	957.699	3825.76	957.448	1.0034	0	66.965	66.965	1	2	0	33	69	38467.2	13S(79.9663), 33C(57.0215), 36C(57.0215), N-term(304.2072)				S(0.008)T(0.008)APS(0.009)AAAS(0.019)AS(0.291)AS(0.631)AAAS(0.017)S(0.017)PAGGGAEALELLEHCGVCR	0.631	1	TRUE	sp|Q13263|TIF1B_HUMAN	Q13263	TIF1B_HUMAN	TRIM28	Transcription intermediary factor 1-beta			TRUE	6371.59	0	371.679	0	0	0	0	0	134.974
microPOTS_TMT_200x200_tipIMAC_3_4Mar22_Oak_WBEH-22-01-08.03390.03390.3	interact-microPOTS_TMT_200x200_tipIMAC_3_4Mar22_Oak_WBEH-22-01-08.mod.pep.xml	SESLIDASEDSQLEAAIR	n[305]SES[167]LIDASEDSQLEAAIR	R	A	18	3	4846.32	2318.12	2318.11	773.715	773.711	2317.1	773.374	1.0092	1.45e-12	28.187	23.411	1	2	0	278	295	0	3S(79.9663), N-term(304.2072)				S(0.033)ES(0.891)LIDAS(0.055)EDS(0.022)QLEAAIR	0.891	1	TRUE	sp|O94888|UBXN7_HUMAN	O94888	UBXN7_HUMAN	UBXN7	UBX domain-containing protein 7			TRUE	3484.89	2011.51	284.208	0	0	367.341	0	0	141.226
microPOTS_TMT_200x200_tipIMAC_3_4Mar22_Oak_WBEH-22-01-08.03764.03764.3	interact-microPOTS_TMT_200x200_tipIMAC_3_4Mar22_Oak_WBEH-22-01-08.mod.pep.xml	DLLSDLQDISDSER	n[305]DLLSDLQDIS[167]DSER	R	K	14	3	5394.03	1989.94	1989.93	664.322	664.317	1988.93	663.983	1.0014	0.0139103	19.232	19.004	0.9991	2	0	274	287	15937.2	10S(79.9663), N-term(304.2072)				DLLS(0.043)DLQDIS(0.927)DS(0.030)ER	0.927	0.52	FALSE	sp|P21127|CD11B_HUMAN	P21127	CD11B_HUMAN	CDK11B	Cyclin-dependent kinase 11B	CDK11A	sp|Q9UQ88|CD11A_HUMAN	TRUE	4692.95	0	449.169	0	0	0	0	0	83.214
microPOTS_TMT_200x200_tipIMAC_3_4Mar22_Oak_WBEH-22-01-08.03880.03880.4	interact-microPOTS_TMT_200x200_tipIMAC_3_4Mar22_Oak_WBEH-22-01-08.mod.pep.xml	LPELDPRGSDEENLDSETSASTESLLEER	n[305]LPELDPRGS[167]DEENLDSETSASTESLLEER	R	A	29	4	5527	3602.67	3602.65	901.674	901.669	3601.65	901.419	0.9978	0	40.086	35.879	1	2	1	1984	2012	0	9S(79.9663), N-term(304.2072)				LPELDPRGS(0.549)DEENLDS(0.211)ET(0.127)S(0.066)AS(0.019)T(0.016)ES(0.013)LLEER	0.549	0.8	TRUE	sp|Q13459|MYO9B_HUMAN	Q13459	MYO9B_HUMAN	MYO9B	Unconventional myosin-IXb			TRUE	5037.93	0	433.311	0	0	0	0	0	131.41
microPOTS_TMT_200x200_tipIMAC_3_4Mar22_Oak_WBEH-22-01-08.04475.04475.3	interact-microPOTS_TMT_200x200_tipIMAC_3_4Mar22_Oak_WBEH-22-01-08.mod.pep.xml	HLPSPPTLDSIITEYLR	n[305]HLPS[167]PPTLDSIITEYLR	R	E	17	3	6361.46	2336.22	2336.2	779.747	779.742	2335.21	779.412	0.9892	0.00213796	21.18	18.918	0.999	2	0	997	1013	0	4S(79.9663), N-term(304.2072)				HLPS(0.912)PPT(0.037)LDS(0.018)IIT(0.017)EY(0.016)LR	0.912	1	TRUE	sp|Q9Y4B6|DCAF1_HUMAN	Q9Y4B6	DCAF1_HUMAN	DCAF1	DDB1- and CUL4-associated factor 1			TRUE	4619.38	0	388.92	0	0	0	0	0	111.984
microPOTS_TMT_200x200_tipIMAC_3_4Mar22_Oak_WBEH-22-01-08.03407.03407.2	interact-microPOTS_TMT_200x200_tipIMAC_3_4Mar22_Oak_WBEH-22-01-08.mod.pep.xml	AEEFLTASQEAL	n[305]AEEFLTAS[167]QEAL	R	-	12	2	4870	1691.81	1691.8	846.91	846.906	1691.8	846.906	-0.0009	0.33037	12.424	12.375	0.9718	2	0	591	602	0	8S(79.9663), N-term(304.2072)				AEEFLT(0.152)AS(0.848)QEAL	0.848	1	TRUE	sp|Q14738|2A5D_HUMAN	Q14738	2A5D_HUMAN	PPP2R5D	Serine/threonine-protein phosphatase 2A 56 kDa regulatory subunit delta isoform			TRUE	3617.97	0	252.536	0	0	0	0	0	129.242
microPOTS_TMT_200x200_tipIMAC_3_4Mar22_Oak_WBEH-22-01-08.03589.03589.3	interact-microPOTS_TMT_200x200_tipIMAC_3_4Mar22_Oak_WBEH-22-01-08.mod.pep.xml	AVLVDLEPGTMDSIR	n[305]AVLVDLEPGTM[147]DS[167]IR	R	S	15	3	5143.96	2015.01	2015	672.676	672.674	2015	672.673	0.0046	0.00534152	22.699	21.188	0.9997	2	0	63	77	0	11M(15.9949), 13S(79.9663), N-term(304.2072)		AVLVDLEPGTM(1.000)DSIR	1	AVLVDLEPGT(0.284)MDS(0.716)IR	0.716	1	TRUE	sp|Q9H4B7|TBB1_HUMAN	Q9H4B7	TBB1_HUMAN	TUBB1	Tubulin beta-1 chain			TRUE	5097.81	0	245.659	0	0	0	0	0	153.649
microPOTS_TMT_200x200_tipIMAC_3_4Mar22_Oak_WBEH-22-01-08.03427.03427.3	interact-microPOTS_TMT_200x200_tipIMAC_3_4Mar22_Oak_WBEH-22-01-08.mod.pep.xml	FIQELSGSSPK	n[305]FIQELS[167]GSSPK	R	R	11	3	4901.85	1880.01	1880	627.676	627.673	1879.99	627.672	0.0025	0.173503	14.389	14.389	0.9442	2	0	116	126	0	11K(304.2072), 6S(79.9663), N-term(304.2072)				FIQELS(0.333)GS(0.333)S(0.333)PK	0.333	1	TRUE	sp|Q01664|TFAP4_HUMAN	Q01664	TFAP4_HUMAN	TFAP4	Transcription factor AP-4			TRUE	4504.57	0	314.068	0	0	0	0	0	240.106
microPOTS_TMT_200x200_tipIMAC_3_4Mar22_Oak_WBEH-22-01-08.03187.03187.4	interact-microPOTS_TMT_200x200_tipIMAC_3_4Mar22_Oak_WBEH-22-01-08.mod.pep.xml	GEYQESLRSLEEEGQELPQSADVQR	n[305]GEYQESLRS[167]LEEEGQELPQSADVQR	K	W	25	4	4530.02	3261.53	3261.52	816.39	816.386	3260.52	816.136	1	2.05268e-06	20.287	20.287	0.999	2	1	926	950	0	9S(79.9663), N-term(304.2072)				GEY(0.043)QES(0.116)LRS(0.824)LEEEGQELPQS(0.018)ADVQR	0.824	1	TRUE	sp|P48681|NEST_HUMAN	P48681	NEST_HUMAN	NES	Nestin			TRUE	5262.58	0	310.079	0	0	0	0	0	103.525
microPOTS_TMT_200x200_tipIMAC_3_4Mar22_Oak_WBEH-22-01-08.02706.02706.3	interact-microPOTS_TMT_200x200_tipIMAC_3_4Mar22_Oak_WBEH-22-01-08.mod.pep.xml	EITALAPSTMK	n[305]EITALAPS[167]TM[147]K	K	I	11	3	3763.55	1865	1864.99	622.673	622.67	1864.99	622.669	0.0015	0.0126154	15.948	15.948	0.9734	2	0	316	326	0	10M(15.9949), 11K(304.2072), 8S(79.9663), N-term(304.2072)		EITALAPSTM(1.000)K	1	EIT(0.021)ALAPS(0.490)T(0.490)MK	0.49	1	FALSE	sp|P60709|ACTB_HUMAN	P60709	ACTB_HUMAN	ACTB	Actin, cytoplasmic 1	ACTA1, ACTA2, ACTC1, ACTG1, ACTG2	sp|P62736|ACTA_HUMAN, sp|P63261|ACTG_HUMAN, sp|P63267|ACTH_HUMAN, sp|P68032|ACTC_HUMAN, sp|P68133|ACTS_HUMAN	TRUE	3860.44	0	290.945	0	0	0	0	52.6208	231.666
microPOTS_TMT_200x200_tipIMAC_3_4Mar22_Oak_WBEH-22-01-08.04233.04233.3	interact-microPOTS_TMT_200x200_tipIMAC_3_4Mar22_Oak_WBEH-22-01-08.mod.pep.xml	LVSPGSANETSSILVESVTR	n[305]LVS[167]PGSANETSSILVESVTR	R	S	20	3	5995.35	2431.26	2431.24	811.426	811.422	2429.24	810.753	2.0061	3.2e-13	28.322	27.01	1	2	0	2476	2495	0	3S(79.9663), N-term(304.2072)				LVS(0.321)PGS(0.321)ANET(0.321)S(0.016)S(0.010)ILVES(0.006)VT(0.006)R	0.321	1	TRUE	sp|O75369|FLNB_HUMAN	O75369	FLNB_HUMAN	FLNB	Filamin-B			TRUE	4160.08	0	406.243	0	0	0	0	0	102.014
microPOTS_TMT_200x200_tipIMAC_3_4Mar22_Oak_WBEH-22-01-08.03088.03088.3	interact-microPOTS_TMT_200x200_tipIMAC_3_4Mar22_Oak_WBEH-22-01-08.mod.pep.xml	DNLLDTYSADQGDSSEGGTLAR	n[305]DNLLDT[181]YSADQGDSSEGGTLAR	R	G	22	3	4374.21	2671.2	2671.19	891.407	891.403	2668.18	890.402	3.0048	1.89343	10.391	10.391	0.8869	2	0	565	586	0	6T(79.9663), N-term(304.2072)				DNLLDT(0.167)Y(0.167)S(0.167)ADQGDS(0.167)S(0.167)EGGT(0.167)LAR	0.167	0	TRUE	sp|Q6ZRP7|QSOX2_HUMAN	Q6ZRP7	QSOX2_HUMAN	QSOX2	Sulfhydryl oxidase 2			FALSE	4597.87	0	153.595	0	0	0	0	0	130.187
microPOTS_TMT_200x200_tipIMAC_3_4Mar22_Oak_WBEH-22-01-08.03684.03684.3	interact-microPOTS_TMT_200x200_tipIMAC_3_4Mar22_Oak_WBEH-22-01-08.mod.pep.xml	LTLEDQATFIK	n[305]LTLEDQAT[181]FIK	K	K	11	3	5288.48	1966.08	1966.06	656.366	656.362	1966.07	656.363	-0.0026	0.0513235	16.751	11.875	0.9975	2	0	783	793	0	11K(304.2072), 8T(79.9663), N-term(304.2072)				LT(0.072)LEDQAT(0.928)FIK	0.928	0	TRUE	sp|Q14118|DAG1_HUMAN	Q14118	DAG1_HUMAN	DAG1	Dystroglycan 1			FALSE	3614.36	0	266.016	0	0	61.8314	0	68.492	223.107
microPOTS_TMT_200x200_tipIMAC_3_4Mar22_Oak_WBEH-22-01-08.04496.04496.4	interact-microPOTS_TMT_200x200_tipIMAC_3_4Mar22_Oak_WBEH-22-01-08.mod.pep.xml	WAESGSGTSPESGDEEVSGAGSSPVSGGVNLFANDGSFLELFK	n[305]WAESGSGTSPES[167]GDEEVSGAGSSPVSGGVNLFANDGSFLELFK	R	R	43	4	6396.12	4950.34	4950.34	1238.59	1238.59	4949.31	1238.33	1.0361	0.000331534	29.336	29.336	1	2	0	28	70	0	12S(79.9663), 43K(304.2072), N-term(304.2072)				WAES(0.004)GS(0.004)GT(0.006)S(0.006)PES(0.188)GDEEVS(0.188)GAGS(0.188)S(0.188)PVS(0.188)GGVNLFANDGS(0.041)FLELFK	0.188	1	TRUE	sp|Q9BQ61|TRIR_HUMAN	Q9BQ61	TRIR_HUMAN	TRIR	Telomerase RNA component interacting RNase			TRUE	4614.73	0	320.269	0	0	0	0	0	72.4017
microPOTS_TMT_200x200_tipIMAC_3_4Mar22_Oak_WBEH-22-01-08.02489.02489.3	interact-microPOTS_TMT_200x200_tipIMAC_3_4Mar22_Oak_WBEH-22-01-08.mod.pep.xml	TSSESIISVPASSTSGSPSR	n[305]T[181]SSESIISVPASSTSGSPSR	R	V	20	3	3396.57	2320.12	2320.11	774.381	774.378	2320.11	774.378	-0.0002	1.58262	12	12	0.9742	2	0	278	297	0	1T(79.9663), N-term(304.2072)				T(0.240)S(0.240)S(0.240)ES(0.240)IIS(0.017)VPAS(0.004)S(0.004)T(0.004)S(0.004)GS(0.004)PS(0.004)R	0.24	1	TRUE	sp|Q6H8Q1|ABLM2_HUMAN	Q6H8Q1	ABLM2_HUMAN	ABLIM2	Actin-binding LIM protein 2			TRUE	3698.35	0	270.268	0	0	0	0	0	152.052
microPOTS_TMT_200x200_tipIMAC_3_4Mar22_Oak_WBEH-22-01-08.04023.04023.3	interact-microPOTS_TMT_200x200_tipIMAC_3_4Mar22_Oak_WBEH-22-01-08.mod.pep.xml	TPEELFHPLGADSQV	n[305]TPEELFHPLGADS[167]QV	K	-	15	3	5705.55	2022.98	2022.96	675.334	675.327	2022.96	675.328	-0.0018	15.0475	10.172	0	0.9718	2	0	478	492	15577.3	13S(79.9663), N-term(304.2072)				T(0.082)PEELFHPLGADS(0.918)QV	0.918	0	TRUE	sp|P11166|GTR1_HUMAN	P11166	GTR1_HUMAN	SLC2A1	Solute carrier family 2, facilitated glucose transporter member 1			FALSE	2448.82	0	437.791	80.8088	60.8402	103.319	85.4464	0	252.556
microPOTS_TMT_200x200_tipIMAC_3_4Mar22_Oak_WBEH-22-01-08.03429.03429.3	interact-microPOTS_TMT_200x200_tipIMAC_3_4Mar22_Oak_WBEH-22-01-08.mod.pep.xml	FGQAATMEGIGAIGGTPPAFNR	n[305]FGQAATM[147]EGIGAIGGT[181]PPAFNR	R	A	22	3	4904.36	2564.26	2564.24	855.759	855.755	2562.23	855.083	2.0166	6.1638e-10	20.632	18.625	0.9993	2	0	435	456	0	16T(79.9663), 7M(15.9949), N-term(304.2072)		FGQAATM(1.000)EGIGAIGGTPPAFNR	1	FGQAAT(0.097)MEGIGAIGGT(0.903)PPAFNR	0.903	0	TRUE	sp|Q15233|NONO_HUMAN	Q15233	NONO_HUMAN	NONO	Non-POU domain-containing octamer-binding protein			FALSE	3384.33	69.2613	358.027	0	59.6147	0	0	0	165.041
microPOTS_TMT_200x200_tipIMAC_3_4Mar22_Oak_WBEH-22-01-08.02665.02665.3	interact-microPOTS_TMT_200x200_tipIMAC_3_4Mar22_Oak_WBEH-22-01-08.mod.pep.xml	SIQDLTVTGTEPGQVSSR	n[305]S[167]IQDLTVTGTEPGQVSSR	R	S	18	3	3693.6	2259.12	2259.12	754.048	754.046	2258.11	753.711	1.0036	0.73319	13.601	10.085	0.9808	2	0	439	456	0	1S(79.9663), N-term(304.2072)				S(0.786)IQDLT(0.073)VT(0.073)GT(0.036)EPGQVS(0.017)S(0.016)R	0.786	0	TRUE	sp|O43318|M3K7_HUMAN	O43318	M3K7_HUMAN	MAP3K7	Mitogen-activated protein kinase kinase kinase 7			FALSE	3064.99	0	313.3	0	0	0	0	0	248.637
microPOTS_TMT_200x200_tipIMAC_3_4Mar22_Oak_WBEH-22-01-08.02617.02617.3	interact-microPOTS_TMT_200x200_tipIMAC_3_4Mar22_Oak_WBEH-22-01-08.mod.pep.xml	SLSLQPQLTQR	n[305]SLS[167]LQPQLTQR	R	S	11	3	3611.97	1653.89	1653.88	552.302	552.3	1653.88	552.3	0.0011	0.888178	10.706	0	0.9712	2	0	329	339	20121.6	3S(79.9663), N-term(304.2072)				S(0.055)LS(0.898)LQPQLT(0.046)QR	0.898	0.84	TRUE	sp|P21731|TA2R_HUMAN	P21731	TA2R_HUMAN	TBXA2R	Thromboxane A2 receptor			TRUE	2603.4	0	328.695	0	56.5943	0	0	42.1167	75.1801
microPOTS_TMT_200x200_tipIMAC_3_4Mar22_Oak_WBEH-22-01-08.03770.03770.3	interact-microPOTS_TMT_200x200_tipIMAC_3_4Mar22_Oak_WBEH-22-01-08.mod.pep.xml	QICLVMLETLSQSPQGR	n[305]QICLVM[147]LET[181]LSQSPQGR	K	V	17	3	5403.12	2360.18	2360.16	787.733	787.729	2359.16	787.394	1.0048	6.71119e-05	21.09	19.563	0.9998	2	0	161	177	0	3C(57.0215), 6M(15.9949), 9T(79.9663), N-term(304.2072)		QICLVM(1.000)LETLSQSPQGR	1	QICLVMLET(0.738)LS(0.131)QS(0.131)PQGR	0.738	1	TRUE	sp|Q15365|PCBP1_HUMAN	Q15365	PCBP1_HUMAN	PCBP1	Poly(rC)-binding protein 1			TRUE	3682.38	0	327.813	0	0	0	0	0	0
microPOTS_TMT_200x200_tipIMAC_3_4Mar22_Oak_WBEH-22-01-08.03948.03948.3	interact-microPOTS_TMT_200x200_tipIMAC_3_4Mar22_Oak_WBEH-22-01-08.mod.pep.xml	ANFDEENAYFEDEEEDSSNVDLPYIPAENSPTR	n[305]ANFDEENAYFEDEEEDS[167]SNVDLPYIPAENSPTR	R	Q	33	3	5613.92	4190.85	4190.85	1397.96	1397.96	4189.78	1397.6	1.0688	7.05911e-06	31.105	29.369	1	2	0	67	99	0	17S(79.9663), N-term(304.2072)				ANFDEENAY(0.011)FEDEEEDS(0.277)S(0.277)NVDLPY(0.066)IPAENS(0.267)PT(0.102)R	0.277	1	TRUE	sp|Q86XP3|DDX42_HUMAN	Q86XP3	DDX42_HUMAN	DDX42	ATP-dependent RNA helicase DDX42			TRUE	3858.59	0	135.633	0	0	0	0	0	0
microPOTS_TMT_200x200_tipIMAC_3_4Mar22_Oak_WBEH-22-01-08.03250.03250.3	interact-microPOTS_TMT_200x200_tipIMAC_3_4Mar22_Oak_WBEH-22-01-08.mod.pep.xml	GFGFGQGAGALVHSE	n[305]GFGFGQGAGALVHS[167]E	K	-	15	3	4624.93	1817.86	1817.85	606.96	606.958	1816.85	606.623	1.0065	0.00116815	13.23	0	0.9901	2	0	179	193	21484.7	14S(79.9663), N-term(304.2072)				GFGFGQGAGALVHS(1.000)E	1	0.92	TRUE	sp|P21291|CSRP1_HUMAN	P21291	CSRP1_HUMAN	CSRP1	Cysteine and glycine-rich protein 1			TRUE	2289.66	0	254.88	0	0	0	0	0	90.7205
[truncated: 12 more rows]
[truncated: 8 more columns]

## Sheet: (b) Phospho Quantiation 
Significant	#NAME?	Difference	Protein	Peptide	Modified Peptide	Protein ID	Entry Name	Gene	Symbol color	Symbol type	Symbol size	Show label	Charge	Intensity	sample-09	sample-10	sample-11	sample-12	sample-13	sample-14	sample-15	sample-16
[truncated: 722 more rows]

[truncated: 2 more sheets: (c) Higher in red (pathway), (d) Higher in White (pahway)]
