# Supplementary material for: A streamlined tandem tip-based workflow for sensitive nanoscale phosphoproteomics
Source: Commun Biol. 2023 Jan 18;6:70. doi: 10.1038/s42003-022-04400-x (PMC9849344; doi:10.1038/s42003-022-04400-x)
Supplement: Supplementary file 6 — Supplementary Data 4 [file 42003_2022_4400_MOESM6_ESM.xlsx]

## Sheet: Sheet1
Supplementary Data 4. The summary of the number of identified phosphopeptides in this study and other two published works.
	Cell type	Purification method	MS method	Protein input	0.1 mg	1 mg	10 mg	50 mg
This study	A549	Fe3+-IMAC	DDA	Phosphopeptides (MS/MS)	184	3412	9675	12975
				Phosphopeptides (MBR)	250	4477	12824	15980
			DIA	Phosphopeptides (Direct DIA)	X	3488	9831	X
				Phosphopeptides (Library-matching)	X	9576	18100	X
	Cell type	Purification method	MS method	Protein input	0.1 mg	1 mg	10 mg	50 mg
Humphrey et al.	HeLa	Fe3+-IMAC	DDA	Phosphopeptides (MS/MS)	215	1443	4541	6000
	Cell type	Purification method	MS method	Protein input	0.1 mg	1 mg	12.5 mg	50 mg
Post et al .	human glioblastoma cell line U-87 MG	TiO2	DDA	Phosphopeptides (MS/MS)	X	X	~4000	~8000
				Phosphopeptides (MBR)	X	X	~8000	12000
	Cell type	Purification method	MS method	Protein input	0.1 mg	1 mg	10 mg	50 mg
Chen et al .	HEK 293T	Ti-IMAC	DDA	Phosphopeptides (MS/MS)	X	x	x	x
				Phosphopeptides (MBR)	X	600	3000	x
