# Supplementary material for: A streamlined tandem tip-based workflow for sensitive nanoscale phosphoproteomics
Source: Commun Biol. 2023 Jan 18;6:70. doi: 10.1038/s42003-022-04400-x (PMC9849344; doi:10.1038/s42003-022-04400-x)
Supplement: Supplementary file 7 — Supplementary Data 5 [file 42003_2022_4400_MOESM7_ESM.xlsx]

## Sheet: Sheet1
Supplementary Data 5. Buffer composition for in-tip high-pH fractionation and concatenation.
Elution buffer	Buffer compositition (mL)			ACN(%)	Fraction=6	Fraction=4
	ACN (uL)	14%NH4OH (uL)	H2O (uL)
F0	0	3	1997	0
F1	100	3	1897	5	1	1
F2	140	3	1857	7	2	2
F3	180	3	1817	9	3	3
F4	220	3	1777	11	4	4
F5	260	3	1737	13	5	4
F6	300	3	1697	15	6	3
F7	340	3	1657	17	6	2
F8	380	3	1617	19	5	1
F9	420	3	1577	21	4	1
F10	460	3	1537	23	3	2
F11	500	3	1497	25	2	3
F12	540	3	1457	27	1	4
F13	580	3	1417	29	1	4
F14	620	3	1377	31	2	3
F15	660	3	1337	33	3	2
F16	700	3	1297	35	4	1
F17	740	3	1257	37	5	1
F18	780	3	1217	39	6	2
F19	820	3	1177	41	6	3
F20	860	3	1137	43	5	4
F21	900	3	1097	45	4	4
F22	940	3	1057	47	3	3
F23	980	3	1017	49	2	2
F24	1020	3	977	51	1	1
F25	1060	3	937	53	1	1
F26	1100	3	897	55	2	2
F27	1140	3	857	57	3	3
F28	1180	3	817	59	4	4
F29	1200	3	797	60	5	4
F30	1600	3	397	80	6	3
